# Supplementary material for: Integrated Analysis of mRNA and Non-coding RNA Transcriptome in Pepper (Capsicum chinense) Hybrid at Seedling and Flowering Stages
Source: Front Genet. 2021 Aug 20;12:685788. doi: 10.3389/fgene.2021.685788 (PMC8417703; doi:10.3389/fgene.2021.685788)
Supplement: Supplementary file 2 [file Data_Sheet_1.XLSX]

## Sheet: Quality assessment 
Supplementary Table 1. Quality assessment of sequencing data.
Stage	sample	library	raw_reads	clean_reads	clean_bases	error_rate	Q20	Q30	GC_pct
Seedling	HNCy01_1	FRAS190034682-1a	45275440	43694576	6.55G	0.03	97.59	93.09	42.1
	HNCy01_2	FRAS190034683-1a	47157490	45596976	6.84G	0.03	97.51	93	41.83
	HNCy01_3	FRAS190034684-1a	45867940	44377916	6.66G	0.03	97.84	93.7	41.81
	HNCc16_1	FRAS190025080-2a	46035378	44180262	6.63G	0.03	97.69	93.46	42.52
	HNCc16_2	FRAS190025081-2a	47077074	45761080	6.86G	0.03	97.96	94.02	42.77
	HNCc16_3	FRAS190025082-2a	48995516	47342634	7.1G	0.03	97.82	93.7	42.52
	HNCc22_1	FRAS190025083-1a	51290912	49819090	7.47G	0.03	97.8	93.69	42.68
	HNCc22_2	FRAS190025084-1a	46199760	44830952	6.72G	0.03	97.98	94.09	43.05
	HNCc22_3	FRAS190025085-2a	41145526	40039648	6.01G	0.03	97.72	93.4	42.48
Flowering	HNCy01_1	FRAS190066355-1a	50145294	48983184	7.35G	0.03	97.84	93.59	42.66
	HNCy01_2	FRAS190066356-1a	46943666	45780166	6.87G	0.03	97.76	93.39	41.5
	HNCy01_3	FRAS190066357-1a	43602094	42765148	6.41G	0.03	97.71	93.34	43.9
	HNCc16_1	FRAS190066358-1a	45600354	43671860	6.55G	0.03	97.67	93.24	41.8
	HNCc16_2	FRAS190066359-1a	46403188	45140396	6.77G	0.03	97.77	93.44	41.53
	HNCc16_3	FRAS190066360-1a	45459378	43636616	6.55G	0.03	97.73	93.36	41.87
	HNCc22_1	FRAS190066361-1a	45366054	43659790	6.55G	0.03	97.78	93.4	42.24
	HNCc22_2	FRAS190066362-1a	47818046	45129984	6.77G	0.03	97.85	93.65	43.84
	HNCc22_3	FRAS190066363-1a	46809722	44750038	6.71G	0.03	97.9	93.71	42.41

## Sheet: Mapped reads
Supplementary Table 1. Number of mapped reads.
Stage	sample	total_reads	total_map	unique_map	multi_map	read1_map	read2_map	positive_map	negative_map	splice_map	unsplice_map	proper_map
Seedling	HNCy01_1	43694576	40844851(93.48%)	39392893(90.16%)	1451958(3.32%)	19695589(45.08%)	19697304(45.08%)	19698696(45.08%)	19694197(45.07%)	14039961(32.13%)	25352932(58.02%)	37873954(86.68%)
	HNCy01_2	45596976	42107041(92.35%)	40794849(89.47%)	1312192(2.88%)	20366965(44.67%)	20427884(44.8%)	20414752(44.77%)	20380097(44.7%)	13970744(30.64%)	26824105(58.83%)	39034654(85.61%)
	HNCy01_3	44377916	41458430(93.42%)	40113511(90.39%)	1344919(3.03%)	19995340(45.06%)	20118171(45.33%)	20069058(45.22%)	20044453(45.17%)	13964624(31.47%)	26148887(58.92%)	38542402(86.85%)
	HNCc16_1	44180262	41260945(93.39%)	39223675(88.78%)	2037270(4.61%)	19599901(44.36%)	19623774(44.42%)	19603945(44.37%)	19619730(44.41%)	14188356(32.11%)	25035319(56.67%)	37606298(85.12%)
	HNCc16_2	45761080	43138015(94.27%)	40938148(89.46%)	2199867(4.81%)	20480462(44.76%)	20457686(44.71%)	20451375(44.69%)	20486773(44.77%)	15410393(33.68%)	25527755(55.78%)	39451082(86.21%)
	HNCc16_3	47342634	44325211(93.63%)	42673744(90.14%)	1651467(3.49%)	21314747(45.02%)	21358997(45.12%)	21330471(45.06%)	21343273(45.08%)	15728006(33.22%)	26945738(56.92%)	41104332(86.82%)
	HNCc22_1	49819090	46392265(93.12%)	43929683(88.18%)	2462582(4.94%)	22013957(44.19%)	21915726(43.99%)	21998469(44.16%)	21931214(44.02%)	16202828(32.52%)	27726855(55.66%)	42165416(84.64%)
	HNCc22_2	44830952	41949523(93.57%)	39530381(88.18%)	2419142(5.4%)	19770004(44.1%)	19760377(44.08%)	19777215(44.12%)	19753166(44.06%)	14987617(33.43%)	24542764(54.75%)	38010740(84.79%)
	HNCc22_3	40039648	37490999(93.63%)	35908038(89.68%)	1582961(3.95%)	17981412(44.91%)	17926626(44.77%)	17950172(44.83%)	17957866(44.85%)	13349784(33.34%)	22558254(56.34%)	34473038(86.1%)
Flowering	HNCy01_1	48983184	44026281(89.88%)	41867531(85.47%)	2158750(4.41%)	20946989(42.76%)	20920542(42.71%)	20936202(42.74%)	20931329(42.73%)	14323598(29.24%)	27543933(56.23%)	40490708(82.66%)
	HNCy01_2	45780166	42323074(92.45%)	40585991(88.65%)	1737083(3.79%)	20316497(44.38%)	20269494(44.28%)	20272114(44.28%)	20313877(44.37%)	13536725(29.57%)	27049266(59.09%)	38934266(85.05%)
	HNCy01_3	42765148	35721333(83.53%)	32525789(76.06%)	3195544(7.47%)	16273386(38.05%)	16252403(38.0%)	16254332(38.01%)	16271457(38.05%)	10352073(24.21%)	22173716(51.85%)	31305904(73.2%)
	HNCc16_1	43671860	36619584(83.85%)	35495855(81.28%)	1123729(2.57%)	17760105(40.67%)	17735750(40.61%)	17735389(40.61%)	17760466(40.67%)	10917533(25.0%)	24578322(56.28%)	34218832(78.35%)
	HNCc16_2	45140396	41206367(91.28%)	39465649(87.43%)	1740718(3.86%)	19754823(43.76%)	19710826(43.67%)	19713994(43.67%)	19751655(43.76%)	12877878(28.53%)	26587771(58.9%)	37726852(83.58%)
	HNCc16_3	43636616	39807261(91.22%)	38054922(87.21%)	1752339(4.02%)	19044788(43.64%)	19010134(43.56%)	19005892(43.55%)	19049030(43.65%)	12920380(29.61%)	25134542(57.6%)	36332204(83.26%)
	HNCc22_1	43659790	39345602(90.12%)	37733827(86.43%)	1611775(3.69%)	18884026(43.25%)	18849801(43.17%)	18846652(43.17%)	18887175(43.26%)	12462880(28.55%)	25270947(57.88%)	36321426(83.19%)
	HNCc22_2	45129984	37761916(83.67%)	34642105(76.76%)	3119811(6.91%)	17329024(38.4%)	17313081(38.36%)	17311418(38.36%)	17330687(38.4%)	10559283(23.4%)	24082822(53.36%)	33458262(74.14%)
	HNCc22_3	44750038	40920731(91.44%)	38990213(87.13%)	1930518(4.31%)	19511657(43.6%)	19478556(43.53%)	19476536(43.52%)	19513677(43.61%)	13489577(30.14%)	25500636(56.98%)	37553220(83.92%)

## Sheet: Align region
Supplementary Table 1. Number of mapped reads align region.
Stage	sample	exon	intron	intergenic
Seedling	HNCy01_1	3779549218(61.8604%)	434327101(7.1087%)	1895932609(31.031%)
	HNCy01_2	3700313997(58.7641%)	459298152(7.294%)	2137282666(33.9419%)
	HNCy01_3	3692902709(59.551%)	479926544(7.7392%)	2028417361(32.7098%)
	HNCc16_1	3976874914(64.4613%)	329600077(5.3425%)	1862921438(30.1962%)
	HNCc16_2	4258081174(66.0053%)	343584667(5.326%)	1849453510(28.6687%)
	HNCc16_3	4304518582(64.9455%)	322542635(4.8664%)	2000831978(30.1881%)
	HNCc22_1	4535636131(65.3903%)	348849778(5.0294%)	2051768928(29.5804%)
	HNCc22_2	4250668901(67.7653%)	312439083(4.981%)	1709525026(27.2537%)
	HNCc22_3	3624216992(64.6469%)	329492951(5.8773%)	1652458753(29.4757%)
Flowering	HNCy01_1	3868703772(58.726%)	497944155(7.5587%)	2221068198(33.7153%)
	HNCy01_2	3601680259(56.9141%)	401746490(6.3484%)	2324846519(36.7375%)
	HNCy01_3	2838710704(53.1359%)	312091720(5.8418%)	2191553920(41.0222%)
	HNCc16_1	2975383497(54.3519%)	245929718(4.4924%)	2252979758(41.1556%)
	HNCc16_2	3419152832(55.5083%)	489004933(7.9388%)	2251559318(36.553%)
	HNCc16_3	3462261643(58.182%)	406438102(6.83%)	2082043014(34.988%)
	HNCc22_1	3366160680(57.2173%)	376930346(6.407%)	2140022536(36.3757%)
	HNCc22_2	2899655502(51.3502%)	271626769(4.8103%)	2475537704(43.8395%)
	HNCc22_3	3638966207(59.4661%)	320286758(5.234%)	2160145932(35.3%)
