# Supplementary material for: Integrated Analysis of mRNA and Non-coding RNA Transcriptome in Pepper (Capsicum chinense) Hybrid at Seedling and Flowering Stages
Source: Front Genet. 2021 Aug 20;12:685788. doi: 10.3389/fgene.2021.685788 (PMC8417703; doi:10.3389/fgene.2021.685788)
Supplement: Supplementary file 3 [file Data_Sheet_2.XLSX]

## Sheet: Strsand-specific libraries 
Supplementary Table 2. Quality assessment of sequencing data for strand-specific RNA libraries at seedling stage.
Sample name	Raw reads	Clean reads	clean bases	Error rate(%)	Q20(%)	Q30(%)	GC content(%)
HNCy01_1	112435928	103167434	15.48G	0.02	97.04	92.43	40.63
HNCy01_2	87730194	83564424	12.53G	0.02	94.44	87.09	41.31
HNCy01_3	101189756	98720164	14.81G	0.01	97.73	94.09	41.27
HNCc16_1	158246798	150495528	22.57G	0.02	97.06	92.47	40.98
HNCc16_2	153673436	148327198	22.25G	0.02	96.83	91.94	39.27
HNCc16_3	97481220	94860336	14.23G	0.01	97.7	94.01	41.47
HNCc22_1	103835696	98968778	14.85G	0.02	94.29	86.77	41.57
HNCc22_2	113738728	107911992	16.19G	0.01	97.8	94.41	41.42
HNCc22_3	119045766	112864310	16.93G	0.01	97.76	94.32	41.38

## Sheet: Small RNA libraries
Supplementary Table 2. Quality assessment of sequencing data for small RNA libraries at seedling stage.
Sample	Reads	clean reads	Bases	Error rate	Q20	Q30	GC content
HNCy01_1	13024750	14944408 (96.85%)	0.651G	0.0001	0.9924	0.9771	0.4837
HNCy01_2	13304590	12125405 (95.29%)	0.665G	0.0001	0.9944	0.9834	0.5011
HNCy01_3	14460527	12283288 (94.46%)	0.723G	0.0001	0.9936	0.9805	0.4897
HNCc16_1	20363047	19719622 (96.84%)	1.018G	0.0001	0.9955	0.9874	0.5083
HNCc16_2	13695820	12420578 (90.69%)	0.685G	0.0001	0.9952	0.9858	0.5185
HNCc16_3	14782071	13636133 (92.25%)	0.739G	0.0001	0.9941	0.9825	0.5075
HNCc22_1	14133044	13272025 (93.91%)	0.707G	0.0001	0.9947	0.9839	0.4863
HNCc22_2	15104769	13322921 (88.20%)	0.755G	0.0001	0.9943	0.9821	0.4953
HNCc22_3	16604130	13389057 (80.64%)	0.830G	0.0001	0.995	0.9853	0.5117

## Sheet: strand-specific RNA libraries  
Supplementary Table 2. A list of strand-specific RNA libraries reads data and reference genome comparison at seedling stage.
Sample name	HNCy01_1	HNCy01_2	HNCy01_3	HNCc22_1	HNCc22_2	HNCc22_3	HNCc16_1	HNCc16_2	HNCc16_3
Total reads	103167434	83564424	98720164	150495528	148327198	94860336	98968778	107911992	112864310
Total mapped	87584478 (84.9%)	75888847 (90.81%)	91942320 (93.13%)	132251270 (87.88%)	131044653 (88.35%)	89260392 (94.1%)	90830440 (91.78%)	101192202 (93.77%)	105859697 (93.79%)
Multiple mapped	13952236 (13.52%)	12812004 (15.33%)	16198587 (16.41%)	34781970 (23.11%)	32198253 (21.71%)	25788609 (27.19%)	22584948 (22.82%)	26136824 (24.22%)	29038551 (25.73%)
Uniquely mapped	73632242 (71.37%)	63076843 (75.48%)	75743733 (76.73%)	97469300 (64.77%)	98846400 (66.64%)	63471783 (66.91%)	68245492 (68.96%)	75055378 (69.55%)	76821146 (68.07%)
Read-1	36834868 (35.7%)	31720875 (37.96%)	38268432 (38.76%)	49238203 (32.72%)	49751270 (33.54%)	31926244 (33.66%)	34380854 (34.74%)	37731244 (34.96%)	38663713 (34.26%)
Read-2	36797374 (35.67%)	31355968 (37.52%)	37475301 (37.96%)	48231097 (32.05%)	49095130 (33.1%)	31545539 (33.25%)	33864638 (34.22%)	37324134 (34.59%)	38157433 (33.81%)
Reads map to '+'	36740475 (35.61%)	31556332 (37.76%)	37963748 (38.46%)	48563920 (32.27%)	49213075 (33.18%)	31761019 (33.48%)	34031138 (34.39%)	37501033 (34.75%)	38601367 (34.2%)
Reads map to '-'	36891767 (35.76%)	31520511 (37.72%)	37779985 (38.27%)	48905380 (32.5%)	49633325 (33.46%)	31710764 (33.43%)	34214354 (34.57%)	37554345 (34.8%)	38219779 (33.86%)
Non-splice reads	57682582 (55.91%)	46785818 (55.99%)	55979293 (56.71%)	75597417 (50.23%)	79723006 (53.75%)	47517107 (50.09%)	50511647 (51.04%)	56130265 (52.01%)	57786823 (51.2%)
Splice reads	15949660 (15.46%)	16291025 (19.5%)	19764440 (20.02%)	21871883 (14.53%)	19123394 (12.89%)	15954676 (16.82%)	17733845 (17.92%)	18925113 (17.54%)	19034323 (16.86%)
Reads mapped in proper pairs	68048754 (65.96%)	57727978 (69.08%)	71056582 (71.98%)	50384912 (33.48%)	91063630 (61.39%)	59562892 (62.79%)	62607192 (63.26%)	70419620 (65.26%)	71747868 (63.57%)
Proper-paired reads map to different chrom	0 (0%)	0 (0%)	0 (0%)	0 (0%)	0 (0%)	0 (0%)	0 (0%)	0 (0%)	0 (0%)

## Sheet: Small RNA libraries 
Supplementary Table 2. A list of small RNA libraries reads data and reference genome comparison at seedling stage.
Sample	Total sRNA	Mapped sRNA	"+" Mapped sRNA	"-" Mapped sRNA
HNCy01_1	10185314 (100.00%)	9482926 (93.10%)	7186843 (70.56%)	2296083 (22.54%)
HNCy01_2	9324788 (100.00%)	8781366 (94.17%)	6981780 (74.87%)	1799586 (19.30%)
HNCy01_3	11172338 (100.00%)	10398852 (93.08%)	8395053 (75.14%)	2003799 (17.94%)
HNCc22_1	16590129 (100.00%)	15967573 (96.25%)	13390885 (80.72%)	2576688 (15.53%)
HNCc22_2	8561468 (100.00%)	8264744 (96.53%)	6958659 (81.28%)	1306085 (15.26%)
HNCc22_3	10226214 (100.00%)	9826024 (96.09%)	8165358 (79.85%)	1660666 (16.24%)
HNCc16_1	11330253 (100.00%)	10468208 (92.39%)	8063709 (71.17%)	2404499 (21.22%)
HNCc16_2	8848333 (100.00%)	6730784 (76.07%)	5280994 (59.68%)	1449790 (16.38%)
HNCc16_3	8099715 (100.00%)	7402471 (91.39%)	6267255 (77.38%)	1135216 (14.02%)
