# Supplementary material for: Integrated Analysis of mRNA and Non-coding RNA Transcriptome in Pepper (Capsicum chinense) Hybrid at Seedling and Flowering Stages
Source: Front Genet. 2021 Aug 20;12:685788. doi: 10.3389/fgene.2021.685788 (PMC8417703; doi:10.3389/fgene.2021.685788)
Supplement: Supplementary file 4 [file Data_Sheet_3.XLSX]

## Sheet: KEGG_S-stage
Supplementary Table 3. KEGG pathway assignments at Seedling stage.
Term	Database	ID	Input number	Background number	P-Value	Corrected P-Value	Input	KEGG_ID/KO	Entrez_ID	Hyperlink
Ribosome biogenesis in eukaryotes	KEGG PATHWAY	sly03008	19	90	5.69007e-05	0.00603148	novel.1218|gene-BC332_01434|gene-BC332_25834|gene-BC332_01433|gene-BC332_08226|gene-BC332_05357|gene-BC332_26588|gene-BC332_26316|gene-BC332_27589|gene-BC332_12652|gene-BC332_26641|novel.2294|gene-BC332_23515|gene-BC332_23489|gene-BC332_31955|novel.3333|gene-BC332_32369|gene-BC332_24457|novel.1040	sly:101268734|sly:101249952|sly:101267649|sly:101249952|sly:101261490|sly:101260390|sly:101257911|sly:101248438|sly:101255780|sly:101254236|sly:101256636|sly:101256087|sly:101267649|sly:101253905|sly:101253657|sly:101253905|sly:101250547|sly:778291|sly:101255078|	101268734|101249952|101267649|101249952|101261490|101260390|101257911|101248438|101255780|101254236|101256636|101256087|101267649|101253905|101253657|101253905|101250547|778291|101255078|	http://www.genome.jp/kegg-bin/show_pathway?sly03008/sly:778291%09red/sly:101250547%09red/sly:101267649%09red/sly:101249952%09red/sly:101253657%09red/sly:101261490%09red/sly:101256087%09red/sly:101248438%09red/sly:101256636%09red/sly:101268734%09red/sly:101255078%09red/sly:101253905%09red/sly:101257911%09red/sly:101260390%09red/sly:101255780%09red/sly:101254236%09red
Proteasome	KEGG PATHWAY	sly03050	12	50	0.000487301	0.0258269	gene-BC332_09877|gene-BC332_27699|gene-BC332_04120|gene-BC332_21237|gene-BC332_14053|gene-BC332_14370|gene-BC332_18731|gene-BC332_05400|gene-BC332_28161|gene-BC332_33223|gene-BC332_14421|gene-BC332_05864	sly:101262927|sly:101258750|sly:101247093|sly:101267619|sly:101245654|sly:101259528|sly:101248875|sly:101266585|sly:101248875|sly:101255444|sly:101250118|sly:101258917|	101262927|101258750|101247093|101267619|101245654|101259528|101248875|101266585|101248875|101255444|101250118|101258917|	http://www.genome.jp/kegg-bin/show_pathway?sly03050/sly:101245654%09red/sly:101258750%09red/sly:101258917%09red/sly:101259528%09red/sly:101255444%09red/sly:101262927%09red/sly:101250118%09red/sly:101248875%09red/sly:101267619%09red/sly:101247093%09red/sly:101266585%09red
Ribosome	KEGG PATHWAY	sly03010	211	365	2.8767e-15	3.36573e-13	gene-BC332_24641|gene-BC332_31340|novel.2629|gene-BC332_01146|gene-BC332_32703|gene-BC332_14816|gene-BC332_01906|gene-BC332_19435|gene-BC332_31395|gene-BC332_03048|gene-BC332_17613|gene-BC332_32099|gene-BC332_16751|gene-BC332_08654|gene-BC332_15826|gene-BC332_05354|gene-BC332_25741|gene-BC332_16353|novel.3122|novel.4692|gene-BC332_09699|gene-BC332_20060|novel.7133|gene-BC332_04989|gene-BC332_3140…	sly:101264703|sly:101258840|sly:101247403|sly:101254318|sly:101245356|sly:101253089|sly:101247851|sly:101259713|sly:101250874|sly:101258206|sly:101251893|sly:101253133|sly:101250808|sly:101264240|sly:101258363|sly:101259499|sly:101245893|sly:101261128|sly:101258562|sly:101246658|sly:101268693|sly:101264138|sly:101260624|sly:101249784|sly:101248858|sly:101247845|sly:544221|sly:101260032|sly:101244…	101264703|101258840|101247403|101254318|101245356|101253089|101247851|101259713|101250874|101258206|101251893|101253133|101250808|101264240|101258363|101259499|101245893|101261128|101258562|101246658|101268693|101264138|101260624|101249784|101248858|101247845|544221|101260032|101244722|101248858|101245794|101259713|101253152|101264240|101247845|101246906|101253271|101246850|101248722|101247070|10…	http://www.genome.jp/kegg-bin/show_pathway?sly03010/sly:544079%09red/sly:544287%09red/sly:101247845%09red/sly:101254763%09red/sly:101259499%09red/sly:101245574%09red/sly:101258840%09red/sly:101251893%09red/sly:101254603%09red/sly:101260522%09red/sly:101258992%09red/sly:101249479%09red/sly:101262501%09red/sly:101258008%09red/sly:101244642%09red/sly:101268633%09red/sly:101261920%09red/sly:101261139…
Photosynthesis - antenna proteins	KEGG PATHWAY	sly00196	25	26	2.80754e-05	0.00164241	gene-BC332_07524|gene-BC332_32521|gene-BC332_09177|gene-BC332_24946|gene-BC332_32384|gene-BC332_34917|gene-BC332_01907|gene-BC332_04231|gene-BC332_04230|gene-BC332_04233|gene-BC332_04232|gene-BC332_04235|gene-BC332_04234|gene-BC332_18968|gene-BC332_23452|gene-BC332_32519|gene-BC332_32516|gene-BC332_10144|gene-BC332_04228|gene-BC332_04229|gene-BC332_04227|gene-BC332_25019|gene-BC332_14412|gene-BC3…	sly:101243766|sly:101256629|sly:101268669|sly:101264376|sly:101257186|sly:101265886|sly:101266527|sly:101266182|sly:101265886|sly:101266182|sly:101245729|sly:101266182|sly:101265886|sly:543975|sly:101249002|sly:101256629|sly:101256629|sly:101267774|sly:101265886|sly:101265886|sly:101265886|sly:101253628|sly:544310|sly:101252151|sly:101268123|	101243766|101256629|101268669|101264376|101257186|101265886|101266527|101266182|101265886|101266182|101245729|101266182|101265886|543975|101249002|101256629|101256629|101267774|101265886|101265886|101265886|101253628|544310|101252151|101268123|	http://www.genome.jp/kegg-bin/show_pathway?sly00196/sly:101268669%09red/sly:101257186%09red/sly:101245729%09red/sly:101268123%09red/sly:101243766%09red/sly:101266182%09red/sly:101249002%09red/sly:101253628%09red/sly:101265886%09red/sly:544310%09red/sly:101266527%09red/sly:101252151%09red/sly:543975%09red/sly:101267774%09red/sly:101256629%09red/sly:101264376%09red
Photosynthesis	KEGG PATHWAY	sly00195	51	91	0.000181596	0.00708224	gene-BC332_33285|gene-BC332_26998|gene-BC332_26331|gene-BC332_04903|novel.7298|gene-BC332_12188|gene-BC332_07660|gene-BC332_17241|gene-BC332_21659|gene-BC332_00487|gene-BC332_20221|gene-BC332_10063|gene-BC332_17509|gene-BC332_15437|gene-BC332_30292|gene-BC332_09490|gene-BC332_20186|gene-BC332_19250|gene-BC332_04075|gene-BC332_04074|gene-BC332_18922|gene-BC332_05278|gene-BC332_18446|gene-BC332_241…	sly:778301|sly:101259494|sly:544077|sly:543931|sly:3950483|sly:544053|sly:3950392|sly:101254806|sly:543931|sly:101249865|sly:101268297|sly:101254454|sly:101266426|sly:543978|sly:3950425|sly:101264609|sly:778297|sly:101263132|sly:101245421|sly:101245421|sly:544077|sly:101261284|sly:3950405|sly:101243864|sly:101257833|sly:101262821|sly:101260830|sly:101245166|sly:543931|sly:3950484|sly:3950466|sly:…	778301|101259494|544077|543931|3950483|544053|3950392|101254806|543931|101249865|101268297|101254454|101266426|543978|3950425|101264609|778297|101263132|101245421|101245421|544077|101261284|3950405|101243864|101257833|101262821|101260830|101245166|543931|3950484|3950466|101245583|101245166|101255222|101263732|101253342|101266059|3950425|101245163|3950484|544299|101257676|101266666|101265249|10126…	http://www.genome.jp/kegg-bin/show_pathway?sly00195/sly:101245166%09red/sly:101262821%09red/sly:778297%09red/sly:544053%09red/sly:544077%09red/sly:101260830%09red/sly:101255222%09red/sly:101257833%09red/sly:101266666%09red/sly:101245163%09red/sly:101268297%09red/sly:101248983%09red/sly:101243864%09red/sly:3950425%09red/sly:101254806%09red/sly:101265249%09red/sly:101259494%09red/sly:3950483%09red/…
Oxidative phosphorylation	KEGG PATHWAY	sly00190	69	152	0.00159148	0.0465509	gene-BC332_29544|gene-BC332_25556|gene-BC332_30368|gene-BC332_12264|gene-BC332_08572|gene-BC332_29954|gene-BC332_27111|gene-BC332_13791|gene-BC332_28895|gene-BC332_22178|gene-BC332_22526|novel.7366|gene-BC332_06610|gene-BC332_30177|gene-BC332_18218|gene-BC332_07173|gene-BC332_00440|gene-BC332_16451|gene-BC332_19097|gene-BC332_00630|novel.6240|gene-BC332_07230|gene-BC332_02804|gene-BC332_09869|gen…	sly:101263481|sly:101257611|sly:101258944|sly:101253279|sly:101251661|sly:101268533|sly:3950453|sly:101268282|sly:101258330|sly:101253833|sly:101267852|sly:101256998|sly:101250631|sly:101247776|sly:543761|sly:101244117|sly:101247948|sly:101261420|sly:778317|sly:101267257|sly:101252593|sly:101252432|sly:101246756|sly:101259414|sly:101259686|sly:101244808|sly:101260525|sly:3950425|sly:101251020|sly…	101263481|101257611|101258944|101253279|101251661|101268533|3950453|101268282|101258330|101253833|101267852|101256998|101250631|101247776|543761|101244117|101247948|101261420|778317|101267257|101252593|101252432|101246756|101259414|101259686|101244808|101260525|3950425|101251020|101264386|101252593|101254490|543663|101251661|543861|101267099|101248453|101262715|101246756|101257833|101262821|10125…	http://www.genome.jp/kegg-bin/show_pathway?sly00190/sly:101245703%09red/sly:101251020%09red/sly:101262821%09red/sly:101250008%09red/sly:101250483%09red/sly:101267852%09red/sly:101247875%09red/sly:101244808%09red/sly:101253279%09red/sly:101257833%09red/sly:101261420%09red/sly:101248453%09red/sly:101264386%09red/sly:101259686%09red/sly:101267099%09red/sly:543861%09red/sly:101265947%09red/sly:101247…
DNA replication	KEGG PATHWAY	sly03030	30	51	0.00210267	0.0472722	gene-BC332_22546|gene-BC332_23313|gene-BC332_16154|gene-BC332_04469|gene-BC332_09074|gene-BC332_00257|gene-BC332_21252|gene-BC332_17347|gene-BC332_28965|gene-BC332_04967|gene-BC332_03079|gene-BC332_18146|gene-BC332_25101|gene-BC332_00358|gene-BC332_32801|gene-BC332_15805|gene-BC332_25078|gene-BC332_08525|gene-BC332_04470|gene-BC332_29941|gene-BC332_31719|gene-BC332_02681|gene-BC332_22920|gene-BC3…	sly:101264867|sly:101266715|sly:101244966|sly:101055576|sly:101255870|sly:101258292|sly:101251472|sly:544248|sly:101253967|sly:101244828|sly:101244042|sly:101256302|sly:101262086|sly:101267918|sly:101247082|sly:101264020|sly:101266979|sly:101254462|sly:101055576|sly:101265389|sly:101268826|sly:101243636|sly:101252714|sly:101268250|sly:101260396|sly:101254055|sly:101252794|sly:101260506|sly:101255…	101264867|101266715|101244966|101055576|101255870|101258292|101251472|544248|101253967|101244828|101244042|101256302|101262086|101267918|101247082|101264020|101266979|101254462|101055576|101265389|101268826|101243636|101252714|101268250|101260396|101254055|101252794|101260506|101255747|101258997|	http://www.genome.jp/kegg-bin/show_pathway?sly03030/sly:101252714%09red/sly:101251472%09red/sly:101254055%09red/sly:101267918%09red/sly:101244828%09red/sly:101264020%09red/sly:101253967%09red/sly:101260506%09red/sly:101258997%09red/sly:101264867%09red/sly:101268826%09red/sly:101265389%09red/sly:101266979%09red/sly:101255747%09red/sly:101266715%09red/sly:101258292%09red/sly:101243636%09red/sly:101…
Plant hormone signal transduction	KEGG PATHWAY	sly04075	76	301	5.08527e-05	0.00584807	gene-BC332_11523|gene-BC332_30714|gene-BC332_18351|gene-BC332_22070|gene-BC332_05625|gene-BC332_18639|gene-BC332_18317|gene-BC332_16834|gene-BC332_28433|gene-BC332_22126|gene-BC332_18629|gene-BC332_04444|gene-BC332_20034|gene-BC332_12310|gene-BC332_01498|gene-BC332_11947|gene-BC332_30795|gene-BC332_32491|gene-BC332_22862|gene-BC332_09929|gene-BC332_18749|gene-BC332_09926|gene-BC332_20340|gene-BC3…	sly:101262107|sly:101253982|sly:101248690|sly:101267355|sly:100316892|sly:101261835|sly:101055555|sly:101265243|sly:101247719|sly:100736509|sly:101252303|sly:101251833|sly:101258198|sly:101246797|sly:544228|sly:544204|sly:101246807|sly:101258010|sly:543907|sly:101249791|sly:101255900|sly:101249791|sly:100736445|sly:544165|sly:101055549|sly:101263158|sly:100037510|sly:101247368|sly:100736509|sly:1…	101262107|101253982|101248690|101267355|100316892|101261835|101055555|101265243|101247719|100736509|101252303|101251833|101258198|101246797|544228|544204|101246807|101258010|543907|101249791|101255900|101249791|100736445|544165|101055549|101263158|100037510|101247368|100736509|101253625|543589|101254179|100736540|101262053|100316892|100316892|101261320|101248778|101258277|101255313|101263766|1012…	http://www.genome.jp/kegg-bin/show_pathway?sly04075/sly:101250316%09red/sly:543600%09red/sly:543601%09red/sly:101055555%09red/sly:101253625%09red/sly:101246970%09red/sly:101265243%09red/sly:101252303%09red/sly:101263158%09red/sly:101246797%09red/sly:544165%09red/sly:100736509%09red/sly:543907%09red/sly:101247719%09red/sly:778235%09red/sly:778234%09red/sly:100736445%09red/sly:543680%09red/sly:1012…
Plant-pathogen interaction	KEGG PATHWAY	sly04626	48	176	0.000280461	0.0161265	gene-BC332_19829|gene-BC332_19164|gene-BC332_32419|gene-BC332_10735|novel.2386|gene-BC332_20297|gene-BC332_32472|gene-BC332_15980|gene-BC332_16641|gene-BC332_24379|gene-BC332_26722|gene-BC332_22632|gene-BC332_23442|gene-BC332_02239|gene-BC332_25676|gene-BC332_23745|gene-BC332_12755|gene-BC332_32547|gene-BC332_13550|novel.1144|gene-BC332_02241|gene-BC332_21703|gene-BC332_09258|gene-BC332_31403|gen…	sly:543903|sly:101264342|sly:101245298|sly:101260188|sly:101248361|sly:101246739|sly:101263165|sly:101255501|sly:101256979|sly:101256064|sly:101250262|sly:101258311|sly:101268787|sly:101263545|sly:101252935|sly:101248708|sly:101248095|sly:101055527|sly:101250219|sly:101260980|sly:101263545|sly:101249495|sly:543603|sly:544006|sly:101244797|sly:100736542|sly:101249495|sly:100736486|sly:101055516|sl…	543903|101264342|101245298|101260188|101248361|101246739|101263165|101255501|101256979|101256064|101250262|101258311|101268787|101263545|101252935|101248708|101248095|101055527|101250219|101260980|101263545|101249495|543603|544006|101244797|100736542|101249495|100736486|101055516|101257866|101259138|101251639|778199|100736531|101260586|101264183|101264408|101250084|101264183|101260391|101258374|1…	http://www.genome.jp/kegg-bin/show_pathway?sly04626/sly:543603%09red/sly:101263165%09red/sly:101264342%09red/sly:543903%09red/sly:544131%09red/sly:101250219%09red/sly:101055516%09red/sly:101245298%09red/sly:101256237%09red/sly:778199%09red/sly:101260188%09red/sly:101260586%09red/sly:101246739%09red/sly:101055527%09red/sly:101267093%09red/sly:101268787%09red/sly:100736542%09red/sly:101248361%09red…
Glycosylphosphatidylinositol(GPI)-anchor biosynthesis	KEGG PATHWAY	sly00563	5	25	9.13102e-05	0.00566123	gene-BC332_34087|gene-BC332_28847|gene-BC332_03320|gene-BC332_01483|gene-BC332_30363	sly:101245312|sly:101250029|sly:101255482|sly:101254228|sly:101255482|	101245312|101250029|101255482|101254228|101255482|	http://www.genome.jp/kegg-bin/show_pathway?sly00563/sly:101245312%09red/sly:101254228%09red/sly:101250029%09red/sly:101255482%09red

## Sheet: KEGG_F-stage
Supplementary Table 3. KEGG pathway assignments at Flowering stage.
#Term	Database	ID	Input number	Background number	P-Value	Corrected P-Value	Input	KEGG_ID/KO	Entrez_ID	Hyperlink
Protein processing in endoplasmic reticulum	KEGG PATHWAY	sly04141	12	238	1.84587e-14	1.66129e-13	gene-BC332_22356|gene-BC332_22355|gene-BC332_08789|gene-BC332_17708|gene-BC332_15393|gene-BC332_08378|gene-BC332_00537|gene-BC332_17338|gene-BC332_17339|gene-BC332_08251|gene-BC332_26245|gene-BC332_08791	sly:101268307|sly:101268307|sly:544282|sly:543507|sly:101264183|sly:101263797|sly:543507|sly:543848|sly:101266525|sly:101264183|sly:101255164|sly:544282|	101268307|101268307|544282|543507|101264183|101263797|543507|543848|101266525|101264183|101255164|544282|	http://www.genome.jp/kegg-bin/show_pathway?sly04141/sly:543848%09red/sly:101255164%09red/sly:101268307%09red/sly:544282%09red/sly:543507%09red/sly:101266525%09red/sly:101263797%09red/sly:101264183%09red
Photosynthesis - antenna proteins	KEGG PATHWAY	sly00196	21	26	3.70177e-14	3.77581e-12	gene-BC332_32521|gene-BC332_12143|gene-BC332_10144|gene-BC332_04228|gene-BC332_04229|gene-BC332_16579|gene-BC332_04230|gene-BC332_01907|gene-BC332_04231|gene-BC332_25019|gene-BC332_04233|gene-BC332_04232|gene-BC332_04235|gene-BC332_04234|gene-BC332_07524|gene-BC332_18968|gene-BC332_32519|gene-BC332_09177|gene-BC332_24946|gene-BC332_14412|gene-BC332_20117	sly:101256629|sly:101246628|sly:101267774|sly:101265886|sly:101265886|sly:101256006|sly:101265886|sly:101266527|sly:101266182|sly:101253628|sly:101266182|sly:101245729|sly:101266182|sly:101265886|sly:101243766|sly:543975|sly:101256629|sly:101268669|sly:101264376|sly:544310|sly:101268123|	101256629|101246628|101267774|101265886|101265886|101256006|101265886|101266527|101266182|101253628|101266182|101245729|101266182|101265886|101243766|543975|101256629|101268669|101264376|544310|101268123|	http://www.genome.jp/kegg-bin/show_pathway?sly00196/sly:101268669%09red/sly:101243766%09red/sly:101245729%09red/sly:101268123%09red/sly:101266182%09red/sly:101267774%09red/sly:101253628%09red/sly:101265886%09red/sly:101256006%09red/sly:101266527%09red/sly:544310%09red/sly:543975%09red/sly:101246628%09red/sly:101256629%09red/sly:101264376%09red
Photosynthesis	KEGG PATHWAY	sly00195	22	91	6.36369e-07	3.24548e-05	gene-BC332_16293|gene-BC332_26998|gene-BC332_12188|gene-BC332_23663|gene-BC332_15437|gene-BC332_09490|gene-BC332_19250|gene-BC332_04075|gene-BC332_04074|gene-BC332_18922|gene-BC332_05278|gene-BC332_32308|gene-BC332_16000|gene-BC332_04903|gene-BC332_20221|gene-BC332_19797|gene-BC332_05141|gene-BC332_12112|novel.3504|gene-BC332_17412|gene-BC332_30725|gene-BC332_05738	sly:101248983|sly:101259494|sly:544053|sly:101259972|sly:543978|sly:101264609|sly:101263132|sly:101245421|sly:101245421|sly:544077|sly:101261284|sly:3950454|sly:101262821|sly:543931|sly:101268297|sly:101263732|sly:101253342|sly:101266666|sly:101265249|sly:101265249|sly:101254882|sly:101258321|	101248983|101259494|544053|101259972|543978|101264609|101263132|101245421|101245421|544077|101261284|3950454|101262821|543931|101268297|101263732|101253342|101266666|101265249|101265249|101254882|101258321|	http://www.genome.jp/kegg-bin/show_pathway?sly00195/sly:101248983%09red/sly:544077%09red/sly:101262821%09red/sly:101253342%09red/sly:101263132%09red/sly:544053%09red/sly:101259972%09red/sly:101264609%09red/sly:3950454%09red/sly:101254882%09red/sly:101245421%09red/sly:543978%09red/sly:101266666%09red/sly:101259494%09red/sly:543931%09red/sly:101261284%09red/sly:101263732%09red/sly:101258321%09red/s…
Plant hormone signal transduction	KEGG PATHWAY	sly04075	38	301	0.000111418	0.0037882	gene-BC332_29569|gene-BC332_29562|gene-BC332_06882|gene-BC332_21619|gene-BC332_18317|gene-BC332_22506|gene-BC332_22505|gene-BC332_20130|gene-BC332_29522|gene-BC332_07158|novel.6307|gene-BC332_18609|gene-BC332_29576|gene-BC332_06883|gene-BC332_12434|gene-BC332_25121|gene-BC332_30328|gene-BC332_10192|gene-BC332_29587|gene-BC332_04258|gene-BC332_29573|gene-BC332_13685|gene-BC332_19715|novel.2052|gen…	sly:101245016|sly:101245016|sly:101055547|sly:101263158|sly:101055555|sly:101251725|sly:101253234|sly:101265336|sly:101245016|sly:101251131|sly:101249791|sly:543939|sly:101245016|sly:101055541|sly:100037510|sly:101247368|sly:543697|sly:101249608|sly:101245016|sly:101265701|sly:101245016|sly:101262522|sly:606299|sly:101260773|sly:101251131|sly:101248621|sly:101248336|sly:101251131|sly:101245016|sl…	101245016|101245016|101055547|101263158|101055555|101251725|101253234|101265336|101245016|101251131|101249791|543939|101245016|101055541|100037510|101247368|543697|101249608|101245016|101265701|101245016|101262522|606299|101260773|101251131|101248621|101248336|101251131|101245016|101248336|101248336|101251131|101263158|101250954|101258256|101248058|101246270|101268536|	http://www.genome.jp/kegg-bin/show_pathway?sly04075/sly:101055555%09red/sly:101265336%09red/sly:101265701%09red/sly:100037510%09red/sly:101262522%09red/sly:101251725%09red/sly:101260773%09red/sly:101249608%09red/sly:101249791%09red/sly:543939%09red/sly:101263158%09red/sly:101055541%09red/sly:101251131%09red/sly:101055547%09red/sly:101268536%09red/sly:101245016%09red/sly:543697%09red/sly:101250954…
Carotenoid biosynthesis	KEGG PATHWAY	sly00906	2	38	0.00195263	0.0156211	gene-BC332_00960|gene-BC332_00959	sly:101250828|sly:101250535|	101250828|101250535|	http://www.genome.jp/kegg-bin/show_pathway?sly00906/sly:101250535%09red/sly:101250828%09red
Cutin, suberine and wax biosynthesis	KEGG PATHWAY	sly00073	2	30	0.00223035	0.0379159	gene-BC332_03077|gene-BC332_09622	sly:101267934|sly:101264132|	101267934|101264132|	http://www.genome.jp/kegg-bin/show_pathway?sly00073/sly:101264132%09red/sly:101267934%09red
Ribosome	KEGG PATHWAY	sly03010	194	365	1.20725e-61	1.25554e-59	gene-BC332_24641|gene-BC332_31340|novel.2629|gene-BC332_16353|gene-BC332_32703|gene-BC332_14816|novel.3778|gene-BC332_19435|gene-BC332_03048|gene-BC332_17613|gene-BC332_32099|gene-BC332_16751|gene-BC332_08654|gene-BC332_29476|gene-BC332_15826|gene-BC332_28896|novel.5155|novel.4692|gene-BC332_01146|gene-BC332_02918|gene-BC332_09699|novel.3126|novel.7133|gene-BC332_04989|gene-BC332_26602|gene-BC332…	sly:101264703|sly:101258840|sly:101247403|sly:101261128|sly:101245356|sly:101253089|sly:101253271|sly:101259713|sly:101258206|sly:101251893|sly:101253133|sly:101250808|sly:101264240|sly:101256642|sly:101258363|sly:101258620|sly:101248704|sly:101246658|sly:101254318|sly:101253316|sly:101268693|sly:101253490|sly:101260624|sly:101249784|sly:101265689|sly:101248858|sly:101247845|sly:544221|sly:101252…	101264703|101258840|101247403|101261128|101245356|101253089|101253271|101259713|101258206|101251893|101253133|101250808|101264240|101256642|101258363|101258620|101248704|101246658|101254318|101253316|101268693|101253490|101260624|101249784|101265689|101248858|101247845|544221|101252296|101261290|101260032|101244722|101248858|101259713|101253152|101250951|101247845|101246906|101246850|101249690|10…	http://www.genome.jp/kegg-bin/show_pathway?sly03010/sly:101256642%09red/sly:544079%09red/sly:544287%09red/sly:101254763%09red/sly:101246658%09red/sly:101258840%09red/sly:101251893%09red/sly:101260522%09red/sly:101258992%09red/sly:101249479%09red/sly:101252296%09red/sly:101246068%09red/sly:101258008%09red/sly:101253152%09red/sly:101268633%09red/sly:101261920%09red/sly:101255809%09red/sly:101261236…
DNA replication	KEGG PATHWAY	sly03030	31	51	9.96898e-12	5.18387e-10	gene-BC332_22546|gene-BC332_16154|gene-BC332_04469|gene-BC332_09074|gene-BC332_29051|gene-BC332_00257|gene-BC332_28226|gene-BC332_17347|gene-BC332_04967|gene-BC332_03079|gene-BC332_18146|gene-BC332_25101|gene-BC332_00358|gene-BC332_15805|gene-BC332_25078|gene-BC332_08525|gene-BC332_01371|gene-BC332_27022|gene-BC332_00916|gene-BC332_29941|gene-BC332_06545|gene-BC332_02681|gene-BC332_22920|gene-BC3…	sly:101264867|sly:101244966|sly:101055576|sly:101255870|sly:101262281|sly:101258292|sly:101259745|sly:544248|sly:101244828|sly:101244042|sly:101256302|sly:101262086|sly:101267918|sly:101264020|sly:101266979|sly:101254462|sly:101243681|sly:101253010|sly:101250913|sly:101265389|sly:101255630|sly:101243636|sly:101252714|sly:101268250|sly:101260396|sly:101254055|sly:101250522|sly:101252794|sly:101260…	101264867|101244966|101055576|101255870|101262281|101258292|101259745|544248|101244828|101244042|101256302|101262086|101267918|101264020|101266979|101254462|101243681|101253010|101250913|101265389|101255630|101243636|101252714|101268250|101260396|101254055|101250522|101252794|101260506|101256637|101258997|	http://www.genome.jp/kegg-bin/show_pathway?sly03030/sly:101252714%09red/sly:101254055%09red/sly:101267918%09red/sly:101244828%09red/sly:101264020%09red/sly:101255630%09red/sly:101260506%09red/sly:101258997%09red/sly:101262281%09red/sly:101264867%09red/sly:101243681%09red/sly:101259745%09red/sly:101265389%09red/sly:101266979%09red/sly:101256637%09red/sly:101258292%09red/sly:101243636%09red/sly:101…
Ribosome biogenesis in eukaryotes	KEGG PATHWAY	sly03008	35	90	6.14612e-09	2.13065e-07	novel.1218|gene-BC332_21836|gene-BC332_04462|gene-BC332_27428|gene-BC332_05357|gene-BC332_25840|gene-BC332_21327|gene-BC332_17523|gene-BC332_26954|gene-BC332_08849|gene-BC332_22794|gene-BC332_07894|gene-BC332_28683|gene-BC332_08772|gene-BC332_24458|gene-BC332_04059|gene-BC332_24457|gene-BC332_08696|novel.1040|gene-BC332_10725|gene-BC332_30440|gene-BC332_20389|novel.518|gene-BC332_08226|gene-BC332…	sly:101268734|sly:101266977|sly:101256338|sly:101251776|sly:101260390|sly:101267649|sly:101260019|sly:101245772|sly:101246000|sly:101253879|sly:101257021|sly:101267297|sly:101055607|sly:101055607|sly:778289|sly:101247688|sly:778291|sly:101246325|sly:101255078|sly:101244750|sly:101263757|sly:101252008|sly:101246108|sly:101261490|sly:101268074|sly:778291|sly:101250547|sly:101249976|sly:101253657|sl…	101268734|101266977|101256338|101251776|101260390|101267649|101260019|101245772|101246000|101253879|101257021|101267297|101055607|101055607|778289|101247688|778291|101246325|101255078|101244750|101263757|101252008|101246108|101261490|101268074|778291|101250547|101249976|101253657|101252860|101261733|101255780|101263757|101267649|101258878|	http://www.genome.jp/kegg-bin/show_pathway?sly03008/sly:778291%09red/sly:101055607%09red/sly:101261733%09red/sly:101246325%09red/sly:101252008%09red/sly:101268734%09red/sly:101252860%09red/sly:101256338%09red/sly:101266977%09red/sly:101268074%09red/sly:101246108%09red/sly:101246000%09red/sly:101267297%09red/sly:101250547%09red/sly:101267649%09red/sly:101258878%09red/sly:101261490%09red/sly:778289…
Spliceosome	KEGG PATHWAY	sly03040	52	185	1.78272e-08	4.63507e-07	novel.2870|gene-BC332_14538|gene-BC332_32105|novel.2019|gene-BC332_22754|gene-BC332_25840|gene-BC332_21465|gene-BC332_06553|gene-BC332_21672|gene-BC332_07070|novel.2663|gene-BC332_32502|gene-BC332_32339|gene-BC332_25939|gene-BC332_23303|novel.937|gene-BC332_05055|novel.3819|novel.4587|novel.1319|novel.2200|novel.3410|novel.4469|gene-BC332_14469|gene-BC332_29851|gene-BC332_25773|gene-BC332_26524|g…	sly:101253688|sly:778316|sly:101255434|sly:101263390|sly:101258986|sly:101267649|sly:101262959|sly:101256523|sly:101268431|sly:101246377|sly:101258549|sly:101263853|sly:101244419|sly:101262878|sly:101247151|sly:101261381|sly:101263564|sly:101249376|sly:101258786|sly:101244611|sly:101248886|sly:101248886|sly:101266050|sly:101263781|sly:101246008|sly:101247772|sly:101260491|sly:101254575|sly:101249…	101253688|778316|101255434|101263390|101258986|101267649|101262959|101256523|101268431|101246377|101258549|101263853|101244419|101262878|101247151|101261381|101263564|101249376|101258786|101244611|101248886|101248886|101266050|101263781|101246008|101247772|101260491|101254575|101249122|101262521|101266904|101264965|101248611|101267083|101254436|101258326|101258239|101259473|101258239|101246991|10…	http://www.genome.jp/kegg-bin/show_pathway?sly03040/sly:100134885%09red/sly:101244943%09red/sly:101266904%09red/sly:101255434%09red/sly:101263479%09red/sly:101253688%09red/sly:778316%09red/sly:101262521%09red/sly:101247772%09red/sly:101259473%09red/sly:101250657%09red/sly:101254575%09red/sly:101256541%09red/sly:101246991%09red/sly:101263853%09red/sly:101249122%09red/sly:101256523%09red/sly:101262…
Mismatch repair	KEGG PATHWAY	sly03430	20	38	2.79859e-07	5.82106e-06	gene-BC332_20694|gene-BC332_25078|gene-BC332_06545|gene-BC332_24998|gene-BC332_27022|gene-BC332_00916|gene-BC332_16154|gene-BC332_09683|gene-BC332_01371|gene-BC332_25101|gene-BC332_09074|gene-BC332_29051|gene-BC332_02685|gene-BC332_17347|gene-BC332_26680|gene-BC332_22920|gene-BC332_15805|gene-BC332_19322|gene-BC332_00358|gene-BC332_16554	sly:101245831|sly:101266979|sly:101255630|sly:101258997|sly:101253010|sly:101250913|sly:101244966|sly:101245831|sly:101243681|sly:101262086|sly:101255870|sly:101262281|sly:101244225|sly:544248|sly:101256637|sly:101252714|sly:101264020|sly:101250522|sly:101267918|sly:100462655|	101245831|101266979|101255630|101258997|101253010|101250913|101244966|101245831|101243681|101262086|101255870|101262281|101244225|544248|101256637|101252714|101264020|101250522|101267918|100462655|	http://www.genome.jp/kegg-bin/show_pathway?sly03430/sly:101252714%09red/sly:101243681%09red/sly:101256637%09red/sly:101267918%09red/sly:101253010%09red/sly:101255630%09red/sly:101264020%09red/sly:101262281%09red/sly:101244225%09red/sly:544248%09red/sly:101255870%09red/sly:101262086%09red/sly:101266979%09red/sly:101250522%09red/sly:100462655%09red/sly:101244966%09red/sly:101250913%09red/sly:101245…
RNA transport	KEGG PATHWAY	sly03013	42	167	4.70435e-06	8.15421e-05	gene-BC332_31002|gene-BC332_04686|gene-BC332_09207|gene-BC332_07919|novel.3410|gene-BC332_34125|gene-BC332_32230|novel.2476|gene-BC332_16984|gene-BC332_25939|gene-BC332_02533|gene-BC332_04947|gene-BC332_12416|novel.2200|gene-BC332_24053|gene-BC332_29085|gene-BC332_24458|novel.365|gene-BC332_28731|gene-BC332_24457|gene-BC332_18969|gene-BC332_24436|gene-BC332_24282|gene-BC332_06620|novel.579|gene-B…	sly:101261596|sly:101255357|sly:101266921|sly:101250971|sly:101248886|sly:101243901|sly:101259242|sly:101262979|sly:101249830|sly:101262878|sly:101256915|sly:101263343|sly:101262406|sly:101248886|sly:101258299|sly:101244084|sly:778289|sly:101261437|sly:101265995|sly:778291|sly:101253396|sly:101260798|sly:101253058|sly:101257451|sly:778291|sly:101249122|sly:101252350|sly:101256036|sly:101268701|sl…	101261596|101255357|101266921|101250971|101248886|101243901|101259242|101262979|101249830|101262878|101256915|101263343|101262406|101248886|101258299|101244084|778289|101261437|101265995|778291|101253396|101260798|101253058|101257451|778291|101249122|101252350|101256036|101268701|101255013|101252510|101248584|101259786|101255947|101260210|101266904|101253491|101267059|101248192|101265974|10124858…	http://www.genome.jp/kegg-bin/show_pathway?sly03013/sly:778291%09red/sly:101260798%09red/sly:101266921%09red/sly:101266904%09red/sly:101259786%09red/sly:101263343%09red/sly:101267059%09red/sly:101255013%09red/sly:101248192%09red/sly:101262406%09red/sly:101243901%09red/sly:101249122%09red/sly:101259242%09red/sly:101262878%09red/sly:101255947%09red/sly:101256036%09red/sly:101253058%09red/sly:101252…
Purine metabolism	KEGG PATHWAY	sly00230	38	154	1.89514e-05	0.000281564	gene-BC332_23164|gene-BC332_04469|gene-BC332_30173|gene-BC332_03007|gene-BC332_23289|gene-BC332_28226|gene-BC332_25598|gene-BC332_27409|gene-BC332_12601|gene-BC332_04485|gene-BC332_14374|gene-BC332_26633|gene-BC332_08772|gene-BC332_22838|gene-BC332_12984|novel.6721|gene-BC332_00110|gene-BC332_05331|gene-BC332_12376|gene-BC332_01371|gene-BC332_08525|gene-BC332_22103|gene-BC332_26732|novel.4973|gen…	sly:101261649|sly:101055576|sly:101248066|sly:544095|sly:101259186|sly:101259745|sly:101263997|sly:101248675|sly:101249065|sly:101268249|sly:101257966|sly:101258802|sly:101055607|sly:101248036|sly:101250010|sly:101268675|sly:101256508|sly:101253148|sly:101255881|sly:101243681|sly:101254462|sly:101246067|sly:101266279|sly:101268249|sly:101255630|sly:101268249|sly:101262015|sly:101248458|sly:101251…	101261649|101055576|101248066|544095|101259186|101259745|101263997|101248675|101249065|101268249|101257966|101258802|101055607|101248036|101250010|101268675|101256508|101253148|101255881|101243681|101254462|101246067|101266279|101268249|101255630|101268249|101262015|101248458|101251196|101249921|101252794|101260506|101258997|101055607|101256637|101258292|101259587|101251751|	http://www.genome.jp/kegg-bin/show_pathway?sly00230/sly:101055607%09red/sly:101255881%09red/sly:101255630%09red/sly:101260506%09red/sly:101248458%09red/sly:101258802%09red/sly:101258997%09red/sly:101263997%09red/sly:101243681%09red/sly:101246067%09red/sly:101259745%09red/sly:101268675%09red/sly:101248675%09red/sly:101248066%09red/sly:101257966%09red/sly:101249065%09red/sly:101256637%09red/sly:101…
Pyrimidine metabolism	KEGG PATHWAY	sly00240	32	122	3.11761e-05	0.00040529	gene-BC332_18985|gene-BC332_04469|gene-BC332_32139|gene-BC332_03007|gene-BC332_28226|gene-BC332_25598|gene-BC332_27409|gene-BC332_17088|gene-BC332_12601|gene-BC332_00148|gene-BC332_31822|gene-BC332_14374|gene-BC332_23289|gene-BC332_29318|novel.4399|novel.6721|gene-BC332_12376|gene-BC332_01371|gene-BC332_08525|gene-BC332_22103|gene-BC332_06545|gene-BC332_29434|gene-BC332_03165|gene-BC332_17553|gen…	sly:101250906|sly:101055576|sly:544274|sly:544095|sly:101259745|sly:101263997|sly:101248675|sly:101259343|sly:101249065|sly:544088|sly:101268785|sly:101257966|sly:101259186|sly:101260595|sly:101252794|sly:101268675|sly:101255881|sly:101243681|sly:101254462|sly:101246067|sly:101255630|sly:101262015|sly:101248458|sly:101251196|sly:101260797|sly:101249921|sly:101268054|sly:544274|sly:101260506|sly:1…	101250906|101055576|544274|544095|101259745|101263997|101248675|101259343|101249065|544088|101268785|101257966|101259186|101260595|101252794|101268675|101255881|101243681|101254462|101246067|101255630|101262015|101248458|101251196|101260797|101249921|101268054|544274|101260506|101256637|101258292|101258997|	http://www.genome.jp/kegg-bin/show_pathway?sly00240/sly:101268785%09red/sly:101260797%09red/sly:101255881%09red/sly:101255630%09red/sly:101260506%09red/sly:101248458%09red/sly:101250906%09red/sly:101258997%09red/sly:101263997%09red/sly:544088%09red/sly:101246067%09red/sly:101259745%09red/sly:101268675%09red/sly:101248675%09red/sly:101257966%09red/sly:101249065%09red/sly:101256637%09red/sly:101249…
Nucleotide excision repair	KEGG PATHWAY	sly03420	20	60	6.56075e-05	0.000698163	gene-BC332_03288|gene-BC332_25078|gene-BC332_06545|gene-BC332_24998|gene-BC332_27022|gene-BC332_00916|gene-BC332_16154|gene-BC332_01371|gene-BC332_19322|gene-BC332_09074|gene-BC332_29051|novel.5289|novel.4399|gene-BC332_28916|gene-BC332_00358|gene-BC332_26680|gene-BC332_22920|gene-BC332_08525|gene-BC332_17347|gene-BC332_15805	sly:101258124|sly:101266979|sly:101255630|sly:101258997|sly:101253010|sly:101250913|sly:101244966|sly:101243681|sly:101250522|sly:101255870|sly:101262281|sly:101265575|sly:101252794|sly:101260506|sly:101267918|sly:101256637|sly:101252714|sly:101254462|sly:544248|sly:101264020|	101258124|101266979|101255630|101258997|101253010|101250913|101244966|101243681|101250522|101255870|101262281|101265575|101252794|101260506|101267918|101256637|101252714|101254462|544248|101264020|	http://www.genome.jp/kegg-bin/show_pathway?sly03420/sly:101252714%09red/sly:101266979%09red/sly:101265575%09red/sly:101252794%09red/sly:101267918%09red/sly:101253010%09red/sly:101254462%09red/sly:101264020%09red/sly:101262281%09red/sly:101255630%09red/sly:544248%09red/sly:101255870%09red/sly:101258124%09red/sly:101260506%09red/sly:101250522%09red/sly:101258997%09red/sly:101244966%09red/sly:101250…
Homologous recombination	KEGG PATHWAY	sly03440	19	55	6.71311e-05	0.000698163	novel.6163|gene-BC332_06545|gene-BC332_25078|gene-BC332_16634|gene-BC332_08967|gene-BC332_00916|gene-BC332_16154|gene-BC332_01371|gene-BC332_22920|gene-BC332_14068|gene-BC332_09074|gene-BC332_25101|novel.4481|gene-BC332_26680|gene-BC332_28229|gene-BC332_19322|gene-BC332_02413|gene-BC332_24998|novel.4399	sly:101262415|sly:101255630|sly:101266979|sly:101244383|sly:101249165|sly:101250913|sly:101244966|sly:101243681|sly:101252714|sly:101256382|sly:101255870|sly:101262086|sly:101244820|sly:101256637|sly:101262415|sly:101250522|sly:101256033|sly:101258997|sly:101252794|	101262415|101255630|101266979|101244383|101249165|101250913|101244966|101243681|101252714|101256382|101255870|101262086|101244820|101256637|101262415|101250522|101256033|101258997|101252794|	http://www.genome.jp/kegg-bin/show_pathway?sly03440/sly:101252714%09red/sly:101243681%09red/sly:101252794%09red/sly:101255630%09red/sly:101244383%09red/sly:101262415%09red/sly:101256033%09red/sly:101255870%09red/sly:101262086%09red/sly:101266979%09red/sly:101250522%09red/sly:101258997%09red/sly:101256382%09red/sly:101244966%09red/sly:101250913%09red/sly:101256637%09red/sly:101249165%09red/sly:101…
Base excision repair	KEGG PATHWAY	sly03410	12	42	0.00525355	0.0496699	gene-BC332_01371|gene-BC332_16409|gene-BC332_05164|gene-BC332_01073|gene-BC332_06545|gene-BC332_29051|novel.4399|gene-BC332_28916|gene-BC332_24998|gene-BC332_26680|gene-BC332_08525|gene-BC332_17347	sly:101243681|sly:101246064|sly:101257131|sly:101251710|sly:101255630|sly:101262281|sly:101252794|sly:101260506|sly:101258997|sly:101256637|sly:101254462|sly:544248|	101243681|101246064|101257131|101251710|101255630|101262281|101252794|101260506|101258997|101256637|101254462|544248|	http://www.genome.jp/kegg-bin/show_pathway?sly03410/sly:101243681%09red/sly:101252794%09red/sly:101251710%09red/sly:101246064%09red/sly:101254462%09red/sly:101262281%09red/sly:101255630%09red/sly:544248%09red/sly:101260506%09red/sly:101257131%09red/sly:101256637%09red/sly:101258997%09red
