# Supplementary material for: Integrated Analysis of mRNA and Non-coding RNA Transcriptome in Pepper (Capsicum chinense) Hybrid at Seedling and Flowering Stages
Source: Front Genet. 2021 Aug 20;12:685788. doi: 10.3389/fgene.2021.685788 (PMC8417703; doi:10.3389/fgene.2021.685788)
Supplement: Supplementary file 5 [file Data_Sheet_4.XLSX]

## Sheet:  S-stage
Supplementary Table 4. Information of plant hormone signal transduction pathway genes expression pattern at S-stage
gene_id	gene_description	TF_family	Expression Pattern
gene-BC332_11523	Serine/threonine-protein kinase SAPK2	LBD family protein	Over-dominance
gene-BC332_30714	Transcription factor TGA7	#N/A	#N/A
gene-BC332_18351	EIN3-binding F-box protein 1	#N/A	#N/A
gene-BC332_22070	Transcription factor PIF3	#N/A	#N/A
gene-BC332_05625	hypothetical protein	#N/A	#N/A
gene-BC332_18639	Protein phosphatase 2C 77	#N/A	#N/A
gene-BC332_18317	Auxin-responsive protein IAA20	#N/A	#N/A
gene-BC332_16834	hypothetical protein	#N/A	#N/A
gene-BC332_28433	Histidine kinase 3	#N/A	#N/A
gene-BC332_22126	Auxin response factor 7	#N/A	#N/A
gene-BC332_18629	Transcription factor PIF1	bHLH family protein	Over-dominance
gene-BC332_04444	putative indole-3-acetic acid-amido synthetase GH3.8	ERF family protein	Over-dominance
gene-BC332_20034	Indole-3-acetic acid-amido synthetase GH3.6	#N/A	#N/A
gene-BC332_12310	hypothetical protein	#N/A	#N/A
gene-BC332_01498	ETHYLENE INSENSITIVE 3-like 1 protein	EIL family protein	Over-dominance
gene-BC332_11947	ABSCISIC ACID-INSENSITIVE 5-like protein 5	bZIP family protein	Over-dominance
gene-BC332_30795	Abscisic acid receptor PYL10	#N/A	#N/A
gene-BC332_32491	hypothetical protein	#N/A	#N/A
gene-BC332_22862	hypothetical protein	#N/A	#N/A
gene-BC332_09929	Histidine-containing phosphotransfer protein 4	#N/A	#N/A
gene-BC332_18749	Histidine kinase 2	#N/A	#N/A
gene-BC332_09926	Histidine-containing phosphotransfer protein 4	#N/A	#N/A
gene-BC332_20340	Auxin response factor 7	ARF family protein	Over-dominance
gene-BC332_00742	Transcription factor MYC2	#N/A	#N/A
gene-BC332_16407	Auxin-induced protein IAA6	ARF family protein	Over-dominance
gene-BC332_21619	Auxin-responsive protein SAUR32	#N/A	#N/A
gene-BC332_12434	Serine/threonine-protein kinase SAPK2	#N/A	#N/A
gene-BC332_25121	Auxin-responsive protein SAUR15	bHLH family protein	Over-dominance
gene-BC332_18144	Auxin response factor 1	#N/A	#N/A
gene-BC332_21899	Gibberellin receptor GID1B	#N/A	#N/A
gene-BC332_30071	hypothetical protein	#N/A	#N/A
gene-BC332_31477	putative serine/threonine-protein kinase	#N/A	#N/A
gene-BC332_23525	Auxin transporter-like protein 1	#N/A	#N/A
gene-BC332_25419	putative indole-3-acetic acid-amido synthetase GH3.12	#N/A	#N/A
gene-BC332_14782	hypothetical protein	#N/A	#N/A
gene-BC332_14783	hypothetical protein	#N/A	#N/A
gene-BC332_25577	hypothetical protein	#N/A	#N/A
gene-BC332_13931	Protein phosphatase 2C 37	NAC family protein	Over-dominance
gene-BC332_19222	putative indole-3-acetic acid-amido synthetase GH3.5	#N/A	#N/A
gene-BC332_20162	Auxin-responsive protein SAUR41	#N/A	#N/A
gene-BC332_22260	ABSCISIC ACID-INSENSITIVE 5-like protein 7	bZIP family protein	Over-dominance
gene-BC332_18572	Auxin-induced protein 6B	#N/A	#N/A
gene-BC332_02094	Two-component response regulator ARR1	#N/A	#N/A
gene-BC332_21700	ETHYLENE INSENSITIVE 3-like 1 protein	#N/A	#N/A
gene-BC332_21701	ETHYLENE INSENSITIVE 3-like 1 protein	#N/A	#N/A
gene-BC332_09336	hypothetical protein	#N/A	#N/A
gene-BC332_22348	putative indole-3-acetic acid-amido synthetase GH3.8	#N/A	#N/A
gene-BC332_09511	Auxin-responsive protein IAA17	ARF family protein	Over-dominance
gene-BC332_31106	Abscisic acid receptor PYL3	MYB_related family protein	Over-dominance
gene-BC332_28375	Transcription factor HBP-1b(c1)	#N/A	#N/A
gene-BC332_31099	putative protein phosphatase 2C 53	HSF family protein	Over-dominance
gene-BC332_24791	EIN3-binding F-box protein 1	#N/A	#N/A
gene-BC332_01494	Transcription factor HBP-1b(c38)	#N/A	#N/A
gene-BC332_07295	Gibberellin receptor GID1	#N/A	#N/A
gene-BC332_23879	Auxin-responsive protein IAA13	#N/A	#N/A
gene-BC332_15627	ETHYLENE INSENSITIVE 3-like 1 protein	EIL family protein	Over-dominance
gene-BC332_21646	Auxin response factor 9	#N/A	#N/A
gene-BC332_32510	Somatic embryogenesis receptor kinase 1	#N/A	#N/A
gene-BC332_13930	Protein phosphatase 2C 3	HB-other family protein	Over-dominance
gene-BC332_28216	Two-component response regulator ARR11	#N/A	#N/A
gene-BC332_15628	ETHYLENE INSENSITIVE 3-like 1 protein	#N/A	#N/A
novel.2052	- && - && -	#N/A	#N/A
gene-BC332_14539	Gibberellin receptor GID1	#N/A	#N/A
gene-BC332_26584	TGACG-sequence-specific DNA-binding protein TGA-2.1	#N/A	#N/A
novel.5001	- && Q8L7G0.2 RecName: Full=Auxin response factor 1 && PF06507:Auxin response factor	#N/A	#N/A
gene-BC332_29467	hypothetical protein	#N/A	#N/A
gene-BC332_13886	Coronatine-insensitive protein 1	#N/A	#N/A
gene-BC332_12506	hypothetical protein	ERF family protein	Over-dominance
gene-BC332_24106	Ethylene receptor	#N/A	#N/A
gene-BC332_14187	Two-component response regulator ARR14	#N/A	#N/A
gene-BC332_17163	ETHYLENE INSENSITIVE 3-like 3 protein	#N/A	#N/A
gene-BC332_29798	Serine/threonine-protein kinase SAPK2	#N/A	#N/A
gene-BC332_05754	EIN3-binding F-box protein 2	#N/A	#N/A
gene-BC332_26363	Serine/threonine-protein kinase CTR1	CAMTA family protein	Over-dominance
gene-BC332_04556	Auxin response factor 3	#N/A	#N/A
gene-BC332_14033	Abscisic acid receptor PYL6	#N/A	#N/A

## Sheet: F-stage
Supplementary Table 4. Information of plant hormone signal transduction pathway genes expression pattern at Flowering stage
gene_id	gene_description	TF_family	Expression Pattern
gene-BC332_29569	Auxin-responsive protein SAUR20	#N/A	#N/A
gene-BC332_29562	Auxin-responsive protein SAUR20	#N/A	#N/A
gene-BC332_06882	Auxin-responsive protein IAA16	#N/A	#N/A
gene-BC332_21619	Auxin-responsive protein SAUR32	#N/A	#N/A
gene-BC332_18317	Auxin-responsive protein IAA20	#N/A	#N/A
gene-BC332_22506	Auxin-induced protein 15A	bHLH family protein	High-parental dominance
gene-BC332_22505	Auxin-induced protein 6B	#N/A	#N/A
gene-BC332_20130	Serine/threonine-protein kinase SAPK6	#N/A	#N/A
gene-BC332_29522	Auxin-responsive protein SAUR20	#N/A	#N/A
gene-BC332_07158	hypothetical protein	#N/A	#N/A
novel.6307	- && Q0DK78.3 RecName: Full=Pseudo histidine-containing phosphotransfer protein 2; AltName: Full=OsHpt4 && PF01627:Hpt domain	#N/A	#N/A
gene-BC332_18609	Regulatory protein NPR2	#N/A	#N/A
gene-BC332_29576	Auxin-responsive protein SAUR20	#N/A	#N/A
gene-BC332_06883	Auxin-induced protein 22B	#N/A	#N/A
gene-BC332_12434	Serine/threonine-protein kinase SAPK2	#N/A	#N/A
gene-BC332_25121	Auxin-responsive protein SAUR15	bHLH family protein	High-parental dominance
gene-BC332_30328	Transcription factor TGA7	bZIP family protein	High-parental dominance
gene-BC332_10192	Shaggy-related protein kinase iota	#N/A	#N/A
gene-BC332_29587	Auxin-responsive protein SAUR24	#N/A	#N/A
gene-BC332_04258	Two-component response regulator ARR9	ARR-B family protein	High-parental dominance
gene-BC332_29573	Auxin-responsive protein SAUR20	#N/A	#N/A
gene-BC332_13685	Ethylene-responsive transcription factor 1B	ERF family protein	High-parental dominance
gene-BC332_19715	hypothetical protein	Dof family protein	High-parental dominance
novel.2052	- && - && -	#N/A	#N/A
gene-BC332_22664	Auxin-induced protein 15A	#N/A	#N/A
gene-BC332_22662	Indole-3-acetic acid-induced protein ARG7	#N/A	#N/A
gene-BC332_22660	Auxin-responsive protein SAUR21	#N/A	#N/A
gene-BC332_22661	Auxin-induced protein 15A	#N/A	#N/A
gene-BC332_29516	Auxin-responsive protein SAUR23	#N/A	#N/A
gene-BC332_07161	Auxin-responsive protein SAUR21	#N/A	#N/A
gene-BC332_07162	Auxin-responsive protein SAUR21	#N/A	#N/A
gene-BC332_07163	Auxin-induced protein 15A	#N/A	#N/A
gene-BC332_29285	hypothetical protein	#N/A	#N/A
gene-BC332_03335	Auxin-responsive protein SAUR20	#N/A	#N/A
gene-BC332_12113	Indole-3-acetic acid-induced protein ARG7	#N/A	#N/A
gene-BC332_26762	Two-component response regulator ARR9	ARR-B family protein	High-parental dominance
gene-BC332_32697	Auxin-responsive protein SAUR32	bHLH family protein	High-parental dominance
novel.6869	- && Q9FJG0.1 RecName: Full=Auxin-responsive protein SAUR20; AltName: Full=Protein SMALL AUXIN UP RNA 20 && PF02519:Auxin responsive protein	#N/A	#N/A
