# Supplementary material for: Integrated Analysis of mRNA and Non-coding RNA Transcriptome in Pepper (Capsicum chinense) Hybrid at Seedling and Flowering Stages
Source: Front Genet. 2021 Aug 20;12:685788. doi: 10.3389/fgene.2021.685788 (PMC8417703; doi:10.3389/fgene.2021.685788)
Supplement: Supplementary file 6 [file Data_Sheet_5.XLSX]

## Sheet: DE lncRNA of HNCy01 vs. HNCc16
Supplementary Table 5. Information of DE lncRNA of HNCy01 vs. HNCc16
transcript_id	gene_id	feature_id	HNCy01_FPKM	HNCc16_FPKM	log2(FoldChange)	pvalue	qvalue
LNC_000067	XLOC_000186	transcript	0.252104	0.00724967	5.11996	0.00376647	0.0239115
LNC_000090	XLOC_000227	transcript	2.27651	0.0113667	7.64587	4.42e-14	2.93e-12
LNC_000104	XLOC_000262	transcript	1.01646	0.0735043	3.78959	0.00049017	0.00439459
LNC_000131	XLOC_000336	transcript	1.31329	0.236416	2.47378	0.00030104	0.00289544
LNC_000132	XLOC_000337	transcript	0.351835	0.767822	-1.12587	0.00030687	0.00294341
LNC_000152	XLOC_000382	transcript	1.31817	0.303436	2.11907	0.00243981	0.0167919
LNC_000156	XLOC_000394	transcript	0.428092	0	Inf	1.74e-07	3.83e-06
LNC_000326	XLOC_000793	transcript	0.306662	0.554104	-0.853508	0.00369182	0.0235205
LNC_000332	XLOC_000807	transcript	0.723248	0.130358	2.47201	0.0013137	0.0100135
LNC_000340	XLOC_000827	transcript	0.280521	0	Inf	4.08e-05	0.00050941
LNC_000442	XLOC_001065	transcript	2.99797	5.44864	-0.861909	0.0001038	0.00115631
LNC_000443	XLOC_001081	transcript	14.3364	78.3679	-2.45058	9.47e-12	4.44e-10
LNC_000534	XLOC_001297	transcript	0.167678	0	Inf	5.02e-10	1.77e-08
LNC_000537	XLOC_001297	transcript	0.347204	0	Inf	6.53e-11	2.69e-09
LNC_000544	XLOC_001311	transcript	0.339494	0	Inf	0.00019243	0.00196632
LNC_000570	XLOC_001358	transcript	1.31753	2.22939	-0.758819	0.00169494	0.0124023
LNC_000579	XLOC_001381	transcript	0.394204	0	Inf	3.16e-07	6.59e-06
LNC_000622	XLOC_001458	transcript	0.198385	0	Inf	0.0032982	0.0215153
LNC_000645	XLOC_001494	transcript	0.97139	0.017555	5.7901	0.00019184	0.00196133
LNC_000658	XLOC_001523	transcript	0.941973	0.117295	3.00554	1.34e-05	0.0001896
LNC_000767	XLOC_001719	transcript	0.609956	0.0225773	4.75576	0.00198848	0.0141998
LNC_000805	XLOC_001795	transcript	0.231145	0.650669	-1.49313	0.00215061	0.0151413
LNC_000933	XLOC_002057	transcript	1.59076	0.00725333	7.77686	9.15e-07	1.73e-05
LNC_000935	XLOC_002060	transcript	1.36825	0	Inf	1.87e-08	4.97e-07
LNC_000936	XLOC_002061	transcript	0.42511	0	Inf	0.00029408	0.00284062
LNC_000938	XLOC_002063	transcript	0.462905	0	Inf	2.61e-05	0.00034184
LNC_000944	XLOC_002078	transcript	0.839484	0	Inf	2.74e-09	8.49e-08
LNC_001071	XLOC_002341	transcript	0.0615877	0.551093	-3.16158	7.38e-05	0.0008579
LNC_001086	XLOC_002369	transcript	0.678659	0.0429393	3.98231	0.00229207	0.0159546
LNC_001106	XLOC_002397	transcript	5.78941	12.6423	-1.12678	1.88e-05	0.00025598
LNC_001156	XLOC_002485	transcript	13.7766	2.44265	2.4957	0.00490139	0.0297354
LNC_001254	XLOC_002633	transcript	4.43496	1.19367	1.89352	5.45e-05	0.0006561
LNC_001518	XLOC_003065	transcript	0.225943	0	Inf	8.55e-08	2e-06
LNC_001536	XLOC_003095	transcript	1.31639	0	Inf	1.73e-18	2.08e-16
LNC_001537	XLOC_003095	transcript	0.192851	0	Inf	1.85e-05	0.00025197
LNC_001550	XLOC_003124	transcript	0	0.280465	#NAME?	0.00434119	0.026921
LNC_001960	XLOC_003854	transcript	1.05453	0.03048	5.11259	2.39e-07	5.09e-06
LNC_001987	XLOC_003920	transcript	8.86371	19.1586	-1.11201	1.2e-07	2.73e-06
LNC_001988	XLOC_003920	transcript	16.2273	52.0524	-1.68154	1.22e-12	6.65e-11
LNC_001989	XLOC_003920	transcript	1.19488	10.5301	-3.13959	1.24e-35	8e-33
LNC_001990	XLOC_003920	transcript	8.30245	10.189	-0.295405	0.00337561	0.0219165
LNC_001991	XLOC_003924	transcript	1.13705	2.22129	-0.966104	0.00213172	0.015026
LNC_002026	XLOC_004000	transcript	0.0468417	0.350583	-2.90389	4.84e-06	7.69e-05
LNC_002052	XLOC_004051	transcript	4.10337	0.904987	2.18084	2.93e-05	0.00037906
LNC_002187	XLOC_004293	transcript	1.14789	0.216562	2.40613	0.00013581	0.00145729
LNC_002388	XLOC_004674	transcript	0.371571	0.03261	3.51025	0.0067219	0.0382015
LNC_002464	XLOC_004786	transcript	0.405571	0.013437	4.91567	1.29e-07	2.91e-06
LNC_002546	XLOC_004908	transcript	0.321165	0	Inf	6.38e-05	0.00075536
LNC_002695	XLOC_005181	transcript	1.18557	2.36158	-0.994177	6.15e-08	1.48e-06
LNC_002696	XLOC_005181	transcript	0.924551	1.66269	-0.846695	9.26e-09	2.61e-07
LNC_002713	XLOC_005211	transcript	0.233046	0.712132	-1.61153	1.82e-08	4.86e-07
LNC_002799	XLOC_005381	transcript	0.374718	0.790608	-1.07716	0.00145678	0.0109196
LNC_003032	XLOC_005754	transcript	2.24291	0.00407267	9.10518	1.03e-23	2.26e-21
LNC_003804	XLOC_006846	transcript	2.14304	0.191778	3.48215	1.94e-06	3.4e-05
LNC_003820	XLOC_006881	transcript	1.0627	0.273324	1.95905	0.00183866	0.0132721
LNC_003828	XLOC_006898	transcript	0.384326	0	Inf	0.00168488	0.0123459
LNC_003850	XLOC_006939	transcript	0.230078	0.355817	-0.629015	0.00086503	0.00706839
LNC_004731	XLOC_008190	transcript	0.550016	1.02232	-0.894301	0.00216061	0.0151956
LNC_004976	XLOC_008564	transcript	1.05374	0.269243	1.96854	0.0025404	0.017361
LNC_005174	XLOC_008831	transcript	0.267037	0	Inf	2.25e-05	0.0003002
LNC_005231	XLOC_008930	transcript	0.080247	0.003068	4.70908	0.00384072	0.0243119
LNC_005873	XLOC_009864	transcript	417.951	144.5	1.53227	0.00010978	0.0012155
LNC_006244	XLOC_010375	transcript	0.378721	0	Inf	1.03e-06	1.93e-05
LNC_006294	XLOC_010458	transcript	1.50067	0	Inf	2.37e-12	1.24e-10
LNC_006691	XLOC_011014	transcript	0.536398	0	Inf	4.68e-15	3.5e-13
LNC_007153	XLOC_011641	transcript	0.759458	0	Inf	2.08e-16	1.92e-14
LNC_007229	XLOC_011765	transcript	14.7527	19.568	-0.407515	8.55e-05	0.00097787
LNC_007520	XLOC_012204	transcript	0.182193	0.569496	-1.64422	0.00143789	0.0108024
LNC_007808	XLOC_012687	transcript	0.679346	1.1431	-0.750738	0.00244135	0.016797
LNC_007934	XLOC_012889	transcript	0.431862	1.64502	-1.92946	2.9e-08	7.48e-07
LNC_007965	XLOC_012939	transcript	8.31199	30.9442	-1.8964	8.52e-07	1.62e-05
LNC_007971	XLOC_012950	transcript	20.3331	34.8481	-0.777252	4.49e-10	1.6e-08
LNC_007973	XLOC_012951	transcript	0.176408	1.36693	-2.95394	0.00336465	0.0218605
LNC_007976	XLOC_012955	transcript	20.4022	23.9832	-0.233297	0.00019012	0.00194625
LNC_007979	XLOC_012971	transcript	1.36102	4.4823	-1.71955	0.00554444	0.032818
LNC_007986	XLOC_012985	transcript	0.666871	0.09502	2.8111	0.00310005	0.0204728
LNC_008050	XLOC_013095	transcript	0.785728	1.39559	-0.82877	4.24e-07	8.56e-06
LNC_008194	XLOC_013350	transcript	1.43119	0	Inf	7.56e-17	7.36e-15
LNC_008386	XLOC_013639	transcript	149.329	918.254	-2.6204	1.31e-12	7.1e-11
LNC_008387	XLOC_013639	transcript	2.37731	1278.08	-9.07043	5.42e-05	0.00065324
LNC_008388	XLOC_013639	transcript	367.083	1448	-1.97988	9.63e-18	1.04e-15
LNC_008394	XLOC_013642	transcript	2.71215	6.52837	-1.26728	1.22e-05	0.0001744
LNC_008414	XLOC_013646	transcript	0.173226	0.574493	-1.72964	2.7e-05	0.00035245
LNC_008421	XLOC_013646	transcript	0.340604	1.17735	-1.78937	8.73e-05	0.00099461
LNC_008422	XLOC_013647	transcript	0.470814	2.44707	-2.37782	4.43e-05	0.00054727
LNC_008424	XLOC_013648	transcript	1.331	3.96655	-1.57538	1.46e-05	0.00020481
LNC_008988	XLOC_014575	transcript	0.267434	0	Inf	0.0007069	0.00597788
LNC_009409	XLOC_015264	transcript	46.1295	17.0629	1.43483	0.00060326	0.00522848
LNC_009415	XLOC_015284	transcript	0.41325	1.07943	-1.38518	0.00011737	0.00128571
LNC_009444	XLOC_015328	transcript	14.717	68.0113	-2.20829	3.99e-09	1.2e-07
LNC_009521	XLOC_015436	transcript	1.9637	3.09387	-0.655838	0.00189413	0.0136117
LNC_009657	XLOC_015647	transcript	1.86014	2.435	-0.388512	0.000109	0.00120789
LNC_009788	XLOC_015866	transcript	0.761482	0	Inf	8.37e-10	2.86e-08
LNC_009790	XLOC_015866	transcript	0.134042	0.499056	-1.89652	0.00084689	0.00694811
LNC_010082	XLOC_016425	transcript	0.0887853	0.377955	-2.08982	4.18e-05	0.00051994
LNC_010157	XLOC_016569	transcript	0.299015	0.533221	-0.834517	0.00783616	0.0432506
LNC_010175	XLOC_016610	transcript	1.77822	7.87107	-2.14612	4.42e-20	6.4e-18
LNC_010222	XLOC_016739	transcript	0.0295893	0.245347	-3.05168	0.00412274	0.0257733
LNC_010299	XLOC_016950	transcript	0.33833	0.517253	-0.612438	0.00466629	0.0285621
LNC_010361	XLOC_017146	transcript	0	0.327331	#NAME?	0.00302622	0.0200462
LNC_010408	XLOC_017247	transcript	0.531639	0	Inf	1.97e-10	7.39e-09
LNC_010409	XLOC_017248	transcript	0.559258	0	Inf	1.22e-05	0.0001744
LNC_010486	XLOC_017426	transcript	1.25768	0.0531583	4.56433	0.00065491	0.00561028
LNC_010629	XLOC_017731	transcript	24.1332	9.72026	1.31195	0.00256171	0.0174782
LNC_010631	XLOC_017733	transcript	7.91308	0.925566	3.09583	5.09e-05	0.0006172
LNC_010659	XLOC_017790	transcript	0.613079	0.089338	2.77873	0.00143184	0.0107698
LNC_010748	XLOC_017979	transcript	2.22789	3.39512	-0.607784	0.00054155	0.00477101
LNC_010777	XLOC_018042	transcript	0.445837	0.019895	4.48604	0.00017737	0.00183271
LNC_010853	XLOC_018188	transcript	2.10918	0.0251947	6.38742	9.46e-14	6.02e-12
LNC_010876	XLOC_018243	transcript	0.501804	1.77785	-1.82493	1.83e-10	6.93e-09
LNC_010881	XLOC_018256	transcript	0.0944503	0.270975	-1.52053	0.00054897	0.00482691
LNC_010927	XLOC_018363	transcript	0.974657	0	Inf	1.68e-10	6.4e-09
LNC_010928	XLOC_018365	transcript	0.671397	0	Inf	1.15e-12	6.27e-11
LNC_010929	XLOC_018365	transcript	1.32623	0	Inf	2.4e-16	2.2e-14
LNC_011091	XLOC_018708	transcript	2.56421	0	Inf	1.13e-12	6.19e-11
LNC_011092	XLOC_018712	transcript	0.217926	0.387342	-0.829772	0.00497648	0.0300751
LNC_011109	XLOC_018753	transcript	0	0.394259	#NAME?	0.00052415	0.00464174
LNC_011122	XLOC_018777	transcript	0.33331	1.06952	-1.68202	5.49e-06	8.61e-05
LNC_011169	XLOC_018863	transcript	4.28129	0.985691	2.11884	7.05e-07	1.36e-05
LNC_011271	XLOC_019037	transcript	0.0854783	0.372368	-2.1231	0.00098326	0.00785919
LNC_011300	XLOC_019094	transcript	0.0934237	1.11349	-3.57516	0.00019827	0.00202054
LNC_011307	XLOC_019098	transcript	87.3298	29.2107	1.57998	0.00313211	0.0206434
LNC_011551	XLOC_019449	transcript	0.0765037	0.323784	-2.08143	0.00059296	0.00515689
LNC_011552	XLOC_019449	transcript	0	0.256387	#NAME?	0.00037138	0.00345954
LNC_011567	XLOC_019476	transcript	0.965157	0	Inf	2.44e-09	7.63e-08
LNC_011577	XLOC_019486	transcript	0.298397	0.540264	-0.856431	0.00012774	0.00138361
LNC_011618	XLOC_019555	transcript	0.69001	0.92508	-0.42296	0.00175086	0.0127493
LNC_011725	XLOC_019762	transcript	1.11269	1.38626	-0.317143	0.00240953	0.0166235
LNC_011970	XLOC_020170	transcript	0.511363	0	Inf	9.93e-14	6.3e-12
LNC_011972	XLOC_020175	transcript	0	0.275931	#NAME?	0.0002143	0.00216249
LNC_012104	XLOC_020441	transcript	1.21728	0.0426767	4.83407	1.09e-05	0.00015894
LNC_012255	XLOC_020767	transcript	0.023567	0.226617	-3.26542	0.00045202	0.00409862
LNC_012374	XLOC_020966	transcript	0.256856	0.75756	-1.5604	0.00124482	0.00958038
LNC_012458	XLOC_021127	transcript	0.420837	0.0459077	3.19645	0.0089586	0.048077
LNC_012466	XLOC_021145	transcript	0.085613	0.400752	-2.22681	3.61e-07	7.42e-06
LNC_012627	XLOC_021413	transcript	1.06544	1.5014	-0.494863	0.00278118	0.0187082
LNC_012628	XLOC_021413	transcript	1.04901	0.120216	3.12532	0.00017898	0.00184727
LNC_012629	XLOC_021413	transcript	4.62418	0	Inf	2.06e-27	6.69e-25
LNC_012717	XLOC_021560	transcript	0	0.366764	#NAME?	0.00098582	0.00787765
LNC_012733	XLOC_021578	transcript	0.332015	0	Inf	0.00347291	0.0224274
LNC_012769	XLOC_021640	transcript	88.6648	36.2086	1.29203	0.00226699	0.0158152
LNC_012804	XLOC_021719	transcript	28.043	107.614	-1.94016	7.78e-17	7.57e-15
LNC_012808	XLOC_021730	transcript	2.86431	3.7507	-0.388971	0.00222879	0.0155934
LNC_012892	XLOC_021890	transcript	0.487037	0.767159	-0.655495	0.00070527	0.00596679
LNC_012942	XLOC_021980	transcript	0.221172	0.672432	-1.60422	0.00396568	0.0249799
LNC_013405	XLOC_022708	transcript	0.629373	1.82494	-1.53587	1.56e-07	3.47e-06
LNC_013743	XLOC_023232	transcript	0.023036	0.449082	-4.28502	9.06e-05	0.00102886
LNC_013756	XLOC_023248	transcript	0.0814387	0.50204	-2.62402	0.00082532	0.00680128
LNC_014247	XLOC_023979	transcript	0.40173	0.014126	4.8298	0.00861216	0.0466349
LNC_014650	XLOC_024538	transcript	0.423237	1.13345	-1.42118	3.06e-06	5.13e-05
LNC_014763	XLOC_024696	transcript	3.32352	0.593392	2.48565	1.74e-05	0.00023945
LNC_014764	XLOC_024696	transcript	1.3452	0.277992	2.2747	0.00266474	0.0180793
LNC_015193	XLOC_025334	transcript	2.29801	0.0475807	5.59386	1.45e-13	8.97e-12
LNC_015457	XLOC_025748	transcript	0.321503	0.641134	-0.995796	0.00092008	0.00743346
LNC_015458	XLOC_025748	transcript	0.171956	0.312137	-0.860144	0.00044931	0.00407759
LNC_015459	XLOC_025748	transcript	0.331659	0.587856	-0.825762	0.00460124	0.0282435
LNC_015460	XLOC_025748	transcript	0.28049	0.472917	-0.753638	1.51e-05	0.00021203
LNC_015830	XLOC_026274	transcript	0.581784	0.788409	-0.438462	0.0006816	0.00579893
LNC_015887	XLOC_026354	transcript	13.8771	3.53796	1.97172	0.00817564	0.0447674
LNC_016324	XLOC_026940	transcript	2.11213	0.00433767	8.92757	7.39e-21	1.17e-18
LNC_016325	XLOC_026940	transcript	0.431714	0	Inf	1.82e-07	3.98e-06
LNC_017151	XLOC_028155	transcript	0.0159747	0.728073	-5.51023	2.14e-06	3.69e-05
LNC_017215	XLOC_028257	transcript	17.4715	28.1518	-0.688226	0.00029215	0.00282488
LNC_017385	XLOC_028494	transcript	0.213492	0.400119	-0.906246	0.00030783	0.00295127
LNC_017667	XLOC_028935	transcript	2.09075	2.76625	-0.403911	0.00354183	0.0227697
LNC_017687	XLOC_028965	transcript	29.3681	8.13802	1.8515	2.12e-05	0.00028458
LNC_017798	XLOC_029130	transcript	0.109702	0.331944	-1.59735	0.00019887	0.00202567
LNC_017862	XLOC_029262	transcript	1.08632	0.264768	2.03665	0.00727957	0.040746
LNC_017863	XLOC_029262	transcript	0.463411	0	Inf	0.00338004	0.0219356
LNC_017934	XLOC_029403	transcript	2.59543	0.80105	1.69601	0.0024143	0.0166546
LNC_017992	XLOC_029494	transcript	6.13543	8.32666	-0.440572	2.53e-05	0.00033193
LNC_018000	XLOC_029510	transcript	10.1714	37.1834	-1.87014	7.52e-10	2.59e-08
LNC_018005	XLOC_029519	transcript	5.52224	6.56082	-0.248623	0.00343899	0.022238
LNC_018203	XLOC_029887	transcript	4.09807	5.3646	-0.388526	0.00315607	0.0207746
LNC_018205	XLOC_029887	transcript	0.470667	0.834544	-0.826282	0.00728401	0.0407673
LNC_018206	XLOC_029887	transcript	2.32899	3.35183	-0.525245	0.00014488	0.0015381
LNC_018381	XLOC_030177	transcript	0.670869	0	Inf	0.00020619	0.00209108
LNC_018384	XLOC_030196	transcript	16.5102	52.3077	-1.66366	4.63e-11	1.95e-09
LNC_018388	XLOC_030197	transcript	0	24.3135	#NAME?	2.93e-17	2.98e-15
LNC_018412	XLOC_030243	transcript	2.71147	4.65973	-0.781169	5.48e-05	0.00066006
LNC_018506	XLOC_030428	transcript	0.148772	0.340569	-1.19485	0.00323059	0.0211509
LNC_018537	XLOC_030478	transcript	1.13965	0	Inf	1.56e-15	1.26e-13
LNC_018741	XLOC_030851	transcript	0.659139	0.049739	3.72813	0.000521	0.00461976
LNC_018749	XLOC_030864	transcript	3.37705	3.02521	0.158726	0.0039564	0.0249339
LNC_018979	XLOC_031296	transcript	1.12569	0	Inf	2.22e-11	9.77e-10
LNC_019038	XLOC_031390	transcript	1.56998	0	Inf	1.87e-22	3.53e-20
LNC_019182	XLOC_031618	transcript	0.252411	0.00935733	4.75353	5.92e-05	0.00070695
LNC_019755	XLOC_032533	transcript	0	0.222369	#NAME?	0.00421312	0.0262394
LNC_019757	XLOC_032535	transcript	4.90208	8.04357	-0.714441	0.00114898	0.00896212
LNC_019767	XLOC_032535	transcript	7.34393	16.2129	-1.14252	6.59e-06	0.00010115
LNC_019772	XLOC_032541	transcript	2.48197	5.65605	-1.18831	3.28e-06	5.45e-05
LNC_019774	XLOC_032541	transcript	0.516326	2.39603	-2.21429	3.63e-06	5.97e-05
LNC_019775	XLOC_032543	transcript	4.88505	11.5779	-1.24493	1.05e-09	3.5e-08
LNC_019776	XLOC_032544	transcript	11.7262	28.6458	-1.28858	1.91e-16	1.79e-14
LNC_019777	XLOC_032549	transcript	0.11823	0.782132	-2.72581	0.00548909	0.0325334
LNC_019914	XLOC_032796	transcript	0.192924	0.359075	-0.89625	0.00920466	0.0490947
LNC_020033	XLOC_033049	transcript	0.581596	0	Inf	2.57e-07	5.46e-06
LNC_020362	XLOC_033652	transcript	0.009883	0.160359	-4.02021	0.00668298	0.038048
LNC_020406	XLOC_033711	transcript	0.795684	0.0401303	4.30943	0.00167692	0.0123048
LNC_020988	XLOC_034581	transcript	0.21568	0.50556	-1.22899	0.00476965	0.0290817
LNC_021187	XLOC_034880	transcript	1.14473	0.230402	2.31278	0.00040009	0.00369097
LNC_021318	XLOC_035070	transcript	0.37732	0	Inf	2.18e-08	5.74e-07
LNC_021433	XLOC_035252	transcript	0.114959	0.220686	-0.940878	0.00778459	0.0430149
LNC_021434	XLOC_035252	transcript	0.000913	0.305672	-8.38715	4.13e-05	0.000514
LNC_022010	XLOC_036044	transcript	1.15865	1.73161	-0.579665	0.00115191	0.00898221
LNC_022011	XLOC_036044	transcript	0.754386	1.01883	-0.433532	0.00034352	0.00324027
LNC_022126	XLOC_036215	transcript	1.69893	0.520913	1.70551	7.39e-05	0.0008579
LNC_022127	XLOC_036217	transcript	2.10667	2.62487	-0.317281	0.00100826	0.00802744
LNC_023409	XLOC_038103	transcript	0.0239573	0.373409	-3.96222	7.47e-10	2.58e-08
LNC_023430	XLOC_038140	transcript	6.0148	1.49926	2.00427	1.5e-07	3.33e-06
LNC_023801	XLOC_038642	transcript	0.175492	0.629124	-1.84194	0.00876078	0.0473055
LNC_023998	XLOC_038941	transcript	2.02689	5.19965	-1.35914	0.00032748	0.00311135
LNC_024248	XLOC_039341	transcript	1.68556	3.08413	-0.871639	0.00030936	0.00296508
LNC_024267	XLOC_039383	transcript	0.786159	0	Inf	5.13e-05	0.00062225
LNC_024988	XLOC_040612	transcript	0.315165	0	Inf	1.56e-05	0.00021744
LNC_025024	XLOC_040669	transcript	0.6084	0	Inf	2.67e-08	6.93e-07
LNC_025025	XLOC_040671	transcript	2.37484	0	Inf	7.37e-08	1.74e-06
LNC_025142	XLOC_040879	transcript	4.14649	1.60055	1.37332	0.00414613	0.0258913
LNC_025166	XLOC_040924	transcript	0.2939	0.617578	-1.07129	1.74e-10	6.64e-09
LNC_025228	XLOC_041022	transcript	0.613363	2.03142	-1.72768	9.54e-10	3.21e-08
LNC_025410	XLOC_041319	transcript	0.0408027	0.262058	-2.68315	0.00517086	0.0310272
LNC_025548	XLOC_041550	transcript	2.77346	0.565699	2.29358	0.00075644	0.00632216
LNC_025556	XLOC_041564	transcript	0.61181	0.128679	2.24931	0.00424968	0.0264306
LNC_025573	XLOC_041583	transcript	18.4081	3.72393	2.30544	3.93e-06	6.41e-05
LNC_025649	XLOC_041739	transcript	0.0135597	0.185348	-3.77284	0.00018983	0.00194389
LNC_025771	XLOC_041916	transcript	0.06554	0.205833	-1.65103	0.00921008	0.0491046
LNC_025781	XLOC_041936	transcript	1.27547	0.245898	2.37489	0.00010342	0.00115296
LNC_025800	XLOC_041964	transcript	1.9012	2.90271	-0.610489	9.32e-06	0.0001376
LNC_025918	XLOC_042218	transcript	0.366288	0.0249617	3.87519	0.00327976	0.0214194
LNC_025958	XLOC_042314	transcript	1.23056	0.288384	2.09325	0.00046545	0.0042035
LNC_025970	XLOC_042334	transcript	3.93342	0.555261	2.82455	1.82e-06	3.19e-05
LNC_025974	XLOC_042340	transcript	1.41037	0.200062	2.81755	0.00013289	0.00143137
LNC_025992	XLOC_042368	transcript	1.73119	2.11836	-0.291185	0.00527324	0.031503
LNC_026000	XLOC_042404	transcript	1.7229	0.198147	3.12019	0.00016952	0.00176201
LNC_026098	XLOC_042617	transcript	0.557143	0.017507	4.99204	1.23e-09	4.03e-08
LNC_026113	XLOC_042636	transcript	1.03023	0	Inf	0.00773697	0.0428081
LNC_026150	XLOC_042731	transcript	0.993129	0.265064	1.90564	0.00318429	0.020907
LNC_026372	XLOC_043257	transcript	0.971343	0	Inf	6.33e-18	7.08e-16
LNC_026391	XLOC_043307	transcript	0.256476	0	Inf	0.00280462	0.0188457
LNC_026408	XLOC_043344	transcript	0.664099	1.04496	-0.653974	0.00800396	0.0440071
LNC_026425	XLOC_043382	transcript	0.690382	0.029406	4.55321	0.00018054	0.00186032
LNC_026500	XLOC_043560	transcript	0.00535567	0.145615	-4.76495	1.4e-05	0.00019832
LNC_026505	XLOC_043560	transcript	0.312831	0.0181383	4.10827	0.00684744	0.0387507
LNC_026523	XLOC_043632	transcript	0.353148	0.0539227	2.71131	0.00371022	0.0236186
LNC_026537	XLOC_043675	transcript	27.6361	6.58715	2.06883	8.37e-05	0.00095856
LNC_026627	XLOC_043869	transcript	0.303687	0.00767533	5.30621	0.00387164	0.0244657
LNC_026672	XLOC_044004	transcript	0.0518057	0.364641	-2.81529	0.00867707	0.0469373
LNC_026751	XLOC_044192	transcript	2.5804	5.07078	-0.974615	1.6e-08	4.31e-07
LNC_026776	XLOC_044242	transcript	0.284099	0.893634	-1.65329	1.07e-05	0.00015561
LNC_026816	XLOC_044340	transcript	0.27082	0.484371	-0.838778	0.00711585	0.0399967
LNC_026832	XLOC_044376	transcript	1.4241	0.001464	9.92592	1.13e-33	6.35e-31
LNC_026838	XLOC_044393	transcript	15.2135	1.31273	3.53471	1.86e-23	4e-21
LNC_026947	XLOC_044663	transcript	0	0.0916603	#NAME?	0.0037739	0.023949
LNC_026950	XLOC_044668	transcript	20.0841	0.472344	5.41007	6.54e-26	1.86e-23
LNC_026951	XLOC_044669	transcript	22.4732	0.864018	4.701	4.01e-16	3.57e-14
LNC_026956	XLOC_044689	transcript	0.402673	0	Inf	0.00024299	0.00240957
LNC_026978	XLOC_044737	transcript	5.13058	7.09233	-0.467139	0.00065495	0.00561028
LNC_027099	XLOC_045047	transcript	1.60376	1.93689	-0.272284	0.00436252	0.0270336
LNC_027125	XLOC_045099	transcript	0.799635	0.127451	2.6494	0.00596717	0.0347845
LNC_027216	XLOC_045357	transcript	0.478851	0.0783593	2.6114	0.00223113	0.0156012
LNC_027358	XLOC_045705	transcript	1.14534	6.65719	-2.53914	7.92e-07	1.51e-05
LNC_027385	XLOC_045783	transcript	1.36798	0.269324	2.34463	0.00111518	0.00873525
LNC_027501	XLOC_045948	transcript	1.13476	1.71409	-0.595056	0.00101604	0.00807922
LNC_027643	XLOC_046133	transcript	1.25208	1.34758	-0.106053	0.00936515	0.0497535
LNC_028021	XLOC_046673	transcript	0.215414	0	Inf	1.41e-05	0.00019895
LNC_028267	XLOC_047020	transcript	1.07367	0.264831	2.01941	0.00879348	0.0474117
LNC_028292	XLOC_047064	transcript	3.23407	0.381808	3.08243	2.9e-07	6.1e-06
LNC_028339	XLOC_047135	transcript	0.821552	0.113266	2.85864	0.00071028	0.00599839
LNC_028352	XLOC_047168	transcript	0.707984	0	Inf	1.26e-06	2.31e-05
LNC_028353	XLOC_047168	transcript	0.181484	0	Inf	0.00091138	0.00737882
LNC_028358	XLOC_047178	transcript	0.245775	0	Inf	0.00277155	0.0186593
LNC_028390	XLOC_047219	transcript	0.218857	0.406592	-0.893595	0.00306641	0.0202698
LNC_028415	XLOC_047266	transcript	0.476824	0	Inf	1.98e-08	5.26e-07
LNC_028416	XLOC_047266	transcript	0.673967	0	Inf	1.43e-10	5.52e-09
LNC_028602	XLOC_047559	transcript	2.44998	0.655404	1.90232	0.00361564	0.0231381
LNC_028607	XLOC_047570	transcript	3.04189	0.856756	1.82801	0.00442287	0.0273404
LNC_028624	XLOC_047582	transcript	0.345773	0	Inf	0.00427518	0.0265656
LNC_029653	XLOC_049046	transcript	1.50895	0.0595667	4.6629	1.54e-08	4.17e-07
LNC_029654	XLOC_049046	transcript	0.49069	0.007536	6.02487	6.08e-07	1.19e-05
LNC_030076	XLOC_049639	transcript	0.005276	0.210443	-5.31784	3.89e-05	0.00048862
LNC_030079	XLOC_049639	transcript	0.365689	0.0167017	4.45255	0.00889421	0.0478007
LNC_030482	XLOC_050268	transcript	0.215827	0	Inf	0.00084369	0.00692546
LNC_030504	XLOC_050303	transcript	0.213893	0.373409	-0.80387	0.00480876	0.0292777
LNC_030562	XLOC_050389	transcript	0.766994	1.66086	-1.11464	0.00014009	0.00149608
LNC_030659	XLOC_050539	transcript	0.803067	0.231454	1.79479	0.00571969	0.033628
LNC_031091	XLOC_051182	transcript	4.12421	0.022058	7.54667	0.00038187	0.00354465
LNC_031345	XLOC_051585	transcript	0.26834	0.024489	3.45386	0.00364499	0.0232905
LNC_031618	XLOC_052024	transcript	0.520807	1.77233	-1.76683	1.92e-05	0.00026078
LNC_031620	XLOC_052024	transcript	0.434945	0	Inf	3.26e-07	6.79e-06
LNC_031621	XLOC_052024	transcript	1.46101	0	Inf	1.41e-11	6.41e-10
LNC_031668	XLOC_052104	transcript	0.545002	0.0918873	2.56832	0.00212499	0.014987
LNC_031695	XLOC_052140	transcript	0.453467	0.0375683	3.59341	0.0029614	0.01971
LNC_031998	XLOC_052640	transcript	0.195187	0	Inf	0.0018274	0.0132044
LNC_032148	XLOC_052911	transcript	0.136107	1.50319	-3.46522	1.74e-12	9.19e-11
LNC_032181	XLOC_052974	transcript	0.352497	0.588019	-0.738251	0.0019709	0.0140879
LNC_032198	XLOC_053008	transcript	2.65154	0	Inf	6.42e-09	1.87e-07
LNC_032462	XLOC_053505	transcript	0.249725	1.21557	-2.28322	1.96e-06	3.42e-05
LNC_032481	XLOC_053534	transcript	0.254429	0.48363	-0.926642	2.42e-05	0.00032009
LNC_032962	XLOC_054435	transcript	0.133541	0.744876	-2.47971	5.58e-08	1.36e-06
LNC_033060	XLOC_054653	transcript	9.07747	3.2094	1.49999	0.00054872	0.00482621
LNC_033300	XLOC_055180	transcript	1.33903	2.31737	-0.791299	0.00371248	0.0236297
LNC_033331	XLOC_055258	transcript	0.0487723	0.290952	-2.57665	0.00856699	0.0464342
LNC_033574	XLOC_055763	transcript	0.555172	0.0374943	3.88819	0.00795827	0.043805
LNC_033617	XLOC_055856	transcript	2.35155	0	Inf	8.17e-07	1.56e-05
LNC_033620	XLOC_055871	transcript	2.73378	0.616432	2.14888	4.23e-05	0.00052534
LNC_033635	XLOC_055915	transcript	0.886534	1.39094	-0.649813	0.0003378	0.00319391
LNC_033687	XLOC_056021	transcript	0.174818	0.494341	-1.49965	0.00088782	0.00722188
LNC_033714	XLOC_056120	transcript	1.17117	0.0766403	3.9337	0.00364232	0.0232781
LNC_033737	XLOC_056196	transcript	2.21133	0.684088	1.69266	0.00861199	0.0466349
LNC_033887	XLOC_056523	transcript	0.521037	0.0667577	2.96438	3.48e-06	5.75e-05
LNC_033978	XLOC_056748	transcript	32.2411	0.0632457	8.99372	1.56e-09	5.04e-08
LNC_033993	XLOC_056798	transcript	0.470423	0.0245437	4.26053	0.00096306	0.00772621
LNC_034015	XLOC_056842	transcript	0.510987	0.0310933	4.03861	3.89e-07	7.93e-06
LNC_034041	XLOC_056883	transcript	1.34515	0.320163	2.07089	7.96e-05	0.00091628
LNC_034106	XLOC_057046	transcript	0.504801	0.0769043	2.71458	0.00487421	0.0295961
LNC_034134	XLOC_057116	transcript	1.0985	0.153269	2.8414	0.00011939	0.00130551
LNC_034173	XLOC_057195	transcript	0.48459	0.00522433	6.53537	5.27e-07	1.04e-05
LNC_034174	XLOC_057195	transcript	1.76901	0.0808057	4.45234	1.15e-15	9.53e-14
LNC_034234	XLOC_057333	transcript	0.216406	0	Inf	0.00224966	0.015708
LNC_034258	XLOC_057395	transcript	0.0174017	0.296598	-4.09121	0.00065118	0.00558463
LNC_034307	XLOC_057526	transcript	0.0140603	1.52239	-6.75857	0.00012795	0.0013855
LNC_034362	XLOC_057679	transcript	0.103953	0.524777	-2.33578	0.00021466	0.00216474
LNC_034419	XLOC_057807	transcript	0.423904	0.796334	-0.909636	0.00125503	0.00964372
LNC_034524	XLOC_058124	transcript	0.438659	0	Inf	1.85e-05	0.00025245
LNC_034575	XLOC_058328	transcript	4.91167	1.49386	1.71717	0.00565743	0.0333554
LNC_034581	XLOC_058347	transcript	0.416582	0.0486343	3.09855	0.00696605	0.0393125
LNC_034600	XLOC_058392	transcript	0.0362737	0.205235	-2.50028	0.00036011	0.00337604
LNC_034631	XLOC_058447	transcript	0.965935	0.158527	2.60719	0.00073165	0.00614841
LNC_034719	XLOC_058650	transcript	0.379488	0.0132623	4.83865	0.00192826	0.013827
LNC_034733	XLOC_058689	transcript	13.1392	2.6227	2.32476	0.00102448	0.00813092
LNC_034737	XLOC_058690	transcript	1.17132	0.0113343	6.69129	9.6e-13	5.32e-11
LNC_034741	XLOC_058693	transcript	5.0257	18.9623	-1.91574	0.00320626	0.0210265
LNC_034745	XLOC_058693	transcript	1.58937	0.120056	3.72668	0.00020091	0.00204379
LNC_034864	XLOC_058957	transcript	1.12472	0.203533	2.46623	0.00529268	0.0315802
LNC_034889	XLOC_059018	transcript	0.0320577	1.20203	-5.22866	1.09e-14	7.75e-13
LNC_034890	XLOC_059018	transcript	0.0474197	4.47943	-6.56169	1.25e-08	3.46e-07
LNC_034898	XLOC_059046	transcript	0.396028	0.486261	-0.296131	0.00832952	0.0454284
LNC_034900	XLOC_059047	transcript	335.056	972.775	-1.5377	1.09e-10	4.29e-09
LNC_034902	XLOC_059049	transcript	0.600695	7.34066	-3.6112	2.4e-14	1.64e-12
LNC_034903	XLOC_059049	transcript	0.191985	0.95016	-2.30718	0.00105809	0.00835351
LNC_035046	XLOC_059304	transcript	0.618869	0	Inf	1.11e-10	4.37e-09
LNC_035061	XLOC_059339	transcript	0.166879	0.270615	-0.697442	0.00546956	0.0324328
LNC_035323	XLOC_059739	transcript	0	0.264595	#NAME?	0.00711855	0.0400047
LNC_035357	XLOC_059825	transcript	0	0.346735	#NAME?	5.23e-05	0.00063306
LNC_035491	XLOC_060063	transcript	0.196443	0.573464	-1.54559	0.00079959	0.00662936
LNC_035500	XLOC_060074	transcript	0.797523	0	Inf	6.53e-08	1.56e-06
LNC_035644	XLOC_060332	transcript	3.29137	0.00024667	13.7038	1.61e-25	4.36e-23
LNC_035889	XLOC_060713	transcript	1.08797	0.105174	3.37079	2.02e-06	3.52e-05
LNC_035936	XLOC_060818	transcript	1.47413	0.114089	3.69163	8.71e-05	0.00099269
LNC_036088	XLOC_061051	transcript	0.0235577	0.320975	-3.76819	0.00079342	0.00659015
LNC_036090	XLOC_061054	transcript	0.137327	0.538189	-1.9705	1.26e-05	0.00017958
LNC_036097	XLOC_061062	transcript	0.950541	0	Inf	3.64e-12	1.84e-10
LNC_036103	XLOC_061071	transcript	0	0.244909	#NAME?	0.00662354	0.0377911
LNC_036375	XLOC_061478	transcript	0.384759	0.952115	-1.30718	0.00011774	0.00128934
LNC_036449	XLOC_061576	transcript	53.9408	70.4395	-0.385009	0.00011838	0.00129561
LNC_036607	XLOC_061825	transcript	49.0643	14.0407	1.80506	3.08e-06	5.16e-05
LNC_036610	XLOC_061833	transcript	2.03716	0.430925	2.24105	1.17e-06	2.17e-05
LNC_036737	XLOC_062031	transcript	40.4777	56.1275	-0.47158	4.88e-05	0.00059511
LNC_037358	XLOC_062955	transcript	1.47943	2.92415	-0.982972	0.00086714	0.00708204
LNC_037359	XLOC_062955	transcript	1.28341	2.42214	-0.916294	0.00066337	0.0056699
LNC_037361	XLOC_062956	transcript	0.987072	3.899	-1.98188	2.59e-13	1.56e-11
LNC_037514	XLOC_063173	transcript	1.00532	0.216327	2.21637	0.00318436	0.020907
LNC_037792	XLOC_063528	transcript	0	0.14404	#NAME?	0.00206894	0.0146507
LNC_038269	XLOC_064192	transcript	0.853616	0.104947	3.02393	0.00474215	0.0289421
LNC_038282	XLOC_064208	transcript	0.678433	0	Inf	1.75e-09	5.59e-08
LNC_038285	XLOC_064208	transcript	1.32037	0.00099533	10.3735	1.2e-21	2.07e-19
LNC_038388	XLOC_064339	transcript	0.799701	0.112751	2.82632	8.66e-05	0.00098865
LNC_038889	XLOC_065055	transcript	0.118821	0.878973	-2.88703	3.16e-12	1.61e-10
LNC_039388	XLOC_065769	transcript	0.323775	0	Inf	0.00116803	0.00908934
LNC_039932	XLOC_066550	transcript	0.00937633	0.269455	-4.84488	7.06e-06	0.00010795
LNC_039933	XLOC_066550	transcript	0.182639	0	Inf	7.38e-05	0.0008579
LNC_039935	XLOC_066550	transcript	0.0830647	0.358071	-2.10794	0.00541238	0.0321604
LNC_039976	XLOC_066611	transcript	0.335913	0.0316017	3.41002	0.00048184	0.00433036
LNC_039986	XLOC_066628	transcript	1.36678	0.502912	1.4424	0.00903191	0.0483634
LNC_040607	XLOC_067449	transcript	0.491415	1.72809	-1.81416	2.65e-08	6.88e-07
LNC_040890	XLOC_067847	transcript	2.09551	3.27446	-0.643956	0.00049498	0.00443139
LNC_040894	XLOC_067852	transcript	17.8479	30.6156	-0.778515	7.05e-06	0.00010774
LNC_040895	XLOC_067852	transcript	222.808	304.932	-0.452684	0.0002559	0.00251819
LNC_040896	XLOC_067852	transcript	9.43478	12.5927	-0.416521	0.00476286	0.0290488
LNC_040897	XLOC_067853	transcript	1.10098	5.47049	-2.31289	9.53e-12	4.46e-10
LNC_040903	XLOC_067858	transcript	1.19427	17.1223	-3.84168	0.00270583	0.0183049
LNC_040904	XLOC_067858	transcript	42.4494	44.8801	-0.0803295	0.00168928	0.012371
LNC_041272	XLOC_068365	transcript	0.191227	0.496041	-1.37517	0.00141224	0.0106491
LNC_041386	XLOC_068516	transcript	2.2589	0.483861	2.22296	0.00420682	0.0262054
LNC_042207	XLOC_069550	transcript	0.695708	1.3127	-0.91598	0.00042947	0.00392105
LNC_042784	XLOC_070404	transcript	0	0.0748237	#NAME?	1.39e-08	3.79e-07
LNC_042830	XLOC_070458	transcript	0.968809	0.171325	2.49947	0.00028687	0.00278257
LNC_043772	XLOC_071796	transcript	0.631687	0.017134	5.20428	0.00050851	0.00453062
LNC_043808	XLOC_071861	transcript	0	0.509724	#NAME?	0.00036105	0.00338284
LNC_043836	XLOC_071931	transcript	2.22964	0.245881	3.18078	0.00513385	0.0308545
LNC_044267	XLOC_072552	transcript	2.60461	0.685433	1.92598	0.00520866	0.031197
LNC_044268	XLOC_072553	transcript	1.21285	0.007646	7.30948	8.21e-15	5.94e-13
LNC_044651	XLOC_073165	transcript	1.17096	1.37683	-0.23366	0.00099673	0.00795074
LNC_044741	XLOC_073316	transcript	0.658986	1.52185	-1.20751	0.00035325	0.00331907
LNC_044756	XLOC_073339	transcript	1.61554	0.683609	1.24077	0.00834075	0.04547
LNC_044765	XLOC_073351	transcript	4.81391	0.0496177	6.60021	0.00135057	0.0102664
LNC_044851	XLOC_073505	transcript	0.53722	0.753659	-0.4884	0.00722051	0.0404802
LNC_044987	XLOC_073713	transcript	0.662525	1.18613	-0.840213	0.00219621	0.0154047
LNC_045072	XLOC_073841	transcript	3.09762	0.738132	2.06921	0.00579611	0.0339921
LNC_045176	XLOC_074007	transcript	2.50635	1.03823	1.27147	0.00567211	0.0334201
LNC_045210	XLOC_074069	transcript	4.71486	5.90478	-0.32467	0.00736167	0.0411143
LNC_045317	XLOC_074242	transcript	1.13303	1.3932	-0.298225	0.00149706	0.0111698
LNC_045328	XLOC_074257	transcript	0.314769	0	Inf	1.6e-06	2.85e-05
LNC_045747	XLOC_074904	transcript	2.14367	0.24272	3.14272	1.78e-05	0.00024438
LNC_045835	XLOC_075098	transcript	1.9579	0.209233	3.22613	0.00545865	0.0323834
LNC_045872	XLOC_075176	transcript	1.18852	0	Inf	2.39e-05	0.00031641
LNC_046052	XLOC_075547	transcript	2.96836	0.806394	1.88011	0.00188929	0.0135878
LNC_046126	XLOC_075718	transcript	16.3807	5.64251	1.53759	0.0018982	0.0136363
LNC_046189	XLOC_075848	transcript	1.59718	3.68859	-1.20754	0.00710135	0.0399401
LNC_046224	XLOC_075917	transcript	0.363639	0.508879	-0.484818	0.00148723	0.0111056
LNC_046270	XLOC_076031	transcript	0.440301	0	Inf	2.44e-16	2.23e-14
LNC_046446	XLOC_076437	transcript	0.223966	0	Inf	0.00257805	0.017563
LNC_046536	XLOC_076634	transcript	2.6802	0.93363	1.52142	0.00055461	0.00486776
LNC_046551	XLOC_076660	transcript	0.140189	0.498836	-1.83119	0.0049535	0.029965
LNC_046569	XLOC_076686	transcript	0.196599	1.02125	-2.37701	6.64e-08	1.58e-06
LNC_046591	XLOC_076737	transcript	0.204352	0	Inf	3.23e-05	0.00041383
LNC_046666	XLOC_076881	transcript	0.887477	1.65896	-0.902494	0.00071414	0.00602375
LNC_046711	XLOC_076989	transcript	3.22871	0.679754	2.24787	1.1e-07	2.52e-06
LNC_046753	XLOC_077088	transcript	1.26957	0.170535	2.8962	4.29e-05	0.00053197
LNC_046761	XLOC_077121	transcript	0.849785	2.1786	-1.35823	0.00104101	0.00823306
LNC_046788	XLOC_077197	transcript	0	0.136392	#NAME?	0.00053534	0.00472626
LNC_046849	XLOC_077335	transcript	1.95162	0.559589	1.80223	0.00128463	0.00982801
LNC_046856	XLOC_077351	transcript	4.9895	6.24791	-0.324477	0.00620101	0.0359051
LNC_046885	XLOC_077434	transcript	2.65281	4.55859	-0.781068	1.05e-05	0.00015346
LNC_046922	XLOC_077571	transcript	0.114645	0.305771	-1.41528	0.00550763	0.0326241
LNC_046925	XLOC_077576	transcript	0.376102	0.0268743	3.80682	0.00637493	0.0367097
LNC_047157	XLOC_078060	transcript	0.790604	0.134023	2.56048	0.00918537	0.0490185
LNC_047318	XLOC_078248	transcript	2.0756	0	Inf	4.54e-07	9.12e-06
LNC_047603	XLOC_078656	transcript	21.8336	4.2475	2.36186	2.5e-05	0.00032879
LNC_047604	XLOC_078656	transcript	8.50655	1.09431	2.95856	4.09e-05	0.00051066
LNC_047609	XLOC_078673	transcript	0.059962	0.232827	-1.95714	0.00044055	0.00400786
LNC_047610	XLOC_078673	transcript	0.835318	0	Inf	9.85e-10	3.3e-08
LNC_047611	XLOC_078673	transcript	0	1.26728	#NAME?	1.7e-17	1.78e-15
LNC_047613	XLOC_078675	transcript	0.239707	1.15508	-2.26865	0.00115265	0.00898406
LNC_047626	XLOC_078703	transcript	0.237961	0	Inf	0.00017069	0.00177239
LNC_047720	XLOC_078928	transcript	0.334075	0.875074	-1.38923	0.00138827	0.0105048
LNC_047866	XLOC_079225	transcript	7.84061	2.38441	1.71734	0.00183853	0.0132721
LNC_047910	XLOC_079338	transcript	0.05071	0.21265	-2.06814	0.00920631	0.0490947
LNC_047936	XLOC_079401	transcript	0.248324	0	Inf	4.37e-07	8.8e-06
LNC_047937	XLOC_079401	transcript	0.4325	0.00335733	7.00924	2.52e-10	9.32e-09
LNC_047938	XLOC_079401	transcript	0.407554	0	Inf	1.76e-09	5.6e-08
LNC_047953	XLOC_079421	transcript	3.26602	12.9417	-1.98642	0.00274821	0.0185319
LNC_047965	XLOC_079456	transcript	0.659564	0.0205203	5.00639	0.00023335	0.00232644
LNC_047981	XLOC_079503	transcript	0.776868	1.89917	-1.28963	0.00131353	0.0100135
LNC_048035	XLOC_079629	transcript	15.8573	0.213633	6.21387	8.79e-47	1.29e-43
LNC_048068	XLOC_079716	transcript	72.2415	491.807	-2.76719	5.23e-17	5.19e-15
LNC_048069	XLOC_079719	transcript	30.0279	292.798	-3.28553	6.94e-06	0.00010618
LNC_048162	XLOC_079910	transcript	0.814906	0.112991	2.85043	0.00049608	0.00443752
LNC_048451	XLOC_080432	transcript	0.517063	0.022543	4.51959	0.00016234	0.00169496
LNC_048478	XLOC_080483	transcript	4.98944	1.24924	1.99783	0.0090035	0.0482563
LNC_048607	XLOC_080726	transcript	1.38125	0.0855837	4.01249	2.35e-11	1.03e-09
LNC_048625	XLOC_080776	transcript	36.7294	48.8115	-0.410285	0.00254124	0.0173631
LNC_048655	XLOC_080830	transcript	2.86484	0.605074	2.24327	0.00188837	0.0135843
LNC_048724	XLOC_080955	transcript	0.270813	0	Inf	0.00032179	0.0030656
LNC_048725	XLOC_080955	transcript	0.344996	0	Inf	0.00111458	0.00873273
LNC_048761	XLOC_081004	transcript	0.163969	0	Inf	3.05e-06	5.11e-05
LNC_048906	XLOC_081296	transcript	0.866985	0.138817	2.64283	3.87e-05	0.00048668
LNC_048967	XLOC_081383	transcript	0.657875	0	Inf	0.00331663	0.0216063
LNC_049031	XLOC_081499	transcript	1.13381	2.46114	-1.11814	5.99e-05	0.00071423
LNC_049094	XLOC_081610	transcript	2.26011	0.006189	8.51247	2.98e-27	9.55e-25
LNC_049095	XLOC_081610	transcript	1.34584	0.0860033	3.96797	3e-09	9.22e-08
LNC_049178	XLOC_081770	transcript	0.039128	0.264647	-2.75779	0.00823618	0.0450324
LNC_049519	XLOC_082268	transcript	0.331602	0.828461	-1.32098	1.03e-06	1.93e-05
LNC_049523	XLOC_082268	transcript	0.26212	1.04189	-1.9909	6.49e-06	9.99e-05
LNC_049524	XLOC_082268	transcript	0.160487	0.789504	-2.29849	1.76e-09	5.6e-08
LNC_049726	XLOC_082593	transcript	0.033692	0.443036	-3.71695	5.82e-05	0.00069569
LNC_049733	XLOC_082593	transcript	0.926197	0	Inf	5.45e-14	3.58e-12
LNC_049740	XLOC_082603	transcript	0.3441	0	Inf	3.66e-07	7.51e-06
LNC_049742	XLOC_082606	transcript	0.431346	0	Inf	2.22e-05	0.00029669
LNC_049798	XLOC_082698	transcript	0.437092	0.0296543	3.88162	2.01e-05	0.00027076
LNC_049850	XLOC_082773	transcript	0.448712	0.595201	-0.407589	0.00143515	0.0107859
LNC_049911	XLOC_082888	transcript	0.337113	0.609149	-0.853563	0.00537624	0.0319788
LNC_050624	XLOC_083971	transcript	0	0.170907	#NAME?	0.00799088	0.0439496
LNC_051550	XLOC_085299	transcript	0.982046	0.002727	8.49233	1.39e-17	1.47e-15
LNC_051681	XLOC_085513	transcript	1.50003	2.29956	-0.616363	0.00053604	0.00473048
LNC_051764	XLOC_085627	transcript	0.376792	0	Inf	4.45e-05	0.00054875
LNC_052060	XLOC_086036	transcript	6.10745	8.88152	-0.540237	5.36e-05	0.00064606
LNC_052063	XLOC_086043	transcript	0.36385	0.00630867	5.84986	5.39e-06	8.46e-05
LNC_052805	XLOC_087143	transcript	1.42408	0	Inf	9.56e-14	6.08e-12
LNC_053691	XLOC_088364	transcript	7.94308	23.8655	-1.58716	5.26e-12	2.58e-10
LNC_054148	XLOC_089007	transcript	1.01157	0	Inf	0.00535425	0.0318751
LNC_054239	XLOC_089132	transcript	0	0.177683	#NAME?	2.56e-13	1.55e-11
LNC_054408	XLOC_089370	transcript	1.52111	1.97159	-0.374242	0.00889844	0.0478152
LNC_054516	XLOC_089516	transcript	0.40358	0.0923267	2.12803	0.00214237	0.0150893
LNC_054749	XLOC_089833	transcript	1.67901	0.487303	1.78472	0.00083467	0.00686669
LNC_054888	XLOC_090043	transcript	0.221985	0.347793	-0.647764	0.00412484	0.0257788
LNC_054919	XLOC_090082	transcript	4.52163	4.84397	-0.0993475	0.00595381	0.0347323
LNC_054963	XLOC_090160	transcript	0	0.286304	#NAME?	0.00335371	0.0218007
LNC_055300	XLOC_090657	transcript	0.0407687	0.336281	-3.04414	0.00291783	0.0194694
LNC_056302	XLOC_092113	transcript	0.553069	0.00399267	7.11396	4.19e-10	1.5e-08
LNC_056636	XLOC_092652	transcript	0.0276357	0.541028	-4.2911	4.48e-07	9.02e-06
LNC_056681	XLOC_092721	transcript	0	0.584284	#NAME?	5.88e-07	1.15e-05
LNC_056682	XLOC_092721	transcript	0	0.360002	#NAME?	3.04e-05	0.00039201
LNC_056800	XLOC_092903	transcript	0.163817	0.571464	-1.80258	0.00161543	0.0119328
LNC_056811	XLOC_092917	transcript	0.416827	0.839301	-1.00974	0.00084149	0.00691107
LNC_057234	XLOC_093591	transcript	0.162712	1.08084	-2.73176	3.97e-08	9.98e-07
LNC_057290	XLOC_093691	transcript	5.96352	0.935217	2.67279	0.00027089	0.00265081
LNC_057291	XLOC_093694	transcript	11.618	2.13945	2.44106	0.00483211	0.0293801
LNC_057395	XLOC_093868	transcript	6.53116	2.33216	1.48567	0.00335896	0.0218281
LNC_057845	XLOC_094656	transcript	1.03155	2.05925	-0.997303	4.97e-05	0.00060517
LNC_057920	XLOC_094772	transcript	0.198399	0	Inf	0.00658068	0.0375888
LNC_057952	XLOC_094826	transcript	5.0198	0	Inf	4.72e-11	1.98e-09
LNC_058185	XLOC_095276	transcript	0.153276	0.673344	-2.13521	5.02e-05	0.00060937
LNC_058193	XLOC_095297	transcript	0.455283	0.0106283	5.42078	0.00043464	0.00395924
LNC_058298	XLOC_095514	transcript	0.00177933	0.0495033	-4.79812	0.00485499	0.0295022
LNC_058583	XLOC_096206	transcript	24.7886	28.2844	-0.190329	0.00385269	0.0243729
LNC_058598	XLOC_096257	transcript	0.181071	0	Inf	0.00055515	0.00487113
LNC_058601	XLOC_096257	transcript	0.424175	0	Inf	2.17e-06	3.74e-05
LNC_058602	XLOC_096257	transcript	0.204067	0	Inf	0.00046979	0.00423665
LNC_058620	XLOC_096302	transcript	0.264173	0	Inf	0.00142744	0.0107405
LNC_058677	XLOC_096419	transcript	0.11519	0.737917	-2.67944	2.86e-05	0.00037081
LNC_059100	XLOC_097436	transcript	0.983285	0	Inf	1.8e-09	5.73e-08
LNC_059103	XLOC_097439	transcript	0.917369	0	Inf	3.85e-13	2.25e-11
LNC_059104	XLOC_097440	transcript	0.257257	0.0107163	4.58533	0.0071238	0.0400271
LNC_059124	XLOC_097483	transcript	0.398085	0	Inf	0.00583298	0.0341646
LNC_059129	XLOC_097490	transcript	0.110283	0.342229	-1.63376	0.00042476	0.00388447
LNC_059169	XLOC_097580	transcript	0.468902	1.16394	-1.31166	0.00011445	0.00125894
LNC_059214	XLOC_097710	transcript	0.919433	0.178008	2.3688	0.0011125	0.00871862
LNC_059237	XLOC_097779	transcript	0.150715	0.501531	-1.73451	0.00681815	0.0386461
LNC_059291	XLOC_097917	transcript	1.76668	4.76273	-1.43074	9.78e-10	3.28e-08
LNC_059403	XLOC_098154	transcript	0.259703	0	Inf	0.00747377	0.0416081
LNC_059405	XLOC_098158	transcript	1.61456	3.40823	-1.07788	4.61e-08	1.15e-06
LNC_059419	XLOC_098205	transcript	0.31586	0	Inf	0.00940173	0.0499026
LNC_060001	XLOC_099013	transcript	4.66733	17.2892	-1.8892	2.25e-07	4.82e-06
LNC_060008	XLOC_099024	transcript	2.94149	8.55372	-1.54	1.29e-05	0.00018339
LNC_060038	XLOC_099094	transcript	3.68091	5.08673	-0.466679	0.00011946	0.00130606
LNC_060278	XLOC_099691	transcript	1.39375	1.82679	-0.39034	0.00403777	0.0253503
LNC_060288	XLOC_099711	transcript	2.72094	3.02653	-0.153561	0.00452954	0.0278903
LNC_060315	XLOC_099795	transcript	0.427899	0.802149	-0.906602	0.00828955	0.0452653
LNC_060350	XLOC_099850	transcript	1.27477	0.178039	2.83998	0.00060177	0.00521844
LNC_060358	XLOC_099862	transcript	0.213689	0	Inf	0.00670987	0.0381538
LNC_060429	XLOC_100011	transcript	0.597904	0.11487	2.37991	0.00793866	0.0437082
LNC_060442	XLOC_100063	transcript	0.018026	0.22254	-3.62591	0.0033942	0.0220081
LNC_060478	XLOC_100116	transcript	2.47997	0	Inf	3.84e-08	9.67e-07
LNC_060480	XLOC_100117	transcript	7.44896	1.82358	2.03026	0.00854785	0.0463544
LNC_060734	XLOC_100618	transcript	8.66881	0.894629	3.27647	0.00010821	0.00120079
LNC_060785	XLOC_100705	transcript	0.344844	1.29441	-1.90827	0.00017914	0.00184757
LNC_061143	XLOC_101303	transcript	0.86468	0.147673	2.54976	0.00346513	0.0223886
LNC_061272	XLOC_101523	transcript	3.3256	0.874924	1.92638	0.00057788	0.00504262
LNC_061355	XLOC_101637	transcript	0.271593	0.738043	-1.44226	0.00041056	0.00377211
LNC_061831	XLOC_102417	transcript	2.23141	3.20802	-0.523724	4.56e-06	7.31e-05
LNC_061853	XLOC_102451	transcript	0.476642	0	Inf	0.00010247	0.00114378
LNC_061909	XLOC_102560	transcript	0.152033	1.08806	-2.8393	0.00330615	0.0215583
LNC_062489	XLOC_103365	transcript	0.0199657	0.175674	-3.1373	0.00161789	0.0119496
LNC_063582	XLOC_104873	transcript	1.3779	0.335646	2.03746	0.0034056	0.0220629
LNC_063673	XLOC_104985	transcript	0.309975	0	Inf	0.00086256	0.00705372
LNC_064004	XLOC_105464	transcript	1.87431	0.402413	2.21961	0.00089783	0.00728545
LNC_064287	XLOC_105870	transcript	11.2974	1.40541	3.00693	7.08e-14	4.59e-12
LNC_065449	XLOC_107428	transcript	0.458701	0.021844	4.39224	4.48e-05	0.00055208
LNC_065747	XLOC_107869	transcript	0.34956	0.692522	-0.986321	0.0002147	0.00216488
LNC_065748	XLOC_107869	transcript	0.151323	0.324039	-1.09854	0.00333146	0.0216896
LNC_066234	XLOC_108557	transcript	0.482487	0	Inf	4.47e-06	7.19e-05
LNC_066592	XLOC_109052	transcript	0.219675	0	Inf	0.00752301	0.0418374
LNC_067608	XLOC_110485	transcript	3.96449	17.4337	-2.13667	3.6e-17	3.63e-15
LNC_067983	XLOC_111068	transcript	4.84945	9.271	-0.934904	2.61e-09	8.13e-08
LNC_068032	XLOC_111150	transcript	0.438516	0.0611757	2.8416	0.00934127	0.049657
LNC_068352	XLOC_111676	transcript	9.7798	14.319	-0.550053	0.0031159	0.0205624
LNC_068364	XLOC_111694	transcript	0.0787543	0.796109	-3.33753	5.2e-11	2.17e-09
LNC_068454	XLOC_111866	transcript	0.681508	0.0752107	3.17972	3.74e-05	0.00047184
LNC_068457	XLOC_111869	transcript	0.846686	2.36105	-1.47953	1.94e-11	8.6e-10
LNC_068925	XLOC_112646	transcript	0.415138	0	Inf	0.0001691	0.00175817
LNC_068954	XLOC_112703	transcript	1.04152	0.121845	3.09557	0.00129931	0.009924
LNC_069375	XLOC_113391	transcript	0.064631	0.504103	-2.96342	0.00493887	0.0298937
LNC_069380	XLOC_113400	transcript	0.281989	0	Inf	0.00033976	0.00321052
LNC_069381	XLOC_113400	transcript	0.419296	0	Inf	1.74e-05	0.00023929
LNC_069573	XLOC_113741	transcript	0.135926	0.27429	-1.01288	0.00522922	0.0312993
LNC_069838	XLOC_114249	transcript	0.858759	0.004131	7.69962	3.82e-13	2.24e-11
LNC_069990	XLOC_114598	transcript	0.39038	0.00688033	5.82626	0.00080416	0.00666004
LNC_070130	XLOC_114955	transcript	0.521737	0.0476	3.45429	0.00645527	0.0370403
LNC_070170	XLOC_115059	transcript	0.16448	0.722011	-2.13411	0.00128989	0.00985867
LNC_070198	XLOC_115125	transcript	3.30385	0.410386	3.0091	0.00022728	0.00227604
LNC_070393	XLOC_115533	transcript	1.54389	0.18838	3.03485	0.00034217	0.00323087
LNC_070433	XLOC_115622	transcript	1.48301	2.34604	-0.661704	0.00390111	0.0246223
LNC_070434	XLOC_115622	transcript	1.6012	1.69585	-0.0828565	0.0029312	0.0195462
LNC_070444	XLOC_115665	transcript	1.79366	3.77574	-1.07385	0.00721767	0.0404679
LNC_070462	XLOC_115718	transcript	0.177418	0.803093	-2.17842	0.00012407	0.00134879
LNC_070472	XLOC_115749	transcript	6.58816	0.181368	5.18288	3.06e-18	3.52e-16
LNC_070475	XLOC_115757	transcript	0.511428	0.035153	3.86281	0.0028538	0.019115
LNC_070477	XLOC_115763	transcript	0.713692	0.110686	2.68883	0.00478375	0.029148
LNC_070618	XLOC_116058	transcript	7.58149	1.70162	2.15558	2.05e-05	0.00027607
LNC_070625	XLOC_116076	transcript	0.711324	0.0266187	4.74	0.0002954	0.00285163
LNC_070716	XLOC_116274	transcript	0.376242	0	Inf	5.63e-05	0.00067567
LNC_070743	XLOC_116338	transcript	0.136114	3.73772	-4.77927	1.54e-30	6.75e-28
LNC_070822	XLOC_116539	transcript	0.0218617	0.293803	-3.74837	3.92e-05	0.00049213
LNC_070859	XLOC_116608	transcript	0.0297773	0.503054	-4.07843	0.00023995	0.00238391
LNC_071299	XLOC_117331	transcript	0	0.365987	#NAME?	1.54e-07	3.41e-06
LNC_071410	XLOC_117563	transcript	0.328931	0	Inf	1.43e-07	3.19e-06
LNC_071881	XLOC_118325	transcript	2.82304	0.381745	2.88657	1.62e-05	0.00022555
LNC_071964	XLOC_118480	transcript	0.559454	0	Inf	0.00781937	0.0431768
LNC_073288	XLOC_120340	transcript	0.606125	1.21857	-1.0075	0.00258681	0.0176113
LNC_073772	XLOC_121062	transcript	2.71925	3.18756	-0.229246	0.00091835	0.00742519
LNC_074529	XLOC_122190	transcript	0	0.231444	#NAME?	4.47e-05	0.0005515
LNC_075045	XLOC_122851	transcript	0.0912503	0.459776	-2.33303	0.00085251	0.0069879
LNC_075460	XLOC_123471	transcript	1.06375	0.0178177	5.89971	7.2e-18	7.97e-16
LNC_075751	XLOC_123909	transcript	2.23356	0.668597	1.74014	0.00162221	0.0119744
LNC_075939	XLOC_124176	transcript	0.0799867	0.272688	-1.76942	2.26e-06	3.89e-05
LNC_076288	XLOC_124700	transcript	0	0.291106	#NAME?	0.00449376	0.0277106
LNC_077121	XLOC_125880	transcript	0.350872	0.509471	-0.538055	0.00913979	0.0488246
LNC_077848	XLOC_126953	transcript	0.364493	0	Inf	3.07e-11	1.32e-09
LNC_077849	XLOC_126953	transcript	0.464519	0	Inf	3.1e-11	1.33e-09
LNC_078033	XLOC_127244	transcript	0.386289	1.33924	-1.79366	1.34e-13	8.37e-12
LNC_078235	XLOC_127577	transcript	2.54291	0.0866467	4.87519	1.79e-08	4.79e-07
LNC_078447	XLOC_127918	transcript	0.70819	0.032115	4.46282	0.00472885	0.0288833
LNC_078449	XLOC_127919	transcript	0.607723	0.0549573	3.46703	0.00088496	0.00720423
LNC_078527	XLOC_128053	transcript	0.465225	0	Inf	1.93e-15	1.53e-13
LNC_078528	XLOC_128053	transcript	0.183325	0	Inf	2.88e-08	7.44e-07
LNC_078530	XLOC_128053	transcript	0.125064	0	Inf	0.00106741	0.00841126
LNC_078534	XLOC_128056	transcript	0.323495	0.00677533	5.57731	0.00271797	0.0183673
LNC_078610	XLOC_128209	transcript	3.13127	0.00165167	10.8886	3.8e-43	4.43e-40
LNC_078789	XLOC_128508	transcript	0.792498	0.159811	2.31004	0.00517245	0.0310273
LNC_078990	XLOC_128853	transcript	0.000233	0.141546	-9.24673	0.00013666	0.00146589
LNC_079037	XLOC_128936	transcript	0.551435	1.56158	-1.50175	0.00853138	0.046281
LNC_079125	XLOC_129086	transcript	0.687587	0	Inf	1.29e-14	9.09e-13
LNC_079162	XLOC_129156	transcript	0.647628	0	Inf	4.41e-12	2.19e-10
LNC_079364	XLOC_129578	transcript	0.0810843	0.338593	-2.06206	0.00052256	0.0046303
LNC_079372	XLOC_129594	transcript	0.435009	0.723882	-0.734709	0.00050025	0.004468
LNC_079378	XLOC_129600	transcript	0.743366	0.068446	3.44103	0.00033673	0.00318527
LNC_079415	XLOC_129663	transcript	0.650778	0.062545	3.3792	6.49e-05	0.00076591
LNC_079430	XLOC_129684	transcript	17.0576	5.52392	1.62665	0.00207398	0.0146814
LNC_079461	XLOC_129738	transcript	0.498083	1.05803	-1.08692	6.61e-05	0.00077887
LNC_079529	XLOC_129852	transcript	0.274017	0	Inf	0.00067804	0.00577333
LNC_079611	XLOC_130036	transcript	0.401392	0.577305	-0.524321	0.00732276	0.0409369
LNC_079677	XLOC_130189	transcript	7.34533	0.140411	5.7091	2.47e-17	2.54e-15
LNC_079709	XLOC_130234	transcript	1.28227	2.01022	-0.648649	0.00164153	0.0120887
LNC_079720	XLOC_130259	transcript	0.362235	0.0375203	3.27118	0.00758918	0.0421793
LNC_079844	XLOC_130556	transcript	0.206557	0.659069	-1.67389	0.0071118	0.0399794
LNC_079853	XLOC_130577	transcript	19.4059	25.2274	-0.378492	0.00304612	0.0201483
LNC_079953	XLOC_130829	transcript	0.152642	0	Inf	0.00879358	0.0474117
LNC_079974	XLOC_130892	transcript	0.755979	1.27649	-0.755763	0.00145622	0.010918
LNC_079985	XLOC_130918	transcript	0.046967	0.193398	-2.04185	0.00830473	0.0453156
LNC_080017	XLOC_130966	transcript	1.58597	0.418291	1.92279	0.00368071	0.0234759
LNC_080019	XLOC_130973	transcript	0.0960227	0.781231	-3.0243	0.00067022	0.00571836
LNC_080071	XLOC_131116	transcript	1.36332	0.137115	3.31366	7.68e-08	1.81e-06
LNC_080131	XLOC_131246	transcript	1.33109	2.8347	-1.09058	0.0066314	0.0378236
LNC_080137	XLOC_131259	transcript	0.733888	1.3636	-0.893788	0.0046303	0.0283859
LNC_080186	XLOC_131372	transcript	0.617225	0	Inf	5.25e-08	1.29e-06
LNC_080319	XLOC_131631	transcript	0.664035	0.133485	2.31458	0.00150198	0.011196
LNC_080572	XLOC_132058	transcript	0.390811	4.85075	-3.63366	1.95e-11	8.6e-10
LNC_080608	XLOC_132133	transcript	1.51726	2.32014	-0.612743	0.00563754	0.0332443
LNC_080617	XLOC_132146	transcript	0.104196	0.308875	-1.56772	0.00598703	0.0348809
LNC_080631	XLOC_132160	transcript	0	0.257279	#NAME?	0.00932156	0.0495689
LNC_081109	XLOC_133036	transcript	3.94094	6.38958	-0.697182	0.00041823	0.00383477
LNC_081148	XLOC_133093	transcript	0.604372	0	Inf	6.25e-07	1.22e-05
LNC_081280	XLOC_133324	transcript	0.806638	1.12015	-0.473695	0.0064983	0.0372263
LNC_081291	XLOC_133353	transcript	0.547337	1.34488	-1.29698	3.84e-05	0.00048361
LNC_081446	XLOC_133621	transcript	0.472917	0.033708	3.81043	0.00160954	0.0118921
LNC_081752	XLOC_134093	transcript	0.195904	0.616907	-1.65491	2.61e-05	0.00034195
LNC_082476	XLOC_135136	transcript	7.08449	11.6592	-0.718738	0.00071394	0.00602284
LNC_082477	XLOC_135136	transcript	0.636034	1.06074	-0.737893	0.0046833	0.0286495
LNC_082597	XLOC_135304	transcript	0.277479	0	Inf	5.88e-09	1.72e-07
LNC_082598	XLOC_135304	transcript	0.246265	0	Inf	0.00290747	0.0194085
LNC_082600	XLOC_135304	transcript	0.240818	0	Inf	0.00242517	0.0167167
LNC_082977	XLOC_135780	transcript	0.361377	0.632083	-0.806611	1.94e-05	0.00026285
LNC_082998	XLOC_135813	transcript	0.30152	1.27313	-2.07806	2.26e-08	5.94e-07
LNC_083139	XLOC_136023	transcript	3.01896	1.14333	1.40081	0.00778844	0.0430324
LNC_083140	XLOC_136025	transcript	1.57252	0.117583	3.74133	0.00096148	0.00771548
LNC_083242	XLOC_136180	transcript	1.04781	0	Inf	4.67e-10	1.67e-08
LNC_083246	XLOC_136185	transcript	1.24119	1.42142	-0.195613	0.00517096	0.0310272
LNC_083297	XLOC_136252	transcript	1.25394	0.238682	2.39331	4.14e-06	6.72e-05
LNC_083353	XLOC_136327	transcript	0.334546	0.861007	-1.36382	6.83e-05	0.00080204
LNC_083648	XLOC_136775	transcript	0.0403617	0.455973	-3.49789	0.00769769	0.0426507
LNC_083650	XLOC_136777	transcript	0.01815	0.970457	-5.74062	4.75e-09	1.42e-07
LNC_085162	XLOC_138863	transcript	0.128305	0	Inf	0.00366107	0.0233719
LNC_085222	XLOC_138952	transcript	0	0.228853	#NAME?	0.00456013	0.0280212
LNC_085895	XLOC_139861	transcript	0.0858743	0.364413	-2.08527	0.00544915	0.0323538
LNC_086230	XLOC_140319	transcript	2.95564	9.73381	-1.71953	2.58e-10	9.55e-09
LNC_086818	XLOC_141086	transcript	0	0.409109	#NAME?	0.00077768	0.00647901
LNC_086819	XLOC_141088	transcript	7.26897	11.8148	-0.700778	0.0002889	0.00279798
LNC_086820	XLOC_141088	transcript	0.677528	1.94577	-1.52199	3.11e-05	0.00040004
LNC_086822	XLOC_141088	transcript	1.70296	2.72982	-0.68076	0.00442577	0.0273476
LNC_086823	XLOC_141089	transcript	2.47034	17.9248	-2.85917	8.05e-05	0.00092593
LNC_088493	XLOC_143364	transcript	0.454996	0.958395	-1.07477	0.00566897	0.0334047
LNC_089370	XLOC_144653	transcript	1.61158	0.504561	1.67538	0.00698225	0.0393686
LNC_089544	XLOC_144938	transcript	3.78395	1.03109	1.87572	7.44e-05	0.00086285
LNC_090115	XLOC_145986	transcript	1.13666	0.200702	2.50167	0.00337392	0.0219117
LNC_090173	XLOC_146103	transcript	0.144451	0.422784	-1.54934	0.00045523	0.00412476
LNC_090181	XLOC_146125	transcript	0.733262	0.0693143	3.4031	0.00207559	0.0146895
LNC_090265	XLOC_146308	transcript	7.53907	67.922	-3.17142	6.99e-41	7.09e-38
LNC_090283	XLOC_146338	transcript	0.029105	0.311525	-3.42001	0.00010444	0.00116244
LNC_090308	XLOC_146417	transcript	0.514082	0	Inf	1.29e-07	2.91e-06
LNC_090377	XLOC_146608	transcript	0.92891	0.213307	2.12261	0.00084506	0.00693399
LNC_090536	XLOC_146967	transcript	1.06451	0.163135	2.70605	0.00457839	0.0281169
LNC_090572	XLOC_147085	transcript	1.81364	2.22641	-0.295826	0.00632063	0.0364642
LNC_090575	XLOC_147102	transcript	0.921455	0.00535533	7.42679	6.25e-12	3.03e-10
LNC_090680	XLOC_147369	transcript	0.0815997	0.304731	-1.9009	0.00024017	0.00238499
LNC_090730	XLOC_147473	transcript	0.598718	0.0990853	2.59513	0.00302745	0.0200522
LNC_090743	XLOC_147493	transcript	7.26365	22.9159	-1.65758	1.65e-51	2.89e-48
LNC_090750	XLOC_147505	transcript	0.619447	0	Inf	7.31e-06	0.00011131
LNC_090758	XLOC_147529	transcript	0.290537	0.0101517	4.83893	0.00106724	0.00841126
LNC_090853	XLOC_147772	transcript	0.364627	1.30745	-1.84226	4.94e-05	0.00060137
LNC_090942	XLOC_147935	transcript	0.41721	0.833053	-0.997635	0.00711705	0.0399998
LNC_090963	XLOC_147970	transcript	0.229798	0	Inf	4.1e-08	1.03e-06
LNC_091044	XLOC_148110	transcript	0.367527	0	Inf	0.00071203	0.00600992
LNC_091070	XLOC_148171	transcript	1.09293	3.58078	-1.71207	2.62e-08	6.82e-07
LNC_091130	XLOC_148273	transcript	0.155983	0.379822	-1.28393	0.00912774	0.0487729
LNC_091134	XLOC_148284	transcript	0.376634	0.00918367	5.35795	0.00494704	0.0299345
LNC_091269	XLOC_148568	transcript	1.67	5.06117	-1.59962	4.18e-07	8.46e-06
LNC_091310	XLOC_148663	transcript	0.905917	0.11378	2.99313	0.00819794	0.0448713
LNC_091326	XLOC_148689	transcript	2.5946	0.817818	1.66566	0.00249197	0.0170893
LNC_091400	XLOC_148823	transcript	1.09186	1.38868	-0.346926	0.0050306	0.0303557
LNC_091939	XLOC_149799	transcript	4.33415	6.31587	-0.543232	3.19e-05	0.00041037
LNC_091978	XLOC_149869	transcript	1.18068	3.94653	-1.74096	2.04e-12	1.08e-10
LNC_092582	XLOC_150817	transcript	0.329276	0.490466	-0.574854	0.00350014	0.0225548
LNC_092584	XLOC_150817	transcript	0.720718	0.901239	-0.322474	0.00680541	0.0385822
LNC_092636	XLOC_150871	transcript	0.00256633	0.210413	-6.35737	4.72e-12	2.32e-10
LNC_092685	XLOC_150951	transcript	0.138692	0.598208	-2.10876	0.00148859	0.0111144
LNC_092740	XLOC_151027	transcript	0.18979	1.14155	-2.58852	0.00020303	0.00206237
LNC_092741	XLOC_151027	transcript	0.827972	3.04995	-1.88113	5.06e-05	0.0006143
LNC_092742	XLOC_151027	transcript	0.898493	2.06358	-1.19957	4.67e-06	7.45e-05
LNC_092887	XLOC_151241	transcript	0.140363	0.394261	-1.48999	0.00747167	0.0416069
LNC_093404	XLOC_151976	transcript	0.815321	0	Inf	4.6e-14	3.05e-12
LNC_093406	XLOC_151976	transcript	0.589643	0.00226733	8.0227	1.29e-17	1.37e-15
LNC_093407	XLOC_151976	transcript	0.353252	0	Inf	3.28e-10	1.19e-08
LNC_093408	XLOC_151976	transcript	0.342889	0	Inf	5.1e-12	2.5e-10
LNC_093409	XLOC_151976	transcript	0.430443	0	Inf	4.5e-11	1.9e-09
LNC_093410	XLOC_151976	transcript	0.376199	0	Inf	7.6e-11	3.09e-09
LNC_093439	XLOC_152015	transcript	0.225147	0	Inf	0.0001356	0.00145579
LNC_093440	XLOC_152015	transcript	1.1106	0	Inf	3.97e-07	8.08e-06
LNC_093441	XLOC_152015	transcript	0.66759	0	Inf	1.2e-06	2.21e-05
LNC_093442	XLOC_152021	transcript	0.782732	0	Inf	1.55e-25	4.23e-23
LNC_093930	XLOC_152797	transcript	1.29262	1.73364	-0.423502	0.00080773	0.00668695
LNC_094219	XLOC_153233	transcript	0.0572143	0.423024	-2.88629	7.35e-12	3.51e-10
LNC_094562	XLOC_153699	transcript	1.51036	1.70771	-0.177168	0.00110549	0.00866907
LNC_094805	XLOC_154024	transcript	0.427425	0	Inf	1.52e-05	0.00021251
LNC_094806	XLOC_154024	transcript	0.779999	0	Inf	1.79e-21	3.04e-19
LNC_094807	XLOC_154024	transcript	0.44792	0	Inf	4.46e-10	1.59e-08
LNC_094921	XLOC_154187	transcript	1.87807	0.380478	2.30337	3.91e-06	6.38e-05
LNC_095384	XLOC_154804	transcript	2.0328	0.477867	2.08879	1.8e-06	3.17e-05
LNC_096748	XLOC_156738	transcript	0.223104	0.00079233	8.13739	0.00311932	0.0205785
LNC_097790	XLOC_158227	transcript	0.02302	0.22545	-3.29185	0.00544927	0.0323538
LNC_098362	XLOC_159082	transcript	0.002385	0.213604	-6.48481	0.00136934	0.0103852
LNC_098944	XLOC_159930	transcript	0.020766	0.307112	-3.88647	0.00086891	0.00709277
LNC_098947	XLOC_159937	transcript	2.1687	0	Inf	1.88e-05	0.00025598
LNC_099004	XLOC_160032	transcript	0.342948	0	Inf	3.95e-07	8.04e-06
LNC_099212	XLOC_160356	transcript	0.0720573	0.332864	-2.20771	0.00510394	0.0307158
LNC_099214	XLOC_160361	transcript	0.646421	0	Inf	5.71e-08	1.39e-06
LNC_099532	XLOC_160916	transcript	1.80273	0.418335	2.10745	0.00802718	0.0440963
LNC_099539	XLOC_160929	transcript	2.89235	0.186157	3.95765	0.00017756	0.00183437
LNC_099789	XLOC_161367	transcript	1.58814	0.334903	2.24553	6.85e-05	0.00080331
LNC_099873	XLOC_161513	transcript	0.472233	0.813251	-0.784201	4.82e-06	7.67e-05
LNC_099922	XLOC_161613	transcript	0.618899	0.0796693	2.95761	4.13e-05	0.00051407
LNC_100020	XLOC_161836	transcript	0.590389	0.877343	-0.571475	0.00764196	0.0424039
LNC_100126	XLOC_162052	transcript	1.24554	1.48251	-0.251278	0.00021752	0.00218908
LNC_100178	XLOC_162179	transcript	1.17417	1.74626	-0.572626	0.00175462	0.0127738
LNC_100472	XLOC_162979	transcript	0.759583	0.160723	2.24063	0.00526727	0.0314773
LNC_100518	XLOC_163072	transcript	0.262875	0.752474	-1.51726	0.00044132	0.00401257
LNC_100539	XLOC_163135	transcript	0.99039	0	Inf	6.55e-14	4.26e-12
LNC_100652	XLOC_163392	transcript	3.44066	7.4432	-1.11324	0.00117173	0.00910802
LNC_100708	XLOC_163509	transcript	0.152973	0.5128	-1.74512	0.00011003	0.0012176
LNC_100811	XLOC_163704	transcript	0.407068	0.0274887	3.88836	0.00873669	0.0472078
LNC_100821	XLOC_163723	transcript	0.777573	0	Inf	0.00233202	0.0161862
LNC_100862	XLOC_163804	transcript	0.395192	0.774657	-0.971004	0.00683111	0.0386931
LNC_100888	XLOC_163857	transcript	0.790598	0.0199553	5.3081	4.15e-09	1.25e-07
LNC_101028	XLOC_164067	transcript	0.657449	0	Inf	0.00120167	0.00930745
LNC_101115	XLOC_164206	transcript	2.55736	0.215542	3.56862	1.81e-06	3.19e-05
LNC_101176	XLOC_164291	transcript	1.27108	0.226438	2.48886	2.17e-05	0.0002905
LNC_101226	XLOC_164389	transcript	1.04235	0.00499633	7.70475	6.96e-17	6.82e-15
LNC_101352	XLOC_164567	transcript	1.22507	2.55773	-1.062	0.00063362	0.00545406
LNC_101371	XLOC_164595	transcript	0	0.373884	#NAME?	0.00168351	0.0123388
LNC_101485	XLOC_164758	transcript	0.541195	1.06218	-0.972805	1.85e-05	0.00025168
LNC_101486	XLOC_164758	transcript	0.0149297	0.200281	-3.74577	8.21e-06	0.00012335
LNC_101558	XLOC_164885	transcript	0.041496	0.324728	-2.96819	0.00265493	0.0180224
LNC_101644	XLOC_165009	transcript	0.00286933	0.938992	-8.35425	8.6e-12	4.06e-10
LNC_101898	XLOC_165420	transcript	0.550501	2.17036	-1.97912	3.31e-09	1.01e-07
LNC_101948	XLOC_165475	transcript	0.115864	0.00115967	6.64257	0.00617136	0.035763
LNC_102015	XLOC_165569	transcript	0.313103	0.029981	3.38452	0.00138051	0.0104561
LNC_102016	XLOC_165569	transcript	0.298212	0.0110893	4.74909	0.00025327	0.00249592
LNC_102703	XLOC_166536	transcript	0	0.246996	#NAME?	0.00171288	0.0125075
LNC_102812	XLOC_166686	transcript	578.913	562.142	0.0424124	0.0021541	0.0151584
LNC_102813	XLOC_166686	transcript	70.8069	72.6898	-0.037863	0.0034892	0.0224977
LNC_102882	XLOC_166798	transcript	0.12026	0.615646	-2.35594	0.00832886	0.0454284
LNC_103890	XLOC_168220	transcript	0.52449	0	Inf	4.5e-06	7.21e-05
LNC_104064	XLOC_168441	transcript	0.361289	0.615901	-0.769547	0.00926267	0.049314
LNC_104202	XLOC_168644	transcript	0.44021	0	Inf	7.31e-08	1.73e-06
LNC_104344	XLOC_168835	transcript	0.027038	0.274347	-3.34294	0.00049767	0.00444916
LNC_104345	XLOC_168835	transcript	0.763935	1.29844	-0.765252	2.13e-06	3.68e-05
LNC_104411	XLOC_168921	transcript	0.523131	0.0130703	5.32281	1.37e-08	3.76e-07
LNC_104512	XLOC_169064	transcript	0.650407	0	Inf	0.0001711	0.0017764
LNC_104596	XLOC_169208	transcript	0.632997	0	Inf	9.21e-10	3.11e-08
LNC_104600	XLOC_169208	transcript	1.47815	0	Inf	1.68e-15	1.35e-13
LNC_104601	XLOC_169208	transcript	1.00154	0	Inf	2.28e-16	2.1e-14
LNC_104692	XLOC_169346	transcript	0.949267	0.133467	2.83033	0.00251179	0.0172158
LNC_104934	XLOC_169679	transcript	0.0794157	0.610946	-2.94355	3.76e-08	9.48e-07
LNC_105571	XLOC_170664	transcript	1.78177	3.71861	-1.06145	3.02e-05	0.00039012
LNC_105653	XLOC_170793	transcript	1.88293	0	Inf	4.97e-19	6.38e-17
LNC_105704	XLOC_170870	transcript	0.390424	0	Inf	1.34e-16	1.26e-14
LNC_105731	XLOC_170911	transcript	1.66398	1.77138	-0.0902398	0.00289652	0.0193518
LNC_105796	XLOC_171021	transcript	0.139994	0.000732	7.57931	0.00014955	0.00157996
LNC_105990	XLOC_171272	transcript	3.98022	0.372095	3.4191	0.00385964	0.024412
LNC_106586	XLOC_172081	transcript	1.26008	0.245221	2.36136	0.00624413	0.0360917
LNC_107125	XLOC_172875	transcript	0.432381	0.925201	-1.09746	0.00015732	0.0016485
LNC_107126	XLOC_172876	transcript	0.365611	0.864958	-1.24232	0.00181925	0.0131591
LNC_107687	XLOC_173638	transcript	0.95292	0.143634	2.72996	0.00213322	0.0150349
LNC_108059	XLOC_174191	transcript	0	0.388875	#NAME?	3.99e-07	8.12e-06
LNC_108341	XLOC_174650	transcript	0.597305	2.36714	-1.98661	0.00587841	0.0343806
LNC_108571	XLOC_175001	transcript	1.17195	0	Inf	4.7e-17	4.68e-15
LNC_108706	XLOC_175213	transcript	0.170107	0	Inf	0.0023384	0.0162216
LNC_108902	XLOC_175568	transcript	2.06059	0.235877	3.12695	3.37e-06	5.58e-05
LNC_108921	XLOC_175604	transcript	0	0.265351	#NAME?	0.00029559	0.00285307
LNC_108986	XLOC_175679	transcript	0.767141	1.92132	-1.32454	0.00519576	0.0311461
LNC_108987	XLOC_175679	transcript	0.543351	2.30711	-2.08613	6.31e-08	1.52e-06
LNC_108988	XLOC_175679	transcript	0.927091	4.11225	-2.14915	3.46e-06	5.71e-05
LNC_108989	XLOC_175679	transcript	2.17566	3.34131	-0.618957	0.00917821	0.0489886
LNC_108994	XLOC_175679	transcript	0.00163767	0.139973	-6.41736	0.00039072	0.00361566
LNC_108996	XLOC_175679	transcript	0.0169203	0.240024	-3.82635	4.89e-05	0.00059692
LNC_108998	XLOC_175679	transcript	2.04028	4.32713	-1.08464	1.8e-05	0.00024681
LNC_109000	XLOC_175679	transcript	0.701593	1.1469	-0.709038	7.47e-05	0.00086661
LNC_109001	XLOC_175679	transcript	0.688743	1.39366	-1.01684	3.25e-07	6.76e-06
LNC_109010	XLOC_175704	transcript	4.76736	10.2659	-1.1066	7.63e-06	0.00011586
LNC_109089	XLOC_175872	transcript	0.852357	0.200812	2.08561	0.00681853	0.0386461
LNC_109138	XLOC_175974	transcript	0.065418	0.383865	-2.55284	4.16e-05	0.00051771
LNC_109249	XLOC_176171	transcript	6.56298	2.1672	1.59852	0.0024589	0.0168997
LNC_109315	XLOC_176306	transcript	0	0.182424	#NAME?	0.005095	0.030675
LNC_109343	XLOC_176355	transcript	0	0.285932	#NAME?	0.0089613	0.0480795
LNC_109477	XLOC_176645	transcript	0.294789	0.939816	-1.6727	4.38e-06	7.07e-05
LNC_109743	XLOC_177105	transcript	0.732272	0.115127	2.66915	0.00438472	0.0271485
LNC_109955	XLOC_177504	transcript	0.0496453	0.236368	-2.25131	0.00017032	0.00176949
LNC_110003	XLOC_177612	transcript	1.07957	0.0117273	6.52443	5.6e-12	2.73e-10
LNC_110082	XLOC_177793	transcript	0.18281	0.534857	-1.54881	0.0004981	0.00445234
LNC_110104	XLOC_177841	transcript	0.282295	0.74733	-1.40454	0.00559283	0.0330425
LNC_110243	XLOC_178156	transcript	0.36876	0.975186	-1.40299	6.96e-05	0.00081601
LNC_110256	XLOC_178179	transcript	3.47139	5.28863	-0.607378	0.00402273	0.0252836
LNC_110300	XLOC_178271	transcript	0.340322	0.784529	-1.20493	0.003358	0.0218241
LNC_110363	XLOC_178416	transcript	0.197975	0.428969	-1.11555	0.00203168	0.0144453
LNC_110367	XLOC_178419	transcript	0.798412	0.010476	6.25197	2.57e-07	5.45e-06
LNC_110399	XLOC_178500	transcript	5.35034	0.0981603	5.76835	0.00039257	0.00362848
LNC_110400	XLOC_178502	transcript	1.52682	0.0183063	6.38204	2.31e-05	0.00030717
LNC_110402	XLOC_178514	transcript	24.0432	6.51092	1.8847	4.87e-05	0.00059423
LNC_110407	XLOC_178539	transcript	88.9892	24.2436	1.87603	4.63e-09	1.38e-07
LNC_110442	XLOC_178619	transcript	0.452383	0.0386987	3.54719	0.00813719	0.0446151
LNC_110457	XLOC_178652	transcript	4.3356	0.00590833	9.51926	8.95e-28	3.08e-25
LNC_110458	XLOC_178652	transcript	7.41641	1.58308	2.22799	9.8e-06	0.00014388
LNC_110459	XLOC_178657	transcript	0.268279	0	Inf	1.35e-05	0.00019125
LNC_110471	XLOC_178682	transcript	1.76598	4.25647	-1.26919	0.00482817	0.0293644
LNC_110985	XLOC_179579	transcript	1.18372	1.61406	-0.44736	0.00936575	0.0497535
LNC_110990	XLOC_179589	transcript	3.94424	1.10108	1.84083	0.00709352	0.0398996
LNC_111097	XLOC_179806	transcript	1.17086	1.74654	-0.576931	0.00451803	0.0278331
LNC_111130	XLOC_179923	transcript	0.364242	0	Inf	0.0008328	0.0068531
LNC_111208	XLOC_180095	transcript	0.961488	4.1306	-2.10301	1.77e-14	1.23e-12
LNC_111240	XLOC_180174	transcript	0.492051	13.3503	-4.76192	1.84e-10	6.94e-09
LNC_111241	XLOC_180176	transcript	2.35992	6.2624	-1.40798	3.98e-08	1e-06
LNC_111242	XLOC_180180	transcript	1.75296	4.22301	-1.26848	3.15e-06	5.26e-05
LNC_111299	XLOC_180338	transcript	0.566775	0.951389	-0.747258	0.00023954	0.00238029
LNC_111313	XLOC_180376	transcript	0.182923	0.00036267	8.97837	0.000594	0.00516239
LNC_111317	XLOC_180381	transcript	0.202086	0	Inf	0.00787702	0.0434456
LNC_111379	XLOC_180509	transcript	1.23947	0.11921	3.37814	6.42e-05	0.00075894
LNC_111411	XLOC_180586	transcript	1.05167	0.0160727	6.03193	4.76e-09	1.42e-07
LNC_111428	XLOC_180633	transcript	0.26119	0.604329	-1.21023	0.00083689	0.00688039
LNC_111573	XLOC_180952	transcript	0.568769	0	Inf	1.45e-07	3.25e-06
LNC_111757	XLOC_181272	transcript	0.461404	0.688918	-0.578302	0.00908366	0.048595
LNC_111796	XLOC_181336	transcript	0.521487	0.00894633	5.86519	9.46e-06	0.00013953
LNC_111902	XLOC_181516	transcript	0.180089	1.10777	-2.62087	6.14e-05	0.00073066
LNC_111930	XLOC_181560	transcript	1.04629	1.2226	-0.224662	0.00589343	0.0344438
LNC_111941	XLOC_181584	transcript	0.800447	1.47291	-0.87979	0.00021118	0.00213622
LNC_112159	XLOC_181964	transcript	0.00372867	0.292738	-6.29481	0.00011672	0.00127992
LNC_112477	XLOC_182447	transcript	0.013212	0.3132	-4.56716	0.00205851	0.0145899
LNC_112502	XLOC_182507	transcript	2.64224	0.372063	2.82815	0.00012426	0.00135028
LNC_112914	XLOC_183123	transcript	0.112135	0.571076	-2.34845	1.34e-19	1.85e-17
LNC_113286	XLOC_183663	transcript	0.235862	1.04131	-2.14238	0.00121104	0.00936083
LNC_113287	XLOC_183663	transcript	0.902875	1.91093	-1.08168	3.87e-07	7.9e-06
LNC_113644	XLOC_184188	transcript	0.417005	0.933288	-1.16226	3.2e-07	6.67e-06
LNC_113947	XLOC_184631	transcript	0.450496	0.002855	7.30188	0.00056152	0.00492017
LNC_114909	XLOC_186048	transcript	0.462425	0.767966	-0.731822	0.00842561	0.0458098
LNC_115268	XLOC_186622	transcript	1.60312	0.417873	1.93974	0.00776475	0.0429128
LNC_115600	XLOC_187130	transcript	2.63289	3.92915	-0.577568	0.00084452	0.00693086
LNC_115618	XLOC_187153	transcript	0.133659	0	Inf	0.00935103	0.0496963
LNC_115898	XLOC_187597	transcript	0.40877	0.675517	-0.724702	0.00325858	0.0212988
LNC_116806	XLOC_188994	transcript	0.0923677	0	Inf	0.00093851	0.007561
LNC_117340	XLOC_189835	transcript	3.45682	0.983102	1.81403	0.00270136	0.0182825
LNC_117347	XLOC_189843	transcript	0.660049	0	Inf	3.06e-10	1.12e-08
LNC_118343	XLOC_191297	transcript	0.565583	2.31699	-2.03444	6.43e-10	2.24e-08
LNC_118425	XLOC_191425	transcript	0.238987	0	Inf	0.00079188	0.00658003
LNC_118683	XLOC_191824	transcript	0.0138977	0.23775	-4.09653	0.00013039	0.0014078
LNC_119159	XLOC_192565	transcript	4.11777	6.36291	-0.627823	6.74e-05	0.00079188
LNC_119179	XLOC_192604	transcript	0.365859	0.0110967	5.04309	0.00091724	0.00741845
LNC_119240	XLOC_192723	transcript	3.37942	3.82595	-0.179039	0.00858319	0.046502
LNC_119253	XLOC_192740	transcript	1.76251	4.19361	-1.25056	5.24e-06	8.25e-05
LNC_119331	XLOC_192876	transcript	3.17941	5.23771	-0.720176	3.81e-06	6.24e-05
LNC_119392	XLOC_192982	transcript	0.210722	0	Inf	6.09e-05	0.00072525
LNC_119537	XLOC_193217	transcript	0.078181	0.620548	-2.98865	0.00025804	0.00253684
LNC_119546	XLOC_193235	transcript	0.733962	0	Inf	6.71e-11	2.76e-09
LNC_119547	XLOC_193235	transcript	0.614939	0	Inf	0.00010243	0.00114376
LNC_119634	XLOC_193396	transcript	0.214535	0	Inf	9.56e-08	2.22e-06
LNC_119643	XLOC_193411	transcript	0	0.059183	#NAME?	1.84e-06	3.23e-05
LNC_119644	XLOC_193411	transcript	0.175948	0.336429	-0.935149	0.00055055	0.00483677
LNC_119645	XLOC_193411	transcript	0.093712	0.369353	-1.9787	0.00646616	0.0370927
LNC_119766	XLOC_193667	transcript	0.975528	0	Inf	5.3e-09	1.56e-07
LNC_119967	XLOC_194108	transcript	0.541923	0.0321483	4.07527	0.00171534	0.0125225
LNC_119973	XLOC_194113	transcript	0.498763	0.014297	5.12457	0.00010315	0.0011503
LNC_119995	XLOC_194162	transcript	0.377071	0	Inf	0.00039004	0.0036104
LNC_120054	XLOC_194246	transcript	0.490443	0.00055	9.80044	8.1e-14	5.2e-12
LNC_120156	XLOC_194436	transcript	1.00145	0.0361447	4.79216	1.37e-06	2.49e-05
LNC_120337	XLOC_194740	transcript	11.75	2.92474	2.00628	1.36e-07	3.05e-06
LNC_120660	XLOC_195449	transcript	2.36873	3.6509	-0.624139	0.00740528	0.041319
LNC_120827	XLOC_195878	transcript	0.589788	1.85325	-1.65179	2.94e-09	9.05e-08
LNC_120882	XLOC_195979	transcript	6.62075	1.04168	2.66809	1.6e-06	2.86e-05
LNC_120900	XLOC_196059	transcript	2.04931	0.31621	2.69618	5.04e-07	1e-05
LNC_120931	XLOC_196118	transcript	4.71161	1.16247	2.01902	0.00521112	0.0312058
LNC_120980	XLOC_196224	transcript	1.13307	0	Inf	4.96e-14	3.27e-12
LNC_120981	XLOC_196224	transcript	1.51736	0	Inf	8.84e-18	9.63e-16
LNC_120982	XLOC_196224	transcript	1.51231	0	Inf	2.39e-18	2.79e-16
LNC_120983	XLOC_196224	transcript	6.67224	0.468379	3.83242	0.00652603	0.0373545
LNC_120985	XLOC_196224	transcript	1.30793	0.104145	3.65063	9.05e-08	2.11e-06
LNC_121459	XLOC_197000	transcript	61.1568	21.1173	1.53409	0.00018661	0.00191753
LNC_121486	XLOC_197060	transcript	0.930844	0.0886753	3.39193	1.71e-06	3.03e-05
LNC_121489	XLOC_197068	transcript	0.438533	0.660112	-0.590026	0.00538446	0.0320217
LNC_121497	XLOC_197079	transcript	0.0598197	0.536829	-3.16577	0.00190089	0.0136537
LNC_121508	XLOC_197101	transcript	6.82886	0.985348	2.79294	2.26e-06	3.88e-05
LNC_121516	XLOC_197131	transcript	1.97884	0.280529	2.81844	1.37e-05	0.0001941
LNC_121534	XLOC_197191	transcript	0.0482097	0.361822	-2.90789	0.00035253	0.00331338
LNC_121700	XLOC_197614	transcript	1.00157	0	Inf	2.88e-08	7.44e-07
LNC_121748	XLOC_197720	transcript	1.60409	18.7418	-3.54643	5.78e-20	8.25e-18
LNC_121749	XLOC_197720	transcript	2.32193	8.6722	-1.90108	4.72e-07	9.45e-06
LNC_121772	XLOC_197788	transcript	0.704957	0.0806013	3.12866	1.75e-07	3.85e-06
LNC_121774	XLOC_197791	transcript	0.530273	0.045334	3.54807	0.00311386	0.0205511
LNC_121830	XLOC_197918	transcript	10.4029	0.896235	3.53696	1.13e-07	2.57e-06
LNC_121834	XLOC_197923	transcript	53.7224	8.93436	2.58809	1.85e-05	0.00025158
LNC_121835	XLOC_197925	transcript	11.0251	16.5794	-0.588601	0.0090211	0.0483303
LNC_121857	XLOC_197931	transcript	1.30239	6.87e-05	14.2112	1.99e-32	1.04e-29
LNC_121975	XLOC_198186	transcript	0.296283	0.812968	-1.45622	2.04e-06	3.55e-05
LNC_121976	XLOC_198187	transcript	6.51178	12.1964	-0.905336	1.58e-10	6.06e-09
LNC_121977	XLOC_198187	transcript	0.0760193	0.467574	-2.62076	0.0009236	0.00745708
LNC_121978	XLOC_198187	transcript	3.58346	0.898561	1.99567	0.00057106	0.00499054
LNC_121985	XLOC_198197	transcript	0.233236	0	Inf	2e-05	0.00026958
LNC_121991	XLOC_198205	transcript	0.861675	1.30734	-0.601418	0.00558386	0.0330081
LNC_122006	XLOC_198226	transcript	6.27298	7.72056	-0.299554	3.61e-05	0.00045634
LNC_122010	XLOC_198232	transcript	30.9538	8.6465	1.83993	0.00011281	0.00124352
LNC_122093	XLOC_198449	transcript	1.56636	3.25343	-1.05454	0.00401155	0.0252184
LNC_122094	XLOC_198453	transcript	0.00480167	3.67031	-9.57815	1.68e-12	8.94e-11
LNC_122098	XLOC_198453	transcript	0	0.561843	#NAME?	3.04e-05	0.00039201
LNC_122100	XLOC_198453	transcript	5.88243	40.2056	-2.77291	1.01e-11	4.69e-10
LNC_122119	XLOC_198485	transcript	5.04719	10.5681	-1.06616	4.11e-05	0.00051261
LNC_122166	XLOC_198577	transcript	0.255609	2.28386	-3.15946	2.69e-06	4.54e-05
LNC_122167	XLOC_198577	transcript	0.140809	0.923476	-2.71334	0.00064921	0.00557076
LNC_122170	XLOC_198578	transcript	8.87748	17.2872	-0.961487	1.03e-07	2.37e-06
LNC_122237	XLOC_198724	transcript	0.358784	0	Inf	2.19e-06	3.78e-05
LNC_122245	XLOC_198740	transcript	0.827224	1.02106	-0.303713	0.00111577	0.0087377
LNC_122437	XLOC_199090	transcript	0.0791367	0.569496	-2.84727	9.44e-08	2.2e-06
LNC_122485	XLOC_199191	transcript	0	0.388606	#NAME?	4.32e-06	6.98e-05
LNC_122530	XLOC_199255	transcript	0.085423	0.493273	-2.52969	5.3e-14	3.49e-12
LNC_122562	XLOC_199301	transcript	1.29097	0.4275	1.59446	0.00354814	0.0227965
LNC_122734	XLOC_199562	transcript	1.99514	2.92714	-0.552998	0.00217631	0.0152839
LNC_123220	XLOC_200267	transcript	1.80213	2.55092	-0.501314	0.00121593	0.00939247
LNC_123590	XLOC_200808	transcript	0.949535	0.136894	2.79416	0.00830735	0.0453232
LNC_123696	XLOC_200957	transcript	0.594035	1.33653	-1.16987	0.00520755	0.0311933
LNC_124719	XLOC_202393	transcript	2.98003	0.738873	2.01193	0.00031847	0.00303762
LNC_124871	XLOC_202612	transcript	4.64253	7.5762	-0.706563	2.86e-07	6.01e-06
LNC_124873	XLOC_202614	transcript	1.20388	2.51394	-1.06225	5.98e-06	9.27e-05
LNC_125505	XLOC_203511	transcript	3.19133	10.9609	-1.78013	1.42e-13	8.82e-12
LNC_125506	XLOC_203512	transcript	0	15.49	#NAME?	7.42e-05	0.00086164
LNC_125746	XLOC_203866	transcript	0.775769	1.17341	-0.597008	2.6e-06	4.42e-05
LNC_125765	XLOC_203892	transcript	10.5019	2.66425	1.97885	0.00042677	0.00390112
LNC_126533	XLOC_204958	transcript	14.9325	2.76911	2.43096	0.00147939	0.0110549
LNC_126981	XLOC_205568	transcript	0.63618	0	Inf	0.00340475	0.0220619
LNC_127620	XLOC_206459	transcript	39.2757	55.7168	-0.504474	6.19e-06	9.57e-05
LNC_127721	XLOC_206582	transcript	0.219315	0.0132863	4.04499	8.59e-06	0.00012831
LNC_128192	XLOC_207227	transcript	0.533715	0.065284	3.03127	0.00166541	0.0122303
LNC_128354	XLOC_207489	transcript	0.0294583	0.380985	-3.69299	7.41e-05	0.00086034
LNC_128584	XLOC_207790	transcript	0.929565	1.72563	-0.892497	0.00798626	0.0439328
LNC_129110	XLOC_208561	transcript	1.53309	2.43003	-0.664534	0.00724575	0.0405856
LNC_129429	XLOC_209046	transcript	0.385244	0.671336	-0.801262	0.00867843	0.0469373
LNC_129875	XLOC_209659	transcript	0.0209063	0.242548	-3.53626	0.00136485	0.0103587
LNC_129968	XLOC_209793	transcript	0.374513	1.26858	-1.76012	9.09e-05	0.00103192
LNC_130256	XLOC_210211	transcript	1.10739	0	Inf	9.29e-11	3.71e-09
LNC_130673	XLOC_210874	transcript	0.117359	0	Inf	0.0025523	0.0174222
LNC_130699	XLOC_210921	transcript	0.592962	0	Inf	2.78e-16	2.52e-14
LNC_130767	XLOC_211046	transcript	0.803986	1.27357	-0.663634	0.00061279	0.00530231
LNC_130774	XLOC_211057	transcript	2.01622	2.86772	-0.508253	0.00017036	0.0017696
LNC_130970	XLOC_211379	transcript	0.882649	1.20206	-0.4456	0.00634558	0.0365742
LNC_130981	XLOC_211391	transcript	4.22771	0.38461	3.45841	0.00024394	0.00241745
LNC_131067	XLOC_211527	transcript	0.129828	0.639201	-2.29967	0.00895538	0.0480679
LNC_131119	XLOC_211610	transcript	0.521286	1.11822	-1.10105	2.53e-05	0.00033193
LNC_131244	XLOC_211848	transcript	0.659747	1.9872	-1.59075	2.83e-05	0.00036761
LNC_131272	XLOC_211900	transcript	0.460563	0.0496913	3.21233	0.00643669	0.0369607
LNC_131275	XLOC_211900	transcript	0.428557	0.017214	4.63783	0.00462555	0.0283651
LNC_131311	XLOC_211984	transcript	0.868412	1.271	-0.549515	0.00178096	0.0129252
LNC_131368	XLOC_212087	transcript	1.31116	0.005864	7.80474	1.31e-12	7.09e-11
LNC_131451	XLOC_212254	transcript	0	0.117935	#NAME?	0.00074747	0.00626063
LNC_131493	XLOC_212340	transcript	0.253704	0.004684	5.75926	3.59e-07	7.39e-06
LNC_131534	XLOC_212411	transcript	5.78798	0	Inf	5.98e-19	7.52e-17
LNC_131535	XLOC_212412	transcript	0.616371	0	Inf	1.69e-07	3.72e-06
LNC_131727	XLOC_212773	transcript	0.433528	0	Inf	0.0015194	0.011311
LNC_131797	XLOC_212920	transcript	1.45208	0.110903	3.71076	6.94e-10	2.41e-08
LNC_131872	XLOC_213065	transcript	0.583971	0.0323847	4.17251	0.00054935	0.00482897
LNC_131897	XLOC_213134	transcript	0.394389	0.885561	-1.16697	3.52e-05	0.00044675
LNC_131972	XLOC_213291	transcript	1.48685	0.346975	2.09935	0.00016801	0.00174888
LNC_131984	XLOC_213311	transcript	2.09354	0.389457	2.42641	6.07e-05	0.00072337
LNC_132131	XLOC_213634	transcript	1.37747	1.99992	-0.537922	0.00318437	0.020907
LNC_132139	XLOC_213648	transcript	2.64911	0.508875	2.38012	0.00060462	0.0052383
LNC_132202	XLOC_213803	transcript	0.117414	0	Inf	0.00625051	0.0361187
LNC_132328	XLOC_214047	transcript	0.704626	1.17828	-0.741752	0.00528709	0.0315558
LNC_132388	XLOC_214209	transcript	0.0181487	0.197761	-3.44582	0.00306503	0.0202628
LNC_132432	XLOC_214299	transcript	0.908453	0.092163	3.30115	0.00013295	0.00143149
LNC_132529	XLOC_214462	transcript	0.263944	0	Inf	0.00141701	0.0106788
LNC_132532	XLOC_214467	transcript	0.313435	3.89592	-3.63572	2.57e-13	1.55e-11
LNC_132589	XLOC_214577	transcript	0.793663	0	Inf	0.00026795	0.00262567
LNC_132654	XLOC_214742	transcript	1.58348	0.331812	2.25466	0.00140563	0.0106056
LNC_132736	XLOC_214938	transcript	0.585475	0.0333073	4.13569	0.00032298	0.00307501
LNC_132737	XLOC_214938	transcript	0.176258	0	Inf	6.98e-05	0.00081732
LNC_132839	XLOC_215117	transcript	0.402811	0.0280647	3.84328	0.00111361	0.00872624
LNC_132981	XLOC_215376	transcript	0.124091	0.530058	-2.09476	0.00522576	0.0312845
LNC_132985	XLOC_215376	transcript	0.362646	0.538037	-0.569144	0.00815011	0.0446742
LNC_133030	XLOC_215463	transcript	0	0.284069	#NAME?	0.00163257	0.0120368
LNC_133036	XLOC_215471	transcript	0	0.916186	#NAME?	2.08e-10	7.8e-09
LNC_133049	XLOC_215487	transcript	0	0.509251	#NAME?	1.23e-08	3.4e-07
LNC_133100	XLOC_215585	transcript	0.292187	0.009159	4.99556	0.00182324	0.0131789
LNC_133199	XLOC_215749	transcript	1.0027	0	Inf	7.14e-06	0.00010892
LNC_133295	XLOC_215903	transcript	1.61193	13.7833	-3.09606	2.14e-15	1.69e-13
LNC_133384	XLOC_216032	transcript	1.47152	0.382246	1.94474	0.00678557	0.0384939
LNC_133543	XLOC_216270	transcript	0	0.193277	#NAME?	0.00014882	0.00157279
LNC_133596	XLOC_216351	transcript	0.850653	0.135124	2.65429	0.00590901	0.0345189
LNC_133797	XLOC_216678	transcript	0.60179	0.014285	5.39669	0.00509312	0.0306683
LNC_134812	XLOC_218193	transcript	0.952659	0.187618	2.34416	1.59e-05	0.00022128
LNC_135406	XLOC_219012	transcript	0	0.26506	#NAME?	0.00295041	0.0196473
LNC_136096	XLOC_219943	transcript	14.2196	24.1106	-0.761787	7.71e-06	0.00011694
LNC_136097	XLOC_219943	transcript	2.69024	5.5042	-1.0328	0.00056595	0.00495099
LNC_136098	XLOC_219943	transcript	15.8552	39.7495	-1.32598	4.06e-13	2.37e-11
LNC_136100	XLOC_219943	transcript	1.84938	5.969	-1.69044	0.00194428	0.0139292
LNC_136101	XLOC_219943	transcript	0.392246	3.65869	-3.2215	9.2e-05	0.00104235
LNC_136103	XLOC_219944	transcript	10.8452	18.5324	-0.772999	0.00018728	0.00192282
LNC_137328	XLOC_221681	transcript	0.0152947	0.207162	-3.75966	0.00021379	0.00215844
LNC_137661	XLOC_222148	transcript	0.715607	1.95319	-1.44859	0.00028126	0.00273617
LNC_138131	XLOC_222873	transcript	1.46523	0.283452	2.36995	0.00836992	0.0455896
LNC_139653	XLOC_225104	transcript	0.194421	0	Inf	0.00062055	0.00535768
LNC_139654	XLOC_225105	transcript	0.722866	0	Inf	5.54e-06	8.67e-05
LNC_139873	XLOC_225449	transcript	1.79861	0.152389	3.56105	2.81e-09	8.68e-08
LNC_139874	XLOC_225449	transcript	1.08941	0.199333	2.4503	6.51e-08	1.56e-06
LNC_139906	XLOC_225487	transcript	0.870376	1.0464	-0.265724	0.0011882	0.00921785
LNC_139958	XLOC_225580	transcript	3.98533	0.319239	3.64199	2.76e-05	0.00035993
LNC_139959	XLOC_225580	transcript	9.18164	0.682182	3.75052	0.00041051	0.00377211
LNC_139960	XLOC_225581	transcript	8.33846	0.538295	3.95331	7.18e-05	0.00083759
LNC_140215	XLOC_225956	transcript	17.7346	5.69386	1.63909	0.0036048	0.0230828
LNC_140572	XLOC_226504	transcript	25.1276	25.1364	-0.0005047	0.00673581	0.0382667
LNC_140862	XLOC_226985	transcript	0.704503	0.095657	2.88066	0.00041129	0.003777
LNC_141021	XLOC_227220	transcript	0.163978	0.308951	-0.913874	0.00622198	0.0359868
LNC_141025	XLOC_227227	transcript	1.30767	0	Inf	3.11e-17	3.16e-15
LNC_141118	XLOC_227373	transcript	0.414856	0.617798	-0.574524	0.00825389	0.0451019
LNC_141124	XLOC_227383	transcript	0.040176	0.374706	-3.22135	0.00314675	0.0207204
LNC_141167	XLOC_227451	transcript	0.316259	1.16414	-1.88009	1.16e-05	0.00016676
LNC_141190	XLOC_227488	transcript	0.0623923	0.435621	-2.80363	0.00108439	0.00852346
LNC_141220	XLOC_227558	transcript	0.44134	0.840685	-0.929675	0.00383818	0.0243007
LNC_141223	XLOC_227558	transcript	0.224603	0.300192	-0.418512	0.0061302	0.0355646
LNC_141227	XLOC_227558	transcript	0.230213	0	Inf	1.37e-09	4.47e-08
LNC_141233	XLOC_227558	transcript	0.196861	0.000262	9.55339	1.14e-08	3.16e-07
LNC_141238	XLOC_227563	transcript	0.369415	0	Inf	1.34e-07	3.02e-06
LNC_141277	XLOC_227633	transcript	1.2436	1.53398	-0.302753	0.00040657	0.00374142
LNC_141385	XLOC_227792	transcript	2.43408	2.80135	-0.202746	0.00851089	0.0461977
LNC_141453	XLOC_227890	transcript	0.306146	0	Inf	9.37e-07	1.77e-05
LNC_141454	XLOC_227892	transcript	0.855175	0	Inf	3.81e-10	1.38e-08
LNC_141460	XLOC_227902	transcript	0.328302	0.0255663	3.68271	0.00270416	0.0182975
LNC_141508	XLOC_227974	transcript	1.116	1.88352	-0.755097	6.6e-05	0.00077719
LNC_141531	XLOC_228012	transcript	0.452937	0.066479	2.76834	1.68e-05	0.00023287
LNC_141638	XLOC_228201	transcript	2.61083	0.298713	3.12768	3.08e-13	1.83e-11
LNC_141662	XLOC_228239	transcript	0.729821	2.92642	-2.00352	4.41e-19	5.7e-17
LNC_141673	XLOC_228253	transcript	6.21676	0.00285833	11.0868	2.14e-44	2.75e-41
LNC_141760	XLOC_228388	transcript	0.282635	0.022481	3.65216	0.00916278	0.0489187
LNC_141778	XLOC_228429	transcript	1.59281	0.225491	2.82043	9.21e-06	0.00013635
LNC_141873	XLOC_228594	transcript	0.328527	0	Inf	7.2e-08	1.71e-06
LNC_142170	XLOC_229119	transcript	1.81661	0	Inf	1.55e-10	5.95e-09
LNC_142259	XLOC_229281	transcript	1.83313	0	Inf	2.09e-23	4.46e-21
LNC_142260	XLOC_229281	transcript	0.405451	0.00777967	5.70367	3.55e-07	7.32e-06
LNC_142316	XLOC_229394	transcript	0.047113	1.78003	-5.23963	1.66e-19	2.25e-17
LNC_142317	XLOC_229394	transcript	0	0.733687	#NAME?	1.88e-09	5.97e-08
LNC_142329	XLOC_229424	transcript	2.40896	0	Inf	7.45e-07	1.43e-05
LNC_142339	XLOC_229438	transcript	0.514842	0.0969143	2.40935	0.00437876	0.0271156
LNC_142340	XLOC_229439	transcript	0.447068	0.0482707	3.21127	0.00130237	0.00994317
LNC_142343	XLOC_229444	transcript	0.3391	0.05244	2.69297	0.00701109	0.039503
LNC_142403	XLOC_229569	transcript	0.0580493	0.251707	-2.1164	3.97e-05	0.00049706
LNC_142526	XLOC_229865	transcript	1.62134	0.41768	1.95672	0.00434195	0.026922
LNC_142527	XLOC_229866	transcript	1.05687	2.5688	-1.28129	7.38e-06	0.00011227
LNC_142528	XLOC_229866	transcript	0.554357	2.03505	-1.87617	2.18e-08	5.74e-07
LNC_142547	XLOC_229918	transcript	6.36456	0.845624	2.91197	3.7e-08	9.36e-07
LNC_142727	XLOC_230380	transcript	0.35943	0	Inf	0.00177132	0.0128656
LNC_142751	XLOC_230429	transcript	0.462339	1.26318	-1.45003	2.04e-05	0.00027434
LNC_142798	XLOC_230563	transcript	3.33566	0.712754	2.2265	0.00042784	0.00390923
LNC_142879	XLOC_230719	transcript	0.606204	6.42016	-3.40473	5.78e-05	0.00069133
LNC_142912	XLOC_230801	transcript	0.711304	2.25564	-1.665	1.79e-07	3.93e-06
LNC_143005	XLOC_231071	transcript	0.557217	1.04491	-0.907067	5.69e-05	0.00068131
LNC_143015	XLOC_231097	transcript	1.20154	0.216349	2.47345	0.00128796	0.0098463
LNC_143039	XLOC_231155	transcript	4.07463	1.35175	1.59184	0.0006536	0.0056031
LNC_143202	XLOC_231489	transcript	4.96072	1.16361	2.09195	0.00132924	0.0101177
LNC_143300	XLOC_231650	transcript	4.42965	1.51601	1.54691	0.00710722	0.0399696
LNC_143444	XLOC_231932	transcript	0.547493	0	Inf	3.09e-06	5.16e-05
LNC_143477	XLOC_231994	transcript	0.42201	0.683739	-0.69617	0.00629589	0.0363609
LNC_143478	XLOC_231994	transcript	0.540752	0.820165	-0.600947	0.00179084	0.0129864
LNC_143614	XLOC_232240	transcript	0	0.268848	#NAME?	0.00281311	0.0188987
LNC_143648	XLOC_232303	transcript	0.356415	0	Inf	6.73e-07	1.3e-05
LNC_143889	XLOC_232702	transcript	0.343478	0	Inf	0.00110385	0.0086594
LNC_143890	XLOC_232702	transcript	0.371395	0.00956233	5.27945	0.00309166	0.0204281
LNC_143934	XLOC_232760	transcript	1.57582	0.301606	2.38537	0.0022698	0.0158258
LNC_144768	XLOC_233987	transcript	0.212289	0.633766	-1.57792	0.00049276	0.00441338
LNC_144906	XLOC_234167	transcript	0.00124733	0.0783307	-5.97266	0.00164798	0.012128
LNC_145813	XLOC_235529	transcript	0.701834	0	Inf	3.76e-08	9.49e-07
LNC_145814	XLOC_235529	transcript	1.81581	0	Inf	3.51e-15	2.69e-13
LNC_145815	XLOC_235529	transcript	0.822941	0	Inf	1.87e-10	7.06e-09
LNC_146462	XLOC_236457	transcript	0	0.149224	#NAME?	0.00091797	0.00742301
LNC_146489	XLOC_236504	transcript	2.15372	0	Inf	2.58e-14	1.75e-12
LNC_146490	XLOC_236504	transcript	0.485364	0	Inf	8.68e-07	1.64e-05
LNC_146716	XLOC_236779	transcript	18.7895	2.91693	2.68741	0.00184778	0.0133288
LNC_147513	XLOC_237910	transcript	0.186003	0.508081	-1.44973	0.0003373	0.0031897
LNC_147894	XLOC_238447	transcript	1.12372	0.0350213	5.0039	0.00070981	0.0059952
LNC_147974	XLOC_238567	transcript	0.257369	0	Inf	0.00103831	0.00821571
LNC_148474	XLOC_239334	transcript	1.61339	1.83655	-0.186903	0.0049735	0.0300658
LNC_148577	XLOC_239479	transcript	0.0108517	0.228893	-4.39868	3.33e-11	1.43e-09
LNC_148868	XLOC_239901	transcript	0.026174	0.698853	-4.73878	1.28e-11	5.85e-10
LNC_148894	XLOC_239971	transcript	0.262571	0.753951	-1.52177	5.87e-05	0.00070045
LNC_148913	XLOC_240005	transcript	0.0103797	0.144199	-3.79623	0.00011688	0.00128126
LNC_149000	XLOC_240126	transcript	0.7526	1.3177	-0.808066	0.00147043	0.0109999
LNC_149001	XLOC_240126	transcript	0.796896	1.13526	-0.51056	0.00896426	0.0480795
LNC_149048	XLOC_240204	transcript	0.133511	0.32407	-1.27935	0.0022368	0.0156303
LNC_149513	XLOC_240938	transcript	1.94908	0.249416	2.96616	9.98e-06	0.0001463
LNC_149514	XLOC_240938	transcript	0.466269	0.0301923	3.94891	0.00900675	0.0482655
LNC_149539	XLOC_240978	transcript	0.110745	0.377293	-1.76845	0.00072968	0.00613268
LNC_149827	XLOC_241436	transcript	0.698367	0.0320933	4.44364	3.32e-05	0.00042371
LNC_150032	XLOC_241698	transcript	0.157997	0.590623	-1.90234	0.00267849	0.0181531
LNC_150121	XLOC_241847	transcript	2.46377	0.97803	1.33292	0.00412259	0.0257733
LNC_150225	XLOC_241986	transcript	0.193866	0.729435	-1.91172	0.00801702	0.0440597
LNC_150350	XLOC_242225	transcript	0.542634	0	Inf	0.00783339	0.0432391
LNC_150419	XLOC_242382	transcript	1.77589	0.434375	2.03153	0.00162977	0.0120195
LNC_150487	XLOC_242475	transcript	35.5981	2.01194	4.14514	2.91e-06	4.89e-05
LNC_150521	XLOC_242518	transcript	0.392243	1.98204	-2.33717	9.07e-05	0.00102978
LNC_150640	XLOC_242740	transcript	1.61357	5.8393	-1.85554	0.00022453	0.00225102
LNC_150693	XLOC_242864	transcript	1.21606	2.82056	-1.21376	4.62e-05	0.0005672
LNC_150717	XLOC_242938	transcript	1.7192	0.509458	1.7547	0.00165761	0.0121815
LNC_150739	XLOC_243009	transcript	1.96291	4.31183	-1.13531	1.69e-07	3.72e-06
LNC_150794	XLOC_243141	transcript	0.587299	1.06438	-0.857851	0.00126493	0.0097067
LNC_150824	XLOC_243219	transcript	0.699827	0.0349623	4.32312	0.00012926	0.00139724
LNC_150912	XLOC_243476	transcript	2.40572	15.0313	-2.64343	5.57e-08	1.36e-06
LNC_150915	XLOC_243480	transcript	2.05824	3.28107	-0.672755	0.00064145	0.00551698
LNC_150916	XLOC_243480	transcript	11.9289	2.15677	2.46751	0.00072957	0.00613252
LNC_151040	XLOC_243769	transcript	1.36593	0	Inf	8.73e-16	7.37e-14
LNC_151115	XLOC_243990	transcript	0.768697	2.77797	-1.85354	7.73e-09	2.21e-07
LNC_151123	XLOC_244004	transcript	0.37509	0	Inf	1.21e-05	0.00017316
LNC_151127	XLOC_244011	transcript	1.89646	0	Inf	4.2e-08	1.05e-06
LNC_151208	XLOC_244192	transcript	0.0153843	1.01513	-6.04406	4.26e-11	1.8e-09
LNC_151229	XLOC_244255	transcript	0.495087	0.0796907	2.6352	0.0073891	0.0412492
LNC_151257	XLOC_244305	transcript	0.967829	1.85229	-0.936483	0.00450934	0.0277877
LNC_151274	XLOC_244341	transcript	0.302934	0	Inf	0.00916984	0.0489522
LNC_151315	XLOC_244427	transcript	0.213971	0.542209	-1.34143	3.39e-05	0.00043153
LNC_151409	XLOC_244714	transcript	5.74429	0.883363	2.70105	1.74e-10	6.63e-09
LNC_151474	XLOC_244872	transcript	0.77042	0.118354	2.70254	0.0002072	0.00210027
LNC_151644	XLOC_245244	transcript	0.015061	0.118835	-2.98007	0.00085168	0.00698195
LNC_151659	XLOC_245276	transcript	8.46998	12.9061	-0.607618	0.00033119	0.00313988
LNC_151689	XLOC_245325	transcript	0.016741	0.980897	-5.87264	1.11e-07	2.55e-06
LNC_151715	XLOC_245373	transcript	1.32752	1.85103	-0.479594	0.00019046	0.00194938
LNC_151812	XLOC_245566	transcript	0.894601	0.002792	8.3238	8.98e-19	1.11e-16
LNC_151813	XLOC_245566	transcript	1.09593	0	Inf	1.48e-19	2.02e-17
LNC_151818	XLOC_245575	transcript	0.494603	0.0882613	2.48642	0.00639179	0.0367799
LNC_151924	XLOC_245760	transcript	2.04538	0.324258	2.65716	0.00354593	0.0227916
LNC_151941	XLOC_245795	transcript	1.32282	0	Inf	0.00021462	0.00216469
LNC_152164	XLOC_246144	transcript	1.18332	0	Inf	1.38e-17	1.47e-15
LNC_152289	XLOC_246373	transcript	1.43686	3.27047	-1.18658	4.05e-09	1.22e-07
LNC_152306	XLOC_246397	transcript	0.295515	0	Inf	0.00205467	0.0145709
LNC_152569	XLOC_246841	transcript	0.489941	0	Inf	1.11e-16	1.06e-14
LNC_152747	XLOC_247151	transcript	0.86495	1.6314	-0.915418	0.00033347	0.00315839
LNC_152898	XLOC_247386	transcript	4.77222	4.60322	0.0520152	0.0006833	0.00581107
LNC_153915	XLOC_248898	transcript	0.580052	0.0794913	2.86731	0.00593518	0.0346396
LNC_154086	XLOC_249168	transcript	2.54958	0.610094	2.06315	0.00681952	0.0386467
LNC_155217	XLOC_250857	transcript	0.297468	0.497438	-0.741782	0.0059728	0.0348141
LNC_155252	XLOC_250909	transcript	2.35683	2.65407	-0.171362	0.00089492	0.00726934
LNC_155766	XLOC_251739	transcript	0.282135	0	Inf	0.00266675	0.0180889
LNC_156698	XLOC_253132	transcript	0.120147	0	Inf	1.56e-07	3.45e-06
LNC_157024	XLOC_253625	transcript	1.0697	0.328801	1.70193	0.00620305	0.0359092
LNC_157139	XLOC_253797	transcript	0.387344	0	Inf	4.55e-08	1.13e-06
LNC_157185	XLOC_253871	transcript	0.96938	0	Inf	4.44e-10	1.59e-08
LNC_157223	XLOC_253914	transcript	3.70391	4.89036	-0.400893	0.00651341	0.0372958
LNC_157747	XLOC_254717	transcript	1.55998	0.367048	2.08749	0.00427092	0.0265443
LNC_157874	XLOC_254898	transcript	10.5827	51.4943	-2.2827	3.71e-31	1.71e-28
LNC_157876	XLOC_254900	transcript	1.47701	2.9435	-0.99485	0.00290366	0.0193913
LNC_157882	XLOC_254904	transcript	0.1867	1.06742	-2.51533	1.55e-12	8.29e-11
LNC_157883	XLOC_254904	transcript	8.31743	32.9182	-1.98468	9.56e-10	3.21e-08
LNC_157956	XLOC_255036	transcript	0.192569	0.543482	-1.49686	4.25e-05	0.00052726
LNC_158594	XLOC_256073	transcript	1.68441	0.152605	3.46437	7.17e-06	0.00010937
LNC_158697	XLOC_256222	transcript	0.671326	0	Inf	1.28e-08	3.54e-07
LNC_158812	XLOC_256447	transcript	0.538547	0.0301507	4.15881	9.72e-05	0.00109273
LNC_158867	XLOC_256584	transcript	40.9867	13.7208	1.57879	0.00013849	0.00148156
LNC_158878	XLOC_256626	transcript	0.309584	0	Inf	0.00140057	0.0105775
LNC_158902	XLOC_256690	transcript	2.99605	0.825667	1.85943	0.0025524	0.0174222
LNC_158969	XLOC_256904	transcript	1.18163	0.312221	1.92014	0.0001	0.00111945
LNC_158992	XLOC_256966	transcript	0.971196	0.0943733	3.36331	2.03e-05	0.00027302
LNC_159045	XLOC_257087	transcript	5.70604	15.2151	-1.41494	2.53e-08	6.61e-07
LNC_159047	XLOC_257091	transcript	5.62481	11.5417	-1.03698	1.53e-05	0.00021419
LNC_159073	XLOC_257205	transcript	0.731533	1.99272	-1.44574	6.78e-06	0.00010385
LNC_159233	XLOC_257569	transcript	1.30598	0.262256	2.31608	0.0063581	0.0366334
LNC_159236	XLOC_257576	transcript	1.26953	0.197126	2.68711	6.14e-05	0.00073052
LNC_159237	XLOC_257578	transcript	2.0642	0.386081	2.41861	0.00038845	0.00359833
LNC_159256	XLOC_257619	transcript	1.33064	0	Inf	6.37e-11	2.63e-09
LNC_159369	XLOC_257929	transcript	0.425732	0.742238	-0.801935	6.28e-05	0.00074548
LNC_159381	XLOC_257964	transcript	1.19672	0.2197	2.44548	0.0003125	0.00299059
LNC_159435	XLOC_258073	transcript	0.828689	0.13112	2.65995	0.0050311	0.0303557
LNC_159763	XLOC_258949	transcript	0.37248	0	Inf	0.00432305	0.0268236
LNC_159888	XLOC_259160	transcript	2.11818	0.307921	2.78219	0.00333806	0.0217214
LNC_159889	XLOC_259161	transcript	1.86097	0.158907	3.5498	0.00197119	0.0140883
LNC_159934	XLOC_259243	transcript	0.256084	0.611573	-1.25591	0.00360403	0.0230802
LNC_160226	XLOC_259733	transcript	0.703465	0	Inf	9.92e-11	3.93e-09
LNC_160237	XLOC_259758	transcript	1.07686	2.20917	-1.03668	0.00215072	0.0151413
LNC_160285	XLOC_259859	transcript	0.328058	0.494295	-0.591421	0.00304765	0.0201563
LNC_160322	XLOC_259917	transcript	0.27875	0	Inf	1.95e-07	4.25e-06
LNC_160657	XLOC_260464	transcript	0.0666213	0.396899	-2.57471	0.00062029	0.00535616
LNC_161932	XLOC_262377	transcript	3.10544	4.86607	-0.647957	0.00066191	0.00565971
LNC_162208	XLOC_262812	transcript	0.928332	0.305935	1.60142	0.0012815	0.00981121
LNC_162235	XLOC_262850	transcript	0.189989	0.75929	-1.99874	0.00205461	0.0145709
LNC_162253	XLOC_262874	transcript	0.292641	0.0130373	4.48841	0.00386595	0.024442
LNC_162452	XLOC_263166	transcript	1.15681	3.07128	-1.40869	0.00155023	0.0115051
LNC_163624	XLOC_264774	transcript	2.49126	0.854242	1.54416	0.00173294	0.0126364
LNC_164636	XLOC_266237	transcript	0.0977347	0	Inf	0.00041396	0.00379948
LNC_165500	XLOC_267528	transcript	0.893753	1.06792	-0.256856	0.00184305	0.0132964
LNC_165935	XLOC_268137	transcript	2.84207	0.890671	1.67398	0.00462018	0.0283377
LNC_166177	XLOC_268492	transcript	0.0945307	1.22961	-3.70128	0.00011647	0.00127814
LNC_166272	XLOC_268629	transcript	0	0.131176	#NAME?	3.41e-06	5.64e-05
LNC_166286	XLOC_268655	transcript	0.425678	0	Inf	3.89e-08	9.8e-07
LNC_166287	XLOC_268655	transcript	0.48357	0.00675267	6.16212	1.54e-07	3.43e-06
LNC_166451	XLOC_268935	transcript	0.369305	0.00386667	6.57758	3.74e-14	2.5e-12
LNC_166452	XLOC_268935	transcript	2.29442	0	Inf	9.88e-28	3.37e-25
LNC_166480	XLOC_268986	transcript	1.82355	2.55314	-0.485523	0.00545246	0.0323619
LNC_166537	XLOC_269069	transcript	0.389038	0.0173027	4.49085	0.00425672	0.0264665
LNC_166538	XLOC_269069	transcript	0.612072	0.110428	2.47059	0.00237039	0.0164055
LNC_167574	XLOC_270695	transcript	4.82127	33.9484	-2.81586	3.16e-17	3.2e-15
LNC_167593	XLOC_270715	transcript	1.48825	1.87481	-0.333128	0.00580463	0.0340322
LNC_168276	XLOC_271738	transcript	0.353219	0	Inf	1.68e-11	7.51e-10
LNC_168277	XLOC_271738	transcript	0.682855	0	Inf	1.76e-14	1.22e-12
LNC_168432	XLOC_271990	transcript	0.721967	0	Inf	1.52e-11	6.86e-10
LNC_168455	XLOC_272016	transcript	0	0.244687	#NAME?	1.81e-11	8.09e-10
LNC_168456	XLOC_272016	transcript	0.243948	0.566403	-1.21525	1.05e-08	2.94e-07
LNC_168520	XLOC_272113	transcript	0.029357	0.369775	-3.65487	3.09e-08	7.93e-07
LNC_168696	XLOC_272380	transcript	4.28008	0.667136	2.68159	2.67e-08	6.94e-07
LNC_168795	XLOC_272538	transcript	1.8281	0	Inf	2.27e-05	0.00030205
LNC_168933	XLOC_272755	transcript	1.12694	0.060581	4.2174	0.00015617	0.00163837
LNC_168942	XLOC_272767	transcript	1.53468	0.34517	2.15256	0.00095419	0.00766673
LNC_169071	XLOC_272966	transcript	0.931756	0.168622	2.46616	0.00305963	0.0202313
LNC_169086	XLOC_272995	transcript	0.499919	0.0194453	4.6842	2.65e-06	4.48e-05
LNC_169095	XLOC_273008	transcript	0.14628	0.004702	4.95931	0.00577596	0.0339019
LNC_169186	XLOC_273160	transcript	0.073103	0	Inf	0.00498487	0.0301143
LNC_169244	XLOC_273243	transcript	0.355658	0.0263947	3.75217	0.00023907	0.00237617
LNC_169348	XLOC_273419	transcript	0.276596	2.70568	-3.29014	5.98e-24	1.36e-21
LNC_169353	XLOC_273430	transcript	0.210053	1.35059	-2.68477	0.00745264	0.0415267
LNC_169377	XLOC_273468	transcript	1.00938	0.362358	1.47798	0.00803514	0.0441362
LNC_169524	XLOC_273776	transcript	0	0.308853	#NAME?	5.98e-07	1.17e-05
LNC_169596	XLOC_273933	transcript	1.19142	0.00173833	9.42077	4.8e-10	1.71e-08
LNC_169620	XLOC_273980	transcript	203.138	407.829	-1.0055	3.29e-09	1e-07
LNC_169631	XLOC_274006	transcript	3.29216	13.9674	-2.08496	2.42e-09	7.57e-08
LNC_169668	XLOC_274103	transcript	1.85199	3.93523	-1.08737	1.39e-06	2.53e-05
LNC_169669	XLOC_274103	transcript	0.998396	1.83373	-0.877098	2.21e-06	3.81e-05
LNC_169719	XLOC_274237	transcript	0.82966	0	Inf	1.03e-07	2.37e-06
LNC_169745	XLOC_274305	transcript	13.242	0.299738	5.46527	3.73e-25	9.55e-23
LNC_169782	XLOC_274399	transcript	0.473791	0.724145	-0.612027	0.0079778	0.0438939
LNC_169842	XLOC_274510	transcript	0.0165717	0.118175	-2.83413	0.00634397	0.0365682
LNC_169853	XLOC_274537	transcript	0.447857	0.009633	5.53891	0.00043414	0.00395637
LNC_169857	XLOC_274542	transcript	0.781544	0.176612	2.14575	0.00353339	0.0227272
LNC_169904	XLOC_274643	transcript	0.913789	1.53718	-0.75035	0.00128451	0.00982801
LNC_169916	XLOC_274666	transcript	6.48082	0.48555	3.73848	6.62e-14	4.3e-12
LNC_170052	XLOC_274902	transcript	1.12826	0.106588	3.40398	6.16e-06	9.53e-05
LNC_170206	XLOC_275173	transcript	0.193742	3.24242	-4.06486	2.19e-12	1.15e-10
LNC_170289	XLOC_275315	transcript	0	0.320886	#NAME?	0.00350809	0.0225991
LNC_170392	XLOC_275510	transcript	19.1897	49.4624	-1.366	1.49e-12	7.98e-11
LNC_170402	XLOC_275534	transcript	0.238262	0	Inf	1.34e-05	0.00019038
LNC_170403	XLOC_275534	transcript	0.15991	0	Inf	1.74e-06	3.08e-05
LNC_170404	XLOC_275534	transcript	0.0773847	0	Inf	0.00519998	0.0311563
LNC_170405	XLOC_275534	transcript	0.276859	0	Inf	6.69e-05	0.00078677
LNC_170672	XLOC_276032	transcript	0.702795	0	Inf	3.91e-06	6.38e-05
LNC_170862	XLOC_276370	transcript	125.489	23.8787	2.39377	2.68e-17	2.74e-15
LNC_171120	XLOC_276784	transcript	0.978645	1.72171	-0.814984	0.00195214	0.0139712
LNC_171360	XLOC_277166	transcript	0.286879	0	Inf	0.00331433	0.0216026
LNC_171941	XLOC_278023	transcript	0.544279	0.0253407	4.42482	9.81e-05	0.00110232
LNC_171973	XLOC_278088	transcript	0	0.438099	#NAME?	6.98e-06	0.00010672
LNC_172021	XLOC_278166	transcript	0.662823	1.67886	-1.34079	2.31e-08	6.05e-07
LNC_173473	XLOC_280328	transcript	0.319542	1.24894	-1.96662	0.00020466	0.00207757
LNC_173942	XLOC_281029	transcript	1.10196	10.3091	-3.22578	1.51e-06	2.72e-05
LNC_174719	XLOC_282211	transcript	0.446434	1.02267	-1.19583	0.00136704	0.0103728
LNC_174924	XLOC_282502	transcript	1.96349	0.631075	1.63754	0.00438823	0.0271636
LNC_175584	XLOC_283481	transcript	0.594878	0.0111023	5.74366	0.00056598	0.00495099
LNC_175764	XLOC_283752	transcript	0.0315203	0.588711	-4.2232	6.8e-07	1.32e-05
LNC_175981	XLOC_284065	transcript	2.26614	0.148334	3.93331	1.35e-08	3.69e-07
LNC_175984	XLOC_284066	transcript	5.86437	22.6192	-1.9475	0.0041568	0.0259425
LNC_176200	XLOC_284409	transcript	1.14242	2.73029	-1.25697	3.6e-06	5.93e-05
LNC_176457	XLOC_284798	transcript	22.6835	7.06926	1.68201	1.97e-05	0.00026616
LNC_176569	XLOC_285003	transcript	2.42473	0.852333	1.50834	0.00459013	0.0281835
LNC_176588	XLOC_285034	transcript	7.82458	1.99381	1.97249	0.00574828	0.0337678
LNC_176709	XLOC_285258	transcript	0.909101	0.000344	11.3678	0.00106711	0.00841126
LNC_177262	XLOC_286101	transcript	0.301114	0	Inf	0.00294471	0.0196155
LNC_177263	XLOC_286101	transcript	0.19949	0	Inf	3.29e-07	6.83e-06
LNC_177294	XLOC_286140	transcript	0	0.176807	#NAME?	0.00349329	0.0225152
LNC_177425	XLOC_286345	transcript	0.479114	1.15839	-1.27368	0.00629446	0.036356
LNC_177440	XLOC_286382	transcript	0.302315	0	Inf	1.5e-14	1.05e-12
LNC_177441	XLOC_286382	transcript	0.235198	0	Inf	1.06e-05	0.00015409
LNC_177442	XLOC_286382	transcript	0.486808	0.00120167	8.66217	6.92e-23	1.37e-20
LNC_178009	XLOC_287201	transcript	0	0.254213	#NAME?	0.00300024	0.0199251
LNC_178034	XLOC_287254	transcript	0.072542	0.401003	-2.46672	6.07e-05	0.00072337
LNC_178061	XLOC_287308	transcript	0	0.779825	#NAME?	7.74e-05	0.00089414
LNC_178077	XLOC_287335	transcript	0.960184	0	Inf	1.05e-13	6.67e-12
LNC_178174	XLOC_287495	transcript	0.005396	0.454026	-6.39474	3.99e-13	2.33e-11
LNC_178239	XLOC_287596	transcript	1.36047	3.43685	-1.33698	0.00387293	0.0244715
LNC_178393	XLOC_287824	transcript	0.43318	0	Inf	0.0043909	0.0271774
LNC_178505	XLOC_287990	transcript	0.581709	0.111441	2.38402	0.00923452	0.0491974
LNC_178594	XLOC_288135	transcript	5.0228	0.421751	3.57403	3.16e-06	5.26e-05
LNC_178601	XLOC_288146	transcript	0.267236	0.340661	-0.350221	0.00139991	0.0105751
LNC_178631	XLOC_288189	transcript	0.265413	0.00554067	5.58204	0.00012121	0.00132205
LNC_178722	XLOC_288349	transcript	0.039956	0.525986	-3.71854	8.94e-05	0.00101806
LNC_178742	XLOC_288386	transcript	0.551937	0.693164	-0.328693	0.00152224	0.0113268
LNC_178858	XLOC_288596	transcript	1.32375	1.82044	-0.459655	0.00135147	0.010272
LNC_178876	XLOC_288633	transcript	0.87759	0.095224	3.20415	0.00051003	0.00454147
LNC_178885	XLOC_288647	transcript	4.00549	1.42892	1.48705	0.0007538	0.00630261
LNC_178991	XLOC_288834	transcript	0	0.333612	#NAME?	1.46e-06	2.63e-05
LNC_179059	XLOC_288956	transcript	0.262273	1.09216	-2.05804	2.13e-07	4.58e-06
LNC_179060	XLOC_288956	transcript	1.73667	0	Inf	3.81e-28	1.37e-25
LNC_179157	XLOC_289141	transcript	0	0.518378	#NAME?	1.12e-06	2.08e-05
LNC_179158	XLOC_289142	transcript	0	3.02444	#NAME?	3.03e-06	5.08e-05
LNC_179159	XLOC_289143	transcript	0.057394	0.596813	-3.37831	0.00139418	0.0105394
LNC_179163	XLOC_289148	transcript	0	0.4332	#NAME?	1.84e-07	4.02e-06
LNC_179280	XLOC_289382	transcript	0.315386	0	Inf	4.38e-05	0.00054087
LNC_179281	XLOC_289382	transcript	0.43971	0	Inf	4.38e-06	7.06e-05
LNC_179373	XLOC_289594	transcript	0.720827	0.040226	4.16345	2.89e-05	0.00037457
LNC_179416	XLOC_289713	transcript	3.30493	8.37904	-1.34217	4.83e-09	1.44e-07
LNC_179442	XLOC_289783	transcript	0.197353	0	Inf	0.0064488	0.0370137
LNC_179454	XLOC_289804	transcript	2.41684	3.40542	-0.494707	0.00027862	0.00271418
LNC_179578	XLOC_290073	transcript	5.0549	0	Inf	1.86e-15	1.47e-13
LNC_179579	XLOC_290074	transcript	0.829338	0	Inf	1.35e-08	3.69e-07
LNC_179586	XLOC_290107	transcript	0.250442	0	Inf	0.00760871	0.0422729
LNC_179613	XLOC_290185	transcript	0.46779	0	Inf	2.1e-06	3.65e-05
LNC_179663	XLOC_290289	transcript	1.95511	6.93583	-1.82682	7.92e-08	1.87e-06
LNC_179681	XLOC_290332	transcript	0.062437	0.211123	-1.75761	0.00084047	0.00690359
LNC_179682	XLOC_290332	transcript	0.142112	0.239668	-0.754005	0.00579421	0.0339888
LNC_179690	XLOC_290332	transcript	0.206729	0	Inf	1.08e-07	2.49e-06
LNC_179691	XLOC_290332	transcript	0.0577937	0.140958	-1.28629	0.00243693	0.0167786
LNC_179692	XLOC_290332	transcript	0.004829	0.0481313	-3.31718	0.0008425	0.00691754
LNC_179702	XLOC_290351	transcript	7.25235	11.5453	-0.670784	5.36e-06	8.42e-05
LNC_179741	XLOC_290422	transcript	0.950037	0.028764	5.04565	0.00023817	0.00236809
LNC_179857	XLOC_290576	transcript	0.61143	0.118853	2.363	0.00195718	0.0140025
LNC_179894	XLOC_290652	transcript	0	0.322491	#NAME?	0.00446351	0.0275457
LNC_179937	XLOC_290725	transcript	0.06489	0.604285	-3.21916	0.00237503	0.0164304
LNC_180037	XLOC_290902	transcript	0.0661097	0.639466	-3.27393	2.7e-30	1.16e-27
LNC_180108	XLOC_291039	transcript	3.22281	11.6773	-1.85731	3.93e-10	1.42e-08
LNC_180124	XLOC_291066	transcript	0	0.307509	#NAME?	1.65e-05	0.0002288
LNC_181286	XLOC_292743	transcript	31.8023	11.0402	1.52637	0.00450136	0.0277439
LNC_181295	XLOC_292766	transcript	14.3956	4.88361	1.55961	0.00681986	0.0386467
LNC_181501	XLOC_293062	transcript	0.0442907	0.458095	-3.37057	0.00238646	0.0164968
LNC_182372	XLOC_294228	transcript	0.476063	0.025186	4.24046	0.00029894	0.00287927
LNC_182469	XLOC_294361	transcript	30.8089	9.47612	1.70098	0.00125782	0.00965891
LNC_182650	XLOC_294592	transcript	0.530827	1.59197	-1.58449	7.42e-10	2.57e-08
LNC_183144	XLOC_295286	transcript	0.701098	0	Inf	2.07e-08	5.47e-07
LNC_183657	XLOC_295978	transcript	2.14561	0.74379	1.52842	0.00320598	0.0210265
LNC_183747	XLOC_296089	transcript	1.30444	0.018498	6.13992	3.99e-15	3.02e-13
LNC_183762	XLOC_296109	transcript	0.161894	0.90687	-2.48585	1.27e-06	2.32e-05
LNC_184186	XLOC_296725	transcript	0	14.2747	#NAME?	3.68e-46	5.15e-43
LNC_184190	XLOC_296737	transcript	1.86582	2.45596	-0.396483	0.00506203	0.030516
LNC_184199	XLOC_296753	transcript	2.28482	4.3038	-0.913531	0.00930282	0.0494985
LNC_184350	XLOC_296964	transcript	0.304415	0.675771	-1.1505	0.00165718	0.0121798
LNC_184912	XLOC_297754	transcript	0.224109	0.84138	-1.90856	0.00148267	0.0110755
LNC_185249	XLOC_298230	transcript	0.601793	1.90388	-1.6616	1.29e-08	3.54e-07
LNC_185498	XLOC_298606	transcript	0.268039	0.00789433	5.08548	0.0008015	0.00664325
LNC_185763	XLOC_298963	transcript	0.601488	0	Inf	0.00353012	0.0227131
LNC_185926	XLOC_299191	transcript	1.06767	1.35066	-0.339196	0.00937146	0.0497689
LNC_186155	XLOC_299516	transcript	1.70307	0.0333473	5.67442	6.18e-05	0.00073398
LNC_186181	XLOC_299554	transcript	0.0469053	0.296055	-2.65804	0.00098613	0.00787917
LNC_186235	XLOC_299630	transcript	0.362372	0.0202637	4.1605	5.59e-05	0.00067174
LNC_186536	XLOC_300039	transcript	0.816102	0	Inf	0.00091912	0.00742877
LNC_186625	XLOC_300156	transcript	3.20887	3.41949	-0.0917129	0.0089206	0.047918
LNC_186802	XLOC_300421	transcript	0.331489	0.599353	-0.854446	0.00050092	0.00447191
LNC_187423	XLOC_301321	transcript	0.517985	0	Inf	0.00245372	0.0168674
LNC_187450	XLOC_301369	transcript	175.285	73.0261	1.26322	0.00936378	0.0497535
LNC_187717	XLOC_301784	transcript	0.482361	0	Inf	2.41e-09	7.55e-08
LNC_187719	XLOC_301784	transcript	0.273851	0	Inf	9.46e-07	1.78e-05
LNC_187758	XLOC_301846	transcript	0.321705	2.22549	-2.79031	1.49e-05	0.00020936
LNC_187902	XLOC_302056	transcript	0	0.269846	#NAME?	8.69e-05	0.00099174
LNC_187903	XLOC_302056	transcript	0.0353967	0.585286	-4.04746	6.24e-05	0.0007413
LNC_187904	XLOC_302056	transcript	0.127286	2.70557	-4.40979	3.07e-19	4.03e-17
LNC_188278	XLOC_302618	transcript	0.37513	0.766457	-1.03081	0.00058167	0.00507206
LNC_188310	XLOC_302668	transcript	2.1873	0.0472037	5.53411	1.57e-07	3.47e-06
LNC_188386	XLOC_302788	transcript	1.39845	0.466754	1.58309	0.00906861	0.048531
LNC_188489	XLOC_302949	transcript	0.767663	0	Inf	3.68e-16	3.3e-14
LNC_188503	XLOC_302962	transcript	0.598444	0.160339	1.90009	0.00821021	0.0449225
LNC_188759	XLOC_303438	transcript	0.704358	1.03074	-0.549295	0.0079392	0.0437082
LNC_188819	XLOC_303547	transcript	0.776084	0.155978	2.31487	0.00687675	0.0388921
LNC_188822	XLOC_303552	transcript	1.25895	0.328998	1.93607	0.00772722	0.0427692
LNC_189099	XLOC_304029	transcript	0.33109	0.0254623	3.70079	0.00788096	0.0434636
LNC_189213	XLOC_304242	transcript	2.53505	0.0580727	5.44801	0.0001002	0.00112205
LNC_189256	XLOC_304335	transcript	0.261203	0.906237	-1.79472	4.65e-07	9.32e-06
LNC_189264	XLOC_304343	transcript	0.407267	0	Inf	9.97e-08	2.31e-06
LNC_189324	XLOC_304453	transcript	1.49662	0.214314	2.80391	3.11e-05	0.00040042
LNC_189388	XLOC_304588	transcript	0	0.809377	#NAME?	5e-07	9.95e-06
LNC_189406	XLOC_304621	transcript	0.246875	0.670172	-1.44075	0.00248191	0.0170277
LNC_189414	XLOC_304644	transcript	0.743947	1.40839	-0.920779	2.34e-05	0.00031065
LNC_189415	XLOC_304644	transcript	0.516639	0	Inf	3.11e-13	1.85e-11
LNC_189435	XLOC_304700	transcript	2.53374	0	Inf	2.95e-07	6.19e-06
LNC_189447	XLOC_304732	transcript	0.32116	0.666593	-1.05351	0.00045579	0.00412807
LNC_189495	XLOC_304802	transcript	0.648304	0.0310493	4.38404	0.00031062	0.00297577
LNC_189567	XLOC_304935	transcript	0.970539	0.114282	3.08619	0.00137962	0.0104506
LNC_189600	XLOC_304996	transcript	0	0.660027	#NAME?	7.78e-05	0.00089812
LNC_189625	XLOC_305045	transcript	1.6083	2.96104	-0.880572	0.00102309	0.00812294
LNC_189638	XLOC_305066	transcript	0.784488	0.00643667	6.92929	1.12e-08	3.13e-07
LNC_189657	XLOC_305101	transcript	0.975144	0.0643173	3.92234	0.00038024	0.0035332
LNC_189666	XLOC_305124	transcript	26.4419	39.3311	-0.572845	0.00533003	0.0317808
LNC_189669	XLOC_305130	transcript	8.04369	7.81609	0.0414117	0.0020422	0.014507
LNC_189686	XLOC_305186	transcript	1.62999	2.45262	-0.589461	0.00816609	0.0447372
LNC_189697	XLOC_305206	transcript	0.520039	0.00617	6.3972	4.85e-08	1.2e-06
LNC_189748	XLOC_305318	transcript	0.593371	1.34092	-1.17621	0.00081219	0.00671684
LNC_189821	XLOC_305485	transcript	679.31	3814.64	-2.48941	1.7e-17	1.78e-15
LNC_189892	XLOC_305693	transcript	0.349049	1.17274	-1.74838	2.43e-05	0.00032089
LNC_189898	XLOC_305701	transcript	0.178766	0.53874	-1.59152	0.00905459	0.0484683
LNC_189899	XLOC_305701	transcript	0.007943	0.427679	-5.7507	1.48e-06	2.67e-05
LNC_190076	XLOC_306047	transcript	11.6956	13.5803	-0.215551	0.00190519	0.0136787
LNC_190081	XLOC_306053	transcript	14.7254	27.4384	-0.897893	0.00016975	0.00176413
LNC_190086	XLOC_306057	transcript	0.907706	0.0238943	5.24748	0.0001698	0.00176432
LNC_190102	XLOC_306077	transcript	27.2816	67.0204	-1.29667	2.21e-09	6.96e-08
LNC_190155	XLOC_306196	transcript	1.85593	6.23539	-1.74834	5.08e-11	2.13e-09
LNC_190180	XLOC_306242	transcript	0.790035	71.466	-6.4992	1.2e-06	2.21e-05
LNC_190266	XLOC_306442	transcript	0.0472267	0.272066	-2.52628	0.00751821	0.041818
LNC_190316	XLOC_306554	transcript	2.57023	3.72933	-0.537017	0.00034276	0.00323498
LNC_190329	XLOC_306589	transcript	0.364632	0	Inf	0.0001622	0.00169378
LNC_190445	XLOC_306818	transcript	4.94782	6.904	-0.48064	0.00057421	0.00501458
LNC_190455	XLOC_306833	transcript	1.12946	1.62601	-0.525704	0.00079547	0.00660364
LNC_190477	XLOC_306864	transcript	1.86033	0.146632	3.66528	2.08e-07	4.5e-06
LNC_190600	XLOC_307055	transcript	0.278802	1.82553	-2.711	1.22e-05	0.00017434
LNC_190875	XLOC_307517	transcript	0.374309	1.05488	-1.49478	0.00094044	0.00757458
LNC_190905	XLOC_307580	transcript	1.12857	0.322856	1.80553	0.00226566	0.0158092
LNC_191055	XLOC_307823	transcript	0	0.210481	#NAME?	0.00932156	0.0495689
LNC_191220	XLOC_308091	transcript	1.45928	0.138349	3.39887	1.03e-05	0.00015086
LNC_191301	XLOC_308185	transcript	3.27946	0.657201	2.31905	1.28e-07	2.89e-06
LNC_191649	XLOC_308699	transcript	0.581704	0.15997	1.86249	0.00507381	0.0305724
LNC_192036	XLOC_309255	transcript	0.948626	9.68144	-3.35131	2.42e-28	8.87e-26
LNC_192242	XLOC_309605	transcript	0.583583	1.09904	-0.913234	5.7e-06	8.9e-05
LNC_192822	XLOC_310409	transcript	0.768358	0.082939	3.21166	0.00013846	0.00148156
LNC_193001	XLOC_310661	transcript	0.225901	0	Inf	0.00560713	0.0330991
LNC_193211	XLOC_310945	transcript	0.478192	0	Inf	1.2e-07	2.72e-06
LNC_193354	XLOC_311136	transcript	0.229089	0.630719	-1.46109	0.00018934	0.00194048
LNC_193435	XLOC_311269	transcript	7.52329	3.08033	1.28828	0.00125431	0.00963931
LNC_193633	XLOC_311537	transcript	0	0.177314	#NAME?	0.0091205	0.0487507
LNC_193938	XLOC_311939	transcript	0.0284847	0.289056	-3.34309	0.00059543	0.00517368
LNC_194104	XLOC_312151	transcript	0.216133	0	Inf	0.00639289	0.0367829
LNC_194534	XLOC_312724	transcript	0.0909173	0.41455	-2.18892	0.00824333	0.0450559
LNC_195149	XLOC_313644	transcript	0.725095	0.0425517	4.09088	2.04e-05	0.00027433
LNC_195252	XLOC_313812	transcript	3.21854	12.2458	-1.92781	5.86e-11	2.43e-09
LNC_195272	XLOC_313842	transcript	0.364546	0.0261423	3.80164	2.06e-05	0.0002774
LNC_195796	XLOC_314678	transcript	0.719004	0	Inf	2.72e-09	8.43e-08
LNC_197041	XLOC_316448	transcript	0.059606	0.629519	-3.40072	5.43e-09	1.6e-07
LNC_197152	XLOC_316619	transcript	0.20631	0.661094	-1.68004	2.36e-06	4.03e-05
LNC_197168	XLOC_316640	transcript	1.06356	0	Inf	6.92e-13	3.91e-11
LNC_197206	XLOC_316693	transcript	0.46175	6.76744	-3.87343	2.53e-14	1.72e-12
LNC_197215	XLOC_316709	transcript	0.664933	0.209769	1.66441	0.00823448	0.045027
LNC_197242	XLOC_316749	transcript	2.83289	3.61257	-0.35075	0.00148925	0.0111181
LNC_197486	XLOC_317107	transcript	0.372168	0	Inf	7.73e-06	0.00011721
LNC_198125	XLOC_318090	transcript	1.80869	2.27976	-0.333937	0.00641613	0.0368695
LNC_198228	XLOC_318236	transcript	0.292879	0	Inf	0.00059332	0.00515864
LNC_198514	XLOC_318692	transcript	8.84643	0	Inf	2.96e-24	6.96e-22
LNC_198534	XLOC_318714	transcript	0.53191	0	Inf	5.44e-08	1.33e-06
LNC_198559	XLOC_318757	transcript	1.05289	1.50501	-0.515409	0.0010057	0.0080122
LNC_198632	XLOC_318893	transcript	0.947595	1.38877	-0.551469	0.00540839	0.0321397
LNC_198644	XLOC_318901	transcript	0.129326	1.42906	-3.46598	3.79e-08	9.56e-07
LNC_198735	XLOC_319065	transcript	0.574701	0	Inf	1.04e-11	4.8e-10
LNC_198764	XLOC_319124	transcript	0.241439	0.461506	-0.934691	0.00369472	0.0235366
LNC_198768	XLOC_319129	transcript	1.18555	0.329832	1.84575	0.00607082	0.0352907
LNC_198822	XLOC_319264	transcript	1.33616	0	Inf	1.29e-11	5.89e-10
LNC_198823	XLOC_319264	transcript	0.387996	1.02098	-1.39583	0.00090091	0.0073076
LNC_198995	XLOC_319565	transcript	0.940086	0	Inf	4.88e-21	7.91e-19
LNC_198996	XLOC_319565	transcript	1.85861	0	Inf	1.7e-26	5.03e-24
LNC_199235	XLOC_320000	transcript	0.326473	0	Inf	0.00034424	0.00324655
LNC_199336	XLOC_320186	transcript	0.140742	0.476433	-1.75922	0.00812283	0.0445479
LNC_199364	XLOC_320239	transcript	1.48417	0	Inf	5.56e-09	1.63e-07
LNC_199375	XLOC_320254	transcript	2.00343	0.0504133	5.31252	3.34e-22	6.1e-20
LNC_199435	XLOC_320373	transcript	0.302865	1.30343	-2.10556	0.00143517	0.0107859
LNC_199474	XLOC_320447	transcript	0.29977	0.612087	-1.02988	0.00449479	0.0277116
LNC_199509	XLOC_320544	transcript	0.64752	0	Inf	4.69e-05	0.00057533
LNC_199513	XLOC_320549	transcript	0.621337	1.17575	-0.920136	0.00571604	0.0336223
LNC_199528	XLOC_320579	transcript	0.968558	2.17981	-1.17029	1.56e-09	5.02e-08
LNC_199536	XLOC_320604	transcript	0.562922	0.897524	-0.673016	0.00013451	0.0014456
LNC_199578	XLOC_320696	transcript	0.739249	2.90002	-1.97193	3.67e-16	3.29e-14
LNC_199582	XLOC_320705	transcript	0.409412	1.02145	-1.319	1.02e-05	0.00014864
LNC_199614	XLOC_320789	transcript	0.108805	2.26105	-4.37718	7.64e-12	3.64e-10
LNC_199731	XLOC_321020	transcript	0.813516	0.0769347	3.40246	0.00212691	0.0149988
LNC_199732	XLOC_321020	transcript	0.915839	0.0987023	3.21394	0.00167754	0.0123073
LNC_199773	XLOC_321096	transcript	0.440884	1.51702	-1.78277	0.00507853	0.0305979
LNC_199790	XLOC_321119	transcript	0.755324	1.32581	-0.811708	0.00611099	0.0354784
LNC_199794	XLOC_321133	transcript	1.89211	0.452213	2.06492	0.00330481	0.0215517
LNC_199804	XLOC_321150	transcript	0.62044	1.04019	-0.745489	0.00223678	0.0156303
LNC_199825	XLOC_321204	transcript	0.0608357	0.372602	-2.61464	0.00860712	0.0466156
LNC_199929	XLOC_321495	transcript	50.2102	261.974	-2.38337	2.28e-15	1.79e-13
LNC_199973	XLOC_321606	transcript	0.935223	0.190147	2.29819	4.05e-05	0.00050569
LNC_200035	XLOC_321702	transcript	0.576156	0.0121877	5.56296	0.00019678	0.00200629
LNC_200120	XLOC_321830	transcript	0.257423	0	Inf	0.00106084	0.00837103
LNC_200140	XLOC_321870	transcript	0.4532	0.776584	-0.776992	0.00073725	0.00618472
LNC_200147	XLOC_321889	transcript	0.011383	0.436731	-5.26179	8.29e-11	3.35e-09
LNC_200205	XLOC_322042	transcript	3.51091	0.12671	4.79224	6.64e-22	1.2e-19
LNC_200234	XLOC_322128	transcript	2.04729	2.32311	-0.182345	0.00588081	0.034386
LNC_200260	XLOC_322194	transcript	1.27933	1.62336	-0.34359	0.00069973	0.00592681
LNC_200261	XLOC_322194	transcript	1.1136	1.92583	-0.790242	2.31e-06	3.96e-05
LNC_200262	XLOC_322194	transcript	1.16551	2.64346	-1.18146	6.51e-08	1.56e-06
LNC_200277	XLOC_322218	transcript	1.46172	0.317366	2.20345	0.00495824	0.0299879
LNC_200317	XLOC_322332	transcript	0.921893	0.11544	2.99745	0.00120655	0.00933608
LNC_200320	XLOC_322339	transcript	0.182427	0	Inf	0.00199251	0.0142165
LNC_200339	XLOC_322372	transcript	0	0.191986	#NAME?	0.00037199	0.00346471
LNC_200341	XLOC_322374	transcript	0.628789	1.08543	-0.787615	0.00226877	0.0158221
LNC_200344	XLOC_322383	transcript	0.435526	0	Inf	1.35e-05	0.00019098
LNC_200440	XLOC_322564	transcript	0	0.472964	#NAME?	4.09e-07	8.31e-06
LNC_200461	XLOC_322592	transcript	0.471805	0	Inf	7.87e-06	0.00011895
LNC_200464	XLOC_322596	transcript	0.236985	0	Inf	0.00368226	0.0234833
LNC_200465	XLOC_322596	transcript	2.16998	0.116604	4.21799	1.39e-05	0.00019671
LNC_200569	XLOC_322800	transcript	0	0.182374	#NAME?	0.00217145	0.0152549
LNC_200638	XLOC_322961	transcript	2.44107	8.28306	-1.76265	2.88e-11	1.24e-09
LNC_200640	XLOC_322962	transcript	2.33739	0	Inf	2.52e-14	1.72e-12
LNC_200641	XLOC_322962	transcript	0.616648	0.003888	7.30928	1.51e-08	4.09e-07
LNC_200728	XLOC_323137	transcript	0.762439	1.32614	-0.798536	7.97e-05	0.00091744
LNC_200796	XLOC_323253	transcript	0.658964	0.136422	2.27212	0.00858201	0.0464996
LNC_200809	XLOC_323288	transcript	1.82755	0.305302	2.58161	0.0016557	0.0121718
LNC_200813	XLOC_323295	transcript	0.099756	0.920086	-3.20529	4.59e-06	7.34e-05
LNC_200848	XLOC_323382	transcript	0.048769	1.41016	-4.85376	6.85e-09	1.97e-07
LNC_200851	XLOC_323387	transcript	0.743714	0.117073	2.66734	0.00407085	0.0255123
LNC_200860	XLOC_323402	transcript	0.358894	0.709896	-0.984051	0.00043043	0.00392712
LNC_200862	XLOC_323404	transcript	0.210635	0	Inf	0.00218296	0.0153238
LNC_200987	XLOC_323660	transcript	8.70183	24.4993	-1.49335	4.65e-08	1.16e-06
LNC_201048	XLOC_323769	transcript	3.05339	0	Inf	1.66e-19	2.25e-17
LNC_201266	XLOC_324164	transcript	0.741027	1.13788	-0.618746	0.00343324	0.0222123
LNC_201409	XLOC_324395	transcript	72.7105	24.29	1.5818	0.00274288	0.0185019
LNC_201435	XLOC_324449	transcript	1.55609	0.456777	1.76836	0.00366811	0.023405
LNC_201442	XLOC_324462	transcript	3.47497	0.529632	2.71394	6.96e-11	2.85e-09
LNC_201460	XLOC_324494	transcript	1.89053	0.0429427	5.46024	0.00015509	0.00162923
LNC_201462	XLOC_324498	transcript	0.603469	0.0510393	3.5636	0.00079238	0.0065832
LNC_201753	XLOC_324947	transcript	8.41699	2.03001	2.05182	1.74e-06	3.08e-05
LNC_201919	XLOC_325182	transcript	2.31105	0.589161	1.97182	0.0052951	0.0315916
LNC_202331	XLOC_325813	transcript	2.10768	4.20297	-0.995751	2.13e-12	1.12e-10
LNC_202430	XLOC_325986	transcript	1.37378	0.321536	2.0951	0.00028502	0.00276627
LNC_202463	XLOC_326041	transcript	1.4622	0.265244	2.46275	1.95e-05	0.00026378
LNC_202572	XLOC_326200	transcript	0.269472	0	Inf	3.26e-06	5.42e-05
LNC_202630	XLOC_326290	transcript	0.228604	0.389505	-0.768793	0.00156789	0.0116198
LNC_202633	XLOC_326294	transcript	0.150804	0.47731	-1.66225	9.51e-06	0.00014014
LNC_202906	XLOC_326706	transcript	41.2694	16.3065	1.33962	0.00516209	0.0309892
LNC_203685	XLOC_327778	transcript	119.926	34.8144	1.78438	1.58e-06	2.82e-05
LNC_203873	XLOC_328028	transcript	0	0.208615	#NAME?	0.00889595	0.0478059
LNC_204061	XLOC_328265	transcript	1.87987	0.592008	1.66694	1.19e-05	0.00017128
LNC_204288	XLOC_328558	transcript	0.806015	0	Inf	1.52e-07	3.38e-06
LNC_204626	XLOC_329026	transcript	0.406401	0.00411933	6.62435	1.74e-05	0.00023943
LNC_205191	XLOC_329787	transcript	0.357911	0	Inf	0.00752989	0.0418682
LNC_209528	XLOC_335757	transcript	0.208183	0.0117093	4.15212	0.0051289	0.0308277
LNC_209533	XLOC_335757	transcript	0.268824	0.532237	-0.985406	0.00039484	0.00364791
LNC_209535	XLOC_335757	transcript	1.64217	3.09037	-0.912173	6.76e-07	1.31e-05
LNC_209674	XLOC_335941	transcript	9.00998	0.989107	3.18733	9.03e-13	5.02e-11
LNC_209772	XLOC_336067	transcript	0.447695	1.07093	-1.25828	3.43e-05	0.00043527
LNC_209773	XLOC_336067	transcript	1.36423	2.85689	-1.06636	5e-15	3.72e-13
LNC_211200	XLOC_338088	transcript	3.77192	4.79412	-0.345965	0.00036328	0.00339817
LNC_211230	XLOC_338129	transcript	0.230594	0	Inf	1.61e-05	0.00022419
LNC_211729	XLOC_339021	transcript	0	0.541103	#NAME?	0.00251144	0.0172154
LNC_211877	XLOC_339297	transcript	1.33883	0.0255627	5.71079	2.37e-07	5.06e-06
LNC_211936	XLOC_339426	transcript	0.335889	0.469172	-0.482132	0.00542749	0.032238
LNC_211943	XLOC_339452	transcript	0.581031	0.0367593	3.98243	0.0008786	0.00715888
LNC_212028	XLOC_339624	transcript	0	0.146522	#NAME?	0.00057031	0.00498468
LNC_212145	XLOC_339923	transcript	3.97268	6.26255	-0.656635	0.00120562	0.00933118
LNC_212148	XLOC_339935	transcript	25.1132	26.9976	-0.104388	0.00049035	0.00439554
LNC_212149	XLOC_339936	transcript	22.6644	5.84563	1.955	0.0001497	0.00158076
LNC_212158	XLOC_339962	transcript	3.09449	6.30289	-1.02631	1.95e-05	0.00026364
LNC_212182	XLOC_340022	transcript	0.394604	0	Inf	3.24e-07	6.75e-06
LNC_212187	XLOC_340044	transcript	0.286034	1.00648	-1.81505	1.03e-08	2.89e-07
LNC_212197	XLOC_340054	transcript	0.790467	1.22602	-0.633208	6.46e-05	0.00076292
LNC_212200	XLOC_340057	transcript	0.492782	0.681795	-0.468388	0.0084528	0.0459378
LNC_212201	XLOC_340058	transcript	0.64097	1.29949	-1.01962	2.63e-05	0.00034407
LNC_212207	XLOC_340065	transcript	0.906893	1.54141	-0.765245	0.00147787	0.0110461
LNC_212319	XLOC_340352	transcript	0	0.168406	#NAME?	0.00094574	0.00760949
LNC_212344	XLOC_340399	transcript	1.70906	0.0557407	4.93833	0.00044621	0.00405348
LNC_212345	XLOC_340402	transcript	9.18323	1.48609	2.62748	0.001542	0.0114575
LNC_212346	XLOC_340402	transcript	18.6154	0.0496377	8.55084	3.13e-35	1.93e-32
LNC_212347	XLOC_340402	transcript	5.72225	0	Inf	1.03e-17	1.11e-15
LNC_212348	XLOC_340402	transcript	29.6537	0.140591	7.72056	3.49e-07	7.19e-06
LNC_212349	XLOC_340404	transcript	0.735981	0	Inf	9.25e-06	0.00013686
LNC_212388	XLOC_340489	transcript	123.396	0.0257443	12.2268	1.2e-33	6.65e-31
LNC_212453	XLOC_340639	transcript	1.63948	0	Inf	8.99e-06	0.00013347
LNC_212461	XLOC_340657	transcript	26.5515	50.2902	-0.921484	0.00051711	0.00459425
LNC_212577	XLOC_340869	transcript	2.80139	0	Inf	7.85e-16	6.67e-14
LNC_212650	XLOC_340981	transcript	1.34805	1.67088	-0.309731	0.00130412	0.0099553
LNC_212811	XLOC_341306	transcript	0.394806	0	Inf	0.00021528	0.00216932
LNC_212865	XLOC_341413	transcript	0.0330627	1.63654	-5.62931	4.78e-17	4.75e-15
LNC_212895	XLOC_341484	transcript	1.37749	0.0440687	4.96615	1.12e-13	7.05e-12
LNC_212954	XLOC_341591	transcript	0.876825	2.87535	-1.71338	7.5e-10	2.59e-08
LNC_212988	XLOC_341642	transcript	0.480386	0.819386	-0.770351	0.00601195	0.0350066
LNC_213019	XLOC_341685	transcript	1.21936	0	Inf	1.97e-05	0.00026652
LNC_213029	XLOC_341710	transcript	0.00680267	0.281782	-5.37234	0.00122032	0.00942407
LNC_213045	XLOC_341735	transcript	0.990485	0.0224693	5.46211	2.28e-06	3.91e-05
LNC_213050	XLOC_341743	transcript	0.493152	0.7682	-0.639448	0.00263576	0.0179078
LNC_213054	XLOC_341743	transcript	0.365056	0.762719	-1.06304	0.00016679	0.00173736
LNC_213099	XLOC_341811	transcript	0.00280433	0.0893407	-4.99359	0.00867706	0.0469373
LNC_213329	XLOC_342189	transcript	4.00999	0	Inf	1.14e-14	8.06e-13
LNC_213330	XLOC_342190	transcript	0.765727	0.07885	3.27965	5.19e-05	0.0006291
LNC_213707	XLOC_342817	transcript	0.826407	0.884376	-0.0978074	0.00048327	0.00434198
LNC_213969	XLOC_343246	transcript	15.4096	24.6182	-0.675893	7.63e-13	4.29e-11
LNC_214454	XLOC_343975	transcript	0.130689	0	Inf	0.00722658	0.0405034
LNC_214524	XLOC_344082	transcript	26.4749	8.74984	1.5973	0.00298247	0.0198335
LNC_214565	XLOC_344134	transcript	0.335394	0	Inf	0.00459428	0.0282062
LNC_215246	XLOC_345124	transcript	0	0.289365	#NAME?	1.24e-05	0.00017714
LNC_215552	XLOC_345536	transcript	2.35194	0.759722	1.63031	0.00603608	0.0351212
LNC_215645	XLOC_345662	transcript	6.20306	7.65484	-0.303391	0.00145522	0.0109131
LNC_215646	XLOC_345663	transcript	1.50201	3.70158	-1.30124	7.35e-08	1.74e-06
LNC_215652	XLOC_345667	transcript	14.2982	25.7139	-0.846718	0.00072126	0.00607236
LNC_216402	XLOC_346693	transcript	10.3339	19.4038	-0.908959	1.44e-05	0.00020234
LNC_216852	XLOC_347346	transcript	1.04222	1.34125	-0.363913	7.92e-05	0.00091316
LNC_216853	XLOC_347346	transcript	0.544701	1.17196	-1.10538	0.00630221	0.0363908
LNC_216854	XLOC_347346	transcript	2.64254	4.95361	-0.906556	0.00525888	0.031444
LNC_217729	XLOC_348548	transcript	2.70698	0.418057	2.69491	0.00475012	0.0289823
LNC_220787	XLOC_352846	transcript	0.00816967	0.167435	-4.35718	0.00163314	0.0120382
LNC_221065	XLOC_353259	transcript	0.754944	0.0209757	5.16958	0.00619911	0.0358974
LNC_222544	XLOC_355407	transcript	0	0.230941	#NAME?	0.00102824	0.00815563
LNC_222960	XLOC_356075	transcript	0.175572	0.614398	-1.80711	0.00811261	0.0444996
LNC_222961	XLOC_356075	transcript	0.040132	0.493141	-3.61918	0.00051999	0.00461658
LNC_222968	XLOC_356079	transcript	0.288002	0.501042	-0.798853	0.00469929	0.0287399
LNC_223111	XLOC_356327	transcript	0.137611	0	Inf	3.42e-06	5.66e-05
LNC_223190	XLOC_356471	transcript	0.063831	0.256379	-2.00595	0.00074826	0.00626626
LNC_223274	XLOC_356641	transcript	3.0422	0.905241	1.74874	0.00037468	0.00348714
LNC_223340	XLOC_356761	transcript	0.766561	0	Inf	8.37e-13	4.67e-11
LNC_223375	XLOC_356841	transcript	0.329831	0	Inf	7.06e-06	0.00010795
LNC_223383	XLOC_356866	transcript	54.4753	107.067	-0.974838	0.00061242	0.00529979
LNC_223384	XLOC_356866	transcript	11.9275	22.1218	-0.891184	0.00057683	0.00503539
LNC_223385	XLOC_356868	transcript	0.520039	0.971288	-0.90128	0.00253907	0.0173556
LNC_223478	XLOC_357060	transcript	0.358927	1.31129	-1.86922	0.00013988	0.00149456
LNC_223489	XLOC_357091	transcript	0.355775	0	Inf	0.00052655	0.00466104
LNC_223490	XLOC_357092	transcript	1.3801	0.156383	3.14162	0.00308868	0.0204106
LNC_223584	XLOC_357317	transcript	4.43127	0.564147	2.97358	0.00029626	0.00285802
LNC_223586	XLOC_357319	transcript	14.3945	0.417634	5.10713	3.21e-05	0.00041181
LNC_223607	XLOC_357381	transcript	0.469252	0	Inf	7.78e-07	1.49e-05
LNC_223646	XLOC_357486	transcript	0.286947	0.0109893	4.70661	0.00099912	0.00796779
LNC_223939	XLOC_358083	transcript	1.27532	0.0421123	4.92047	1.4e-10	5.4e-09
LNC_224101	XLOC_358495	transcript	20.102	5.5059	1.86829	1.08e-05	0.00015746
LNC_224104	XLOC_358495	transcript	4.2725	0.980258	2.12385	0.00322563	0.0211255
LNC_224113	XLOC_358502	transcript	4.6963	0.882501	2.41185	0.0055465	0.0328225
LNC_224115	XLOC_358509	transcript	33.1684	9.23996	1.84385	0.00200883	0.0143103
LNC_224120	XLOC_358521	transcript	0.102257	0.457122	-2.16038	1.59e-06	2.84e-05
LNC_224283	XLOC_358874	transcript	0.183144	0.477274	-1.38184	0.00725918	0.0406427
LNC_224299	XLOC_358910	transcript	2.3615	0.384257	2.61956	2.61e-05	0.00034184
LNC_224309	XLOC_358926	transcript	0.301993	0	Inf	0.0089644	0.0480795
LNC_224486	XLOC_359291	transcript	0.0770337	0.260801	-1.75939	0.00038615	0.00358072
LNC_224766	XLOC_359738	transcript	0.623008	1.26423	-1.02093	0.00645294	0.0370304
LNC_224818	XLOC_359821	transcript	0.758437	0	Inf	1.16e-24	2.86e-22
LNC_224869	XLOC_359918	transcript	33.8042	38.0772	-0.171728	2.29e-05	0.00030438
LNC_225006	XLOC_360155	transcript	39.3973	4.08044	3.2713	1.5e-10	5.79e-09
LNC_225152	XLOC_360375	transcript	0.43098	0	Inf	0.00272385	0.0184031
LNC_225298	XLOC_360594	transcript	0.482329	0	Inf	9.46e-10	3.19e-08
LNC_225793	XLOC_361329	transcript	0	0.896166	#NAME?	9.39e-17	9.04e-15
LNC_226468	XLOC_362275	transcript	28.1487	108.383	-1.945	5.07e-19	6.48e-17
LNC_226471	XLOC_362280	transcript	1.37782	3.29729	-1.25889	0.00204164	0.0145046
LNC_226472	XLOC_362286	transcript	5.3188	8.8086	-0.727812	0.00043901	0.00399677
LNC_226480	XLOC_362306	transcript	3.37697	8.87707	-1.39435	4.31e-06	6.97e-05
LNC_226481	XLOC_362306	transcript	1.13595	3.02907	-1.41498	0.00077757	0.006479
LNC_227496	XLOC_363741	transcript	5.47154	6.72296	-0.297149	0.00027364	0.00267465
LNC_229043	XLOC_365883	transcript	0.606671	0.134692	2.17125	0.00859419	0.0465576
LNC_229179	XLOC_366095	transcript	0.2079	0	Inf	0.00492668	0.0298428
LNC_229189	XLOC_366114	transcript	1.09054	0.0631127	4.11096	5.33e-05	0.00064346
LNC_229759	XLOC_366909	transcript	0.40355	0.00264167	7.25516	1.77e-18	2.12e-16
LNC_229805	XLOC_366986	transcript	0	0.160306	#NAME?	0.00325451	0.0212832
LNC_229891	XLOC_367117	transcript	0.412287	0.0936617	2.13812	0.00818066	0.0447871
LNC_230739	XLOC_368337	transcript	0.0374643	0.506195	-3.7561	2.07e-05	0.00027856
LNC_230767	XLOC_368373	transcript	1.63623	2.86504	-0.808179	9.06e-08	2.11e-06
LNC_231189	XLOC_368935	transcript	0.449709	0.0185833	4.59691	1.7e-05	0.00023487
LNC_232480	XLOC_370761	transcript	0.120479	0.285055	-1.24245	0.00020902	0.0021153
LNC_232535	XLOC_370870	transcript	0.143184	0.356972	-1.31794	0.00026776	0.00262423
LNC_232998	XLOC_371556	transcript	0.0769733	0.358796	-2.22073	3.38e-05	0.0004303
LNC_233220	XLOC_371898	transcript	0.086254	0.366819	-2.0884	0.00840568	0.0457414
LNC_233221	XLOC_371898	transcript	0.054496	0.201735	-1.88824	0.00122502	0.00945344
LNC_233241	XLOC_371940	transcript	0.242679	0	Inf	0.00274062	0.0184886
LNC_233501	XLOC_372436	transcript	0.684809	0.18065	1.9225	0.00710868	0.0399706
LNC_233552	XLOC_372571	transcript	0.300859	0.894929	-1.57269	0.00019245	0.00196632
LNC_233564	XLOC_372608	transcript	0	0.358529	#NAME?	0.0078978	0.0435299
LNC_233733	XLOC_372917	transcript	2.80878	9.43107	-1.74748	9.74e-08	2.26e-06
LNC_233735	XLOC_372919	transcript	1.58216	3.86407	-1.28823	0.00028471	0.00276412
LNC_233812	XLOC_373058	transcript	1.01482	1.56428	-0.624272	2.74e-05	0.0003572
LNC_233842	XLOC_373142	transcript	252.931	401.964	-0.668323	8.09e-07	1.54e-05
LNC_233844	XLOC_373144	transcript	4.26655	22.76	-2.41535	1.18e-10	4.63e-09
LNC_233894	XLOC_373240	transcript	0.528928	0	Inf	6.18e-06	9.55e-05
LNC_233911	XLOC_373315	transcript	0.344606	0.905125	-1.39317	1.18e-05	0.00017001
LNC_234210	XLOC_373922	transcript	0.0433	0.252073	-2.5414	0.0029052	0.0193954
LNC_234267	XLOC_374072	transcript	0.0511493	0.413957	-3.01669	0.00206031	0.0146011
LNC_234316	XLOC_374188	transcript	0.395931	0.020582	4.2658	0.00097466	0.00780431
LNC_234342	XLOC_374261	transcript	0.282598	0.0126467	4.48192	0.00328948	0.0214677
LNC_234350	XLOC_374267	transcript	23.0447	6.19649	1.89491	0.0054076	0.0321397
LNC_234398	XLOC_374348	transcript	5.45155	1.13288	2.26668	7.51e-05	0.00086978
LNC_234439	XLOC_374432	transcript	13.9324	4.02118	1.79276	0.0010088	0.00803077
LNC_234443	XLOC_374435	transcript	1.69707	0.452027	1.90857	0.00800842	0.044024
LNC_234446	XLOC_374442	transcript	1.11418	0	Inf	0.00010479	0.00116579
LNC_234452	XLOC_374453	transcript	0.905133	0.0781487	3.53384	0.00444187	0.0274283
LNC_234465	XLOC_374479	transcript	12.92	24.7217	-0.936167	2.57e-12	1.33e-10
LNC_234534	XLOC_374605	transcript	9.64037	14.9496	-0.632952	0.00039211	0.00362636
LNC_234550	XLOC_374637	transcript	0.076493	0.422474	-2.46546	0.00023357	0.00232824
LNC_234572	XLOC_374678	transcript	22.6737	5.03011	2.17236	6.24e-05	0.0007413
LNC_234655	XLOC_374865	transcript	2.26406	0.240265	3.23621	4.95e-19	6.36e-17
LNC_234656	XLOC_374865	transcript	0.873081	0	Inf	1.58e-13	9.75e-12
LNC_234668	XLOC_374889	transcript	0.598785	0.062566	3.25859	0.00375008	0.0238315
LNC_234719	XLOC_375008	transcript	0.0950057	0.411969	-2.11645	0.00618318	0.0358216
LNC_234789	XLOC_375138	transcript	0.350869	0.811212	-1.20915	0.00436139	0.027031
LNC_235144	XLOC_375735	transcript	0	0.264432	#NAME?	4.28e-16	3.8e-14
LNC_235287	XLOC_376018	transcript	0.500061	0.021852	4.51627	0.00053844	0.00474896
LNC_235364	XLOC_376151	transcript	3.69523	3.77066	-0.0291537	0.00464312	0.0284451
LNC_235974	XLOC_377151	transcript	6.50581	56.8478	-3.1273	2.32e-18	2.73e-16
LNC_236100	XLOC_377339	transcript	0.005502	0.155854	-4.82409	0.00534759	0.0318565
LNC_236122	XLOC_377375	transcript	0.432285	1.23089	-1.50964	0.00070816	0.00598454
LNC_236573	XLOC_378001	transcript	0.282355	0.369414	-0.387728	0.0045565	0.0280045
LNC_236706	XLOC_378199	transcript	23.274	21.1518	0.137942	0.00239435	0.0165404
LNC_236707	XLOC_378200	transcript	55.9379	98.3003	-0.81337	0.00179587	0.0130139
LNC_237506	XLOC_379305	transcript	1.44546	0.080732	4.16225	0.00054881	0.00482621
LNC_238725	XLOC_380962	transcript	0.889675	2.55595	-1.52251	1.36e-06	2.47e-05
LNC_238916	XLOC_381253	transcript	4.97898	9.07048	-0.865329	1.09e-14	7.78e-13
LNC_238934	XLOC_381291	transcript	1.79038	0	Inf	6.71e-16	5.75e-14
LNC_239157	XLOC_381600	transcript	0.622423	0.028944	4.42656	2.91e-06	4.9e-05
LNC_239158	XLOC_381600	transcript	1.19258	0.12006	3.31225	1.74e-06	3.08e-05
LNC_239431	XLOC_382002	transcript	0	0.887537	#NAME?	5.21e-11	2.17e-09
LNC_240511	XLOC_383553	transcript	0.226518	0	Inf	0.00206801	0.0146457
LNC_241517	XLOC_385059	transcript	0.421797	0.0626707	2.75069	3.25e-05	0.00041665
LNC_242356	XLOC_386230	transcript	0.375715	0.033033	3.50766	0.0032419	0.0212073
LNC_242357	XLOC_386230	transcript	0.663716	0	Inf	1.55e-06	2.77e-05
LNC_242359	XLOC_386230	transcript	0.512635	0.003122	7.35932	1.78e-11	7.95e-10
LNC_242456	XLOC_386368	transcript	0.625051	0.019031	5.03755	0.00294662	0.0196262
LNC_242663	XLOC_386674	transcript	0.484782	0	Inf	0.00376473	0.0239072
LNC_242768	XLOC_386837	transcript	2.61931	0.803857	1.70418	0.00035933	0.00336919
LNC_243077	XLOC_387286	transcript	0.740763	0.155063	2.25615	0.00429105	0.0266484
LNC_243168	XLOC_387435	transcript	0.228513	0.616199	-1.43112	7.65e-05	0.00088464
LNC_243169	XLOC_387435	transcript	0.0926797	0.440385	-2.24844	0.00121109	0.00936083
LNC_243189	XLOC_387470	transcript	1.20982	0	Inf	0.00013827	0.00148017
LNC_243334	XLOC_387677	transcript	0.615042	0.10891	2.49755	0.00159468	0.0117961
LNC_243502	XLOC_387941	transcript	22.0849	2.9757	2.89176	1.52e-18	1.84e-16
LNC_243525	XLOC_387992	transcript	0	0.187267	#NAME?	0.00057878	0.00504894
LNC_243538	XLOC_388016	transcript	0.956596	1.98711	-1.05469	0.00176893	0.0128512
LNC_243826	XLOC_388565	transcript	0	0.248009	#NAME?	0.00019387	0.00197949
LNC_243861	XLOC_388618	transcript	0.383488	0.737881	-0.944206	0.00481689	0.029313
LNC_243910	XLOC_388701	transcript	0.698607	3.47	-2.31238	0.00023313	0.00232459
LNC_243936	XLOC_388752	transcript	0.73215	3.35458	-2.19592	0.00015266	0.00160762
LNC_244033	XLOC_389004	transcript	0	0.241477	#NAME?	0.00070443	0.00596098
LNC_244048	XLOC_389033	transcript	7.62557	1.38371	2.46231	0.00020676	0.00209649
LNC_244080	XLOC_389118	transcript	0.139911	0.336345	-1.26544	0.00849754	0.0461331
LNC_244086	XLOC_389157	transcript	0.695769	0.0158677	5.45445	0.00068156	0.00579893
LNC_244087	XLOC_389158	transcript	0.394092	0	Inf	0.00838844	0.0456786
LNC_244091	XLOC_389178	transcript	0.931069	6.4054	-2.78233	2.38e-05	0.00031465
LNC_244102	XLOC_389211	transcript	0.899359	0.0757577	3.56943	0.00109657	0.00860659
LNC_244122	XLOC_389266	transcript	0.0258787	0.193557	-2.90292	0.00230914	0.0160539
LNC_244338	XLOC_389652	transcript	0	0.852329	#NAME?	4.01e-08	1.01e-06
LNC_244502	XLOC_389932	transcript	0.243357	0.0229343	3.4075	0.00112747	0.00881835
LNC_244637	XLOC_390140	transcript	6.1927	2.15731	1.52133	0.00422753	0.0263111
LNC_244686	XLOC_390217	transcript	14.2752	38.3998	-1.42759	1.2e-09	3.95e-08
LNC_244747	XLOC_390340	transcript	1.46989	4.48406	-1.60909	2.6e-05	0.00034111
LNC_244771	XLOC_390378	transcript	2.52394	0	Inf	2.37e-25	6.3e-23
LNC_245117	XLOC_390891	transcript	1.7036	0.00550767	8.27293	1.84e-25	4.96e-23
LNC_245124	XLOC_390899	transcript	2.56953	6.79592	-1.40317	9.5e-08	2.21e-06
LNC_245131	XLOC_390910	transcript	1.24865	0.0832927	3.90603	9.99e-05	0.00111902
LNC_245152	XLOC_390941	transcript	0.525329	0	Inf	1.76e-10	6.68e-09
LNC_245181	XLOC_390975	transcript	0.729375	0	Inf	3.96e-12	1.98e-10
LNC_245183	XLOC_390975	transcript	0.498345	0	Inf	1.85e-07	4.05e-06
LNC_245465	XLOC_391451	transcript	0.77011	0	Inf	7.41e-10	2.56e-08
LNC_245592	XLOC_391647	transcript	0.152664	0.700142	-2.19729	1.28e-06	2.35e-05
LNC_245593	XLOC_391647	transcript	0	0.123281	#NAME?	0.00312378	0.0206014
LNC_245738	XLOC_391838	transcript	135.321	508.472	-1.90978	5.41e-16	4.74e-14
LNC_246010	XLOC_392266	transcript	0.660204	0.00134733	8.93666	1.39e-05	0.00019606
LNC_246011	XLOC_392266	transcript	0.849312	2.20591	-1.37701	1.55e-05	0.00021629
LNC_246014	XLOC_392276	transcript	0.0620763	0.253198	-2.02815	0.00015261	0.00160746
LNC_246448	XLOC_392898	transcript	1.11586	3.02751	-1.43998	2.08e-07	4.5e-06
LNC_246536	XLOC_393113	transcript	0.441846	1.8357	-2.05471	9.02e-06	0.00013387
LNC_246568	XLOC_393190	transcript	0	0.302554	#NAME?	7.1e-07	1.37e-05
LNC_246583	XLOC_393230	transcript	0.516023	0.0895577	2.52655	0.00344315	0.0222626
LNC_246646	XLOC_393396	transcript	2.22498	0.322659	2.78571	7.13e-06	0.00010892
LNC_246665	XLOC_393424	transcript	0.353795	0	Inf	0.00186223	0.0134192
LNC_246670	XLOC_393432	transcript	1.24691	0.084268	3.88723	0.00200187	0.0142769
LNC_246673	XLOC_393432	transcript	2.46165	0	Inf	6.02e-14	3.93e-12
LNC_246676	XLOC_393441	transcript	8.01462	0	Inf	3.89e-32	1.99e-29
LNC_246693	XLOC_393472	transcript	4.05063	5.45482	-0.429385	0.008823	0.0475048
LNC_246780	XLOC_393609	transcript	1.2668	0.099566	3.66939	1.51e-05	0.00021238
LNC_246844	XLOC_393734	transcript	0.298832	0.605107	-1.01786	0.00523799	0.0313403
LNC_247236	XLOC_394345	transcript	4.61315	5.96676	-0.371196	1.99e-05	0.00026812
LNC_247460	XLOC_394819	transcript	0.528256	0.0523273	3.3356	0.00298773	0.0198622
LNC_247515	XLOC_394922	transcript	0.633202	1.04784	-0.726683	0.00205748	0.0145859
LNC_247542	XLOC_394999	transcript	1.55794	2.53744	-0.703736	0.00801779	0.0440601
LNC_247565	XLOC_395058	transcript	0	0.163502	#NAME?	0.00637996	0.036732
LNC_247850	XLOC_395425	transcript	0.293426	0	Inf	4.07e-06	6.6e-05
LNC_247851	XLOC_395425	transcript	1.48548	0	Inf	3.79e-15	2.88e-13
LNC_248296	XLOC_396099	transcript	0.734926	1.27208	-0.791513	0.00103008	0.00816715
LNC_248372	XLOC_396249	transcript	1.16733	0.0139413	6.3877	1.96e-07	4.27e-06
LNC_248373	XLOC_396249	transcript	0.769051	0	Inf	2.25e-09	7.07e-08
LNC_248378	XLOC_396261	transcript	0.004041	0.179309	-5.47159	0.00820386	0.0448946
LNC_248390	XLOC_396278	transcript	1.04388	0.118514	3.13882	0.00400915	0.0252083
LNC_248432	XLOC_396394	transcript	4.98561	6.25955	-0.328289	0.00149737	0.0111707
LNC_248505	XLOC_396545	transcript	0.663424	0	Inf	1.83e-05	0.00024986
LNC_248530	XLOC_396589	transcript	1.55889	3.3365	-1.09781	0.00013068	0.00141068
LNC_248538	XLOC_396596	transcript	3.48149	4.96166	-0.511119	0.00872432	0.0471531
LNC_248606	XLOC_396722	transcript	19.2709	0.559567	5.10597	0.00572864	0.033665
LNC_248608	XLOC_396730	transcript	0.489986	1.64852	-1.75036	1.29e-06	2.36e-05
LNC_248846	XLOC_397229	transcript	0.448667	0.015106	4.89245	0.00511693	0.0307792
LNC_248998	XLOC_397597	transcript	0.349615	1.26803	-1.85875	0.00135249	0.0102785
LNC_249200	XLOC_397997	transcript	2.72919	0.105006	4.69993	5.11e-09	1.51e-07
LNC_249327	XLOC_398300	transcript	2.35966	0.557409	2.08177	8.18e-05	0.00093966
LNC_249382	XLOC_398426	transcript	0.469873	0	Inf	0.00051328	0.00456537
LNC_249582	XLOC_398748	transcript	0.130599	0.712555	-2.44786	5.28e-05	0.00063848
LNC_249584	XLOC_398748	transcript	0	0.356112	#NAME?	9.5e-08	2.21e-06
LNC_249657	XLOC_398850	transcript	0.386988	0.030273	3.67619	3.06e-06	5.13e-05
LNC_249728	XLOC_398946	transcript	2.00634	4.49819	-1.16478	0.00017642	0.00182415
LNC_249729	XLOC_398948	transcript	32.1613	60.056	-0.900982	3.65e-24	8.41e-22
LNC_249730	XLOC_398948	transcript	18.0749	31.4941	-0.80109	9.15e-15	6.61e-13
LNC_249731	XLOC_398948	transcript	31.3862	50.7386	-0.692956	1.61e-15	1.3e-13
LNC_249732	XLOC_398948	transcript	8.26837	15.3672	-0.894178	6.66e-16	5.74e-14
LNC_249734	XLOC_398948	transcript	4.50329	7.56473	-0.748308	4.89e-06	7.75e-05
LNC_249740	XLOC_398963	transcript	5.29119	18.8839	-1.8355	7.09e-05	0.00082842
LNC_249789	XLOC_399050	transcript	2.58158	5.24751	-1.02338	0.0004407	0.00400867
LNC_249799	XLOC_399085	transcript	52.9015	452.192	-3.09555	3.54e-31	1.64e-28
LNC_249802	XLOC_399095	transcript	39.2348	72.8172	-0.892147	1.69e-15	1.36e-13
LNC_249803	XLOC_399098	transcript	0.707506	3.11312	-2.13754	9.3e-06	0.00013752
LNC_249805	XLOC_399100	transcript	1.11423	3.94744	-1.82487	2.86e-05	0.00037121
LNC_250184	XLOC_399740	transcript	2.97767	0	Inf	1.58e-22	3.04e-20
LNC_250212	XLOC_399813	transcript	0.954788	0.210139	2.18383	0.00064983	0.00557533
LNC_250287	XLOC_399964	transcript	0.308306	0	Inf	0.00640502	0.0368291
LNC_250311	XLOC_400011	transcript	0.740162	0.0161823	5.51535	2.12e-06	3.67e-05
LNC_250347	XLOC_400116	transcript	0.391397	0.796685	-1.02538	0.0028875	0.0193018
LNC_250355	XLOC_400141	transcript	0.322515	0	Inf	3.78e-07	7.72e-06
LNC_250723	XLOC_400709	transcript	0.379439	0.584449	-0.623208	3.42e-05	0.00043504
LNC_250826	XLOC_400882	transcript	1.11588	0.143333	2.96073	8.47e-05	0.00096841
LNC_250853	XLOC_400933	transcript	0.699894	0.131575	2.41125	0.00599654	0.0349266
LNC_250891	XLOC_400991	transcript	0	0.610085	#NAME?	1.57e-09	5.05e-08
LNC_250912	XLOC_401022	transcript	0.964989	0.226757	2.08937	2.73e-05	0.00035608
LNC_251007	XLOC_401243	transcript	1.65651	0.369461	2.16465	0.00207249	0.0146742
LNC_251094	XLOC_401388	transcript	0.790844	0.014425	5.77675	0.00015348	0.00161526
LNC_251212	XLOC_401598	transcript	0.092583	0	Inf	0.00511923	0.0307845
LNC_251648	XLOC_402451	transcript	0.626614	0.133044	2.23567	0.00574734	0.0337655
LNC_251817	XLOC_402738	transcript	0.005586	0.152777	-4.77347	0.00098684	0.00788292
LNC_252005	XLOC_403105	transcript	0.810249	0.194307	2.06003	0.00298238	0.0198335
LNC_252043	XLOC_403201	transcript	0.742163	0.008789	6.39989	3.35e-13	1.98e-11
LNC_252302	XLOC_403661	transcript	5.27077	0.030672	7.42495	6.07e-05	0.00072326
LNC_252305	XLOC_403663	transcript	3.08884	0.341664	3.17641	0.00454186	0.0279395
LNC_252423	XLOC_403866	transcript	0	0.218391	#NAME?	9.54e-05	0.0010759
LNC_252448	XLOC_403905	transcript	0.698306	0.188139	1.89206	0.00886205	0.0476685
LNC_252700	XLOC_404360	transcript	2.65173	0	Inf	9.5e-28	3.25e-25
LNC_252738	XLOC_404431	transcript	0.556258	0	Inf	0.00013448	0.00144548
LNC_252781	XLOC_404515	transcript	0.121969	1.3104	-3.42542	0.00011655	0.00127851
LNC_253055	XLOC_404990	transcript	1.26819	0.0356493	5.15275	0.00010888	0.00120671
LNC_253072	XLOC_405031	transcript	1.51923	1.94377	-0.355517	5.56e-05	0.00066757
LNC_253118	XLOC_405134	transcript	0.319855	0.776992	-1.28048	4.14e-05	0.0005154
LNC_253221	XLOC_405344	transcript	1.9631	0.113135	4.11702	0.00063057	0.00543081
LNC_253264	XLOC_405443	transcript	0.383887	0.0276473	3.79547	0.00841017	0.0457534
LNC_253293	XLOC_405503	transcript	0.396311	0.0101373	5.28888	0.0001585	0.00165948
LNC_253339	XLOC_405592	transcript	0.292515	0	Inf	4.5e-05	0.00055472
LNC_253373	XLOC_405658	transcript	0.394737	0	Inf	0.00014075	0.00150138
LNC_253378	XLOC_405664	transcript	2.81126	0.221721	3.6644	0.00074108	0.00621022
LNC_253379	XLOC_405664	transcript	0.712347	0.0644777	3.46571	0.007642	0.0424039
LNC_253380	XLOC_405664	transcript	5.7237	0.411399	3.79834	2.6e-15	2.03e-13
LNC_253381	XLOC_405664	transcript	0.634278	0	Inf	6.11e-06	9.46e-05
LNC_253435	XLOC_405751	transcript	2.21677	4.42992	-0.998825	0.00031817	0.00303595
LNC_253572	XLOC_406017	transcript	0.71034	1.26368	-0.831048	0.00150995	0.0112486
LNC_253642	XLOC_406125	transcript	9.08475	0.606252	3.90546	0.00107497	0.00845605
LNC_253709	XLOC_406259	transcript	2.18848	3.97991	-0.862806	0.00176666	0.0128377
LNC_253775	XLOC_406386	transcript	0.244838	0.737311	-1.59045	0.00018833	0.00193168
LNC_253827	XLOC_406497	transcript	23.7517	30.8413	-0.376835	5.1e-05	0.0006193
LNC_253845	XLOC_406522	transcript	1.61779	2.97653	-0.879605	0.00180868	0.0130932
LNC_253846	XLOC_406523	transcript	8.39571	28.2962	-1.75288	5.39e-10	1.9e-08
LNC_253851	XLOC_406524	transcript	4.929	16.2329	-1.71956	0.00537041	0.0319517
LNC_253856	XLOC_406524	transcript	8.13815	104.45	-3.68197	3.26e-06	5.42e-05
LNC_253858	XLOC_406524	transcript	2.07956	44.4737	-4.4186	0.00042875	0.00391697
LNC_253864	XLOC_406535	transcript	0.0736063	0.579274	-2.97634	0.00403229	0.0253281
LNC_253865	XLOC_406539	transcript	119.502	155.198	-0.377079	0.00191993	0.0137767
LNC_253888	XLOC_406592	transcript	10.647	2.75009	1.95289	0.00046488	0.00419892
LNC_254228	XLOC_407238	transcript	0	0.60195	#NAME?	1.79e-06	3.16e-05
LNC_254343	XLOC_407456	transcript	5.61341	1.90695	1.55761	0.00502144	0.030309
LNC_254354	XLOC_407484	transcript	1.35022	0.018158	6.21644	2.41e-13	1.46e-11
LNC_254355	XLOC_407484	transcript	0.461206	0.00854333	5.75447	2.27e-05	0.00030155
LNC_254358	XLOC_407488	transcript	6.63037	0.071914	6.52667	3.5e-22	6.37e-20
LNC_254363	XLOC_407494	transcript	0.417263	0.0120543	5.11333	0.00561533	0.033135
LNC_254420	XLOC_407593	transcript	0.21011	0.866776	-2.04452	4.77e-07	9.53e-06
LNC_254532	XLOC_407781	transcript	2.48712	0.0807813	4.94431	6.58e-09	1.9e-07
LNC_254567	XLOC_407848	transcript	0.155112	0.3444	-1.15078	0.0049052	0.0297471
LNC_254586	XLOC_407873	transcript	0.105258	0	Inf	0.00492858	0.0298428
LNC_254646	XLOC_407983	transcript	4.97456	0.0675077	6.20337	0.00056446	0.0049418
LNC_254726	XLOC_408123	transcript	1.42709	8.42577	-2.56173	1.38e-13	8.61e-12
LNC_254728	XLOC_408123	transcript	3.91881	0	Inf	1.21e-12	6.58e-11
LNC_254738	XLOC_408144	transcript	52.7801	19.929	1.40513	0.0077014	0.0426675
LNC_254801	XLOC_408264	transcript	4.53408	6.78343	-0.581204	0.00091728	0.00741845
LNC_254808	XLOC_408274	transcript	48.9416	81.8483	-0.74189	6.94e-12	3.33e-10
LNC_254810	XLOC_408277	transcript	57.0876	70.7262	-0.309067	0.00248664	0.0170564
LNC_254860	XLOC_408380	transcript	0.0809353	0.409997	-2.34077	0.00567493	0.0334335
LNC_254960	XLOC_408582	transcript	2.02936	0	Inf	2.68e-13	1.61e-11
LNC_254961	XLOC_408582	transcript	0.870051	0.0217043	5.32505	1.96e-05	0.00026556
LNC_255015	XLOC_408681	transcript	0.581831	0.910618	-0.646247	0.00105743	0.00834932
LNC_255076	XLOC_408831	transcript	1.20798	0	Inf	1.74e-12	9.2e-11
LNC_255335	XLOC_409283	transcript	0.477812	0	Inf	0.00395352	0.0249207
LNC_255387	XLOC_409411	transcript	15.3054	53.1042	-1.79479	7.93e-18	8.67e-16
LNC_255408	XLOC_409458	transcript	0.187871	0.318054	-0.75953	0.00560972	0.0331082
LNC_255414	XLOC_409476	transcript	0.246982	2.17002	-3.13523	3.85e-17	3.87e-15
LNC_255416	XLOC_409484	transcript	0.323635	1.87337	-2.53319	0.00075028	0.00628063
LNC_255417	XLOC_409484	transcript	0.648153	1.99068	-1.61886	8.23e-05	0.00094512
LNC_255438	XLOC_409532	transcript	1.5641	0.472219	1.72781	0.00353119	0.0227176
LNC_255451	XLOC_409558	transcript	0	0.312255	#NAME?	8e-06	0.00012057
LNC_255489	XLOC_409640	transcript	2.08242	0.661476	1.6545	0.00120791	0.00934086
LNC_255504	XLOC_409683	transcript	0	0.217731	#NAME?	0.00862435	0.0466836
LNC_255587	XLOC_409856	transcript	3.63412	4.83721	-0.41257	0.00068815	0.00584522
LNC_255635	XLOC_409970	transcript	0.0622777	0.441316	-2.82503	1.14e-05	0.00016423
LNC_255657	XLOC_410023	transcript	3.03162	0	Inf	1.57e-06	2.81e-05
LNC_255669	XLOC_410046	transcript	1.238	0.154891	2.99868	0.00924275	0.0492288
LNC_255695	XLOC_410116	transcript	3.21295	19.1798	-2.57761	5.59e-10	1.96e-08
LNC_255699	XLOC_410121	transcript	0.0777467	0.302298	-1.95912	0.00718898	0.0403465
LNC_255782	XLOC_410320	transcript	0.116377	0.38307	-1.7188	0.00020115	0.00204559
LNC_255789	XLOC_410344	transcript	0.671898	0.0359923	4.22248	5.51e-07	1.08e-05
LNC_255790	XLOC_410345	transcript	0.265144	1.12548	-2.08569	1.55e-12	8.27e-11
LNC_255792	XLOC_410345	transcript	0.961594	3.25048	-1.75715	4.8e-10	1.71e-08
LNC_255872	XLOC_410500	transcript	5.1349	0.24725	4.3763	5.34e-13	3.06e-11
LNC_255884	XLOC_410541	transcript	0.847779	1.50394	-0.82699	6.45e-06	9.93e-05
LNC_255914	XLOC_410607	transcript	0.971927	0	Inf	1.44e-07	3.22e-06
LNC_255934	XLOC_410657	transcript	0.035211	0.376013	-3.41669	0.00823788	0.0450378
LNC_256025	XLOC_410859	transcript	9.33995	2.43361	1.94032	0.00677065	0.0384197
LNC_256044	XLOC_410900	transcript	0.33069	4.49242	-3.76394	1.82e-07	3.99e-06
LNC_256049	XLOC_410920	transcript	0.154686	0.963675	-2.6392	0.00082978	0.00683353
LNC_256252	XLOC_411495	transcript	5.09546	1.21813	2.06454	0.00176392	0.0128252
LNC_256258	XLOC_411513	transcript	1.31256	3.73916	-1.51033	1.59e-06	2.84e-05
LNC_256293	XLOC_411626	transcript	0.126858	0.531052	-2.06563	0.00073947	0.0061992
LNC_256299	XLOC_411636	transcript	5.02083	7.13646	-0.507283	0.00661189	0.0377294
LNC_256302	XLOC_411643	transcript	31.3721	8.58295	1.86994	0.00319504	0.0209639
LNC_256323	XLOC_411693	transcript	0.143873	0.330967	-1.20189	0.00301582	0.0199937
LNC_256359	XLOC_411782	transcript	0.451731	0.008291	5.76778	4.79e-05	0.0005862
LNC_256382	XLOC_411862	transcript	1.57438	0.50655	1.636	0.00722574	0.0405023
LNC_256418	XLOC_411953	transcript	7.98243	2.08371	1.93768	0.00277108	0.0186593
LNC_256517	XLOC_412234	transcript	0.252144	0	Inf	0.00684736	0.0387507
LNC_256520	XLOC_412235	transcript	0.560173	8.071	-3.8488	1.6e-09	5.15e-08
LNC_256555	XLOC_412329	transcript	0.340468	1.16839	-1.77893	7.74e-06	0.00011725
LNC_256579	XLOC_412397	transcript	0	1.60067	#NAME?	2.13e-10	7.94e-09
LNC_256591	XLOC_412426	transcript	1.00192	0.0992723	3.33524	0.00462366	0.0283562
LNC_256608	XLOC_412458	transcript	3.21128	16.8795	-2.39405	7.87e-13	4.41e-11
LNC_256613	XLOC_412466	transcript	0.884238	1.96513	-1.15212	0.00127872	0.00979347
LNC_256615	XLOC_412468	transcript	0.864945	0	Inf	9.42e-08	2.19e-06
LNC_256646	XLOC_412527	transcript	1.06863	1.499	-0.488233	0.00607462	0.0353096
LNC_256661	XLOC_412565	transcript	3.11984	0.409391	2.92992	7.95e-06	0.00012005
LNC_256668	XLOC_412579	transcript	133.725	561.49	-2.06999	1.31e-13	8.19e-12
LNC_256669	XLOC_412581	transcript	0.791437	0	Inf	4.71e-07	9.43e-06
LNC_256670	XLOC_412581	transcript	2.18877	0.243442	3.16847	0.00013353	0.00143672
LNC_256694	XLOC_412637	transcript	4.1492	0	Inf	9.6e-13	5.32e-11
LNC_256695	XLOC_412637	transcript	25.6326	0	Inf	1.05e-33	5.96e-31
LNC_256697	XLOC_412641	transcript	2.30993	0.34752	2.73268	0.00576272	0.0338463
LNC_256700	XLOC_412649	transcript	4.03134	1.11113	1.85924	0.0014798	0.0110553
LNC_256713	XLOC_412678	transcript	1.43132	0	Inf	5.7e-08	1.39e-06
LNC_256738	XLOC_412732	transcript	1.15793	0	Inf	3.79e-05	0.0004777
LNC_256742	XLOC_412740	transcript	73.4873	98.3692	-0.420711	4.18e-11	1.77e-09
LNC_256827	XLOC_412949	transcript	1.00555	0.033616	4.9027	0.0003291	0.00312292
LNC_256831	XLOC_412956	transcript	1.357	0.0176367	6.26569	2.6e-07	5.51e-06
LNC_256832	XLOC_412957	transcript	0.303474	1.12468	-1.88987	5.72e-05	0.00068474
LNC_256869	XLOC_413038	transcript	2.87665	5.37725	-0.90248	0.00067184	0.00572748
LNC_256877	XLOC_413064	transcript	0.743282	1.63444	-1.13682	0.00270872	0.0183185
LNC_256890	XLOC_413082	transcript	2.40402	0.0705423	5.09082	6.51e-05	0.00076829
LNC_256898	XLOC_413097	transcript	0.890841	0.0395463	4.49355	0.00051449	0.00457293
LNC_256913	XLOC_413127	transcript	0.251934	1.13804	-2.17543	3.07e-05	0.00039553

## Sheet: DE lncRNA of HNCy01 vs. HNCc22
Supplementary Table 5. Information of DE lncRNA of HNCy01 vs. HNCc22
transcript_id	gene_id	feature_id	HNCy01_FPKM	HNCc22_FPKM	log2(foldchange)	pvalue	qvalue
LNC_000090	XLOC_000227	transcript	2.27651	0.017302	7.03974	2.65e-06	0.00025035
LNC_000156	XLOC_000394	transcript	0.428092	0	Inf	3.93e-05	0.0024259
LNC_000208	XLOC_000518	transcript	0	0.707351	#NAME?	0.00035963	0.0146681
LNC_000443	XLOC_001081	transcript	14.3364	100.053	-2.80301	0.00011942	0.00603584
LNC_000532	XLOC_001297	transcript	0.0495647	1.89562	-5.25721	1.76e-05	0.00121255
LNC_000534	XLOC_001297	transcript	0.167678	2.53314	-3.91716	0.00010117	0.00525116
LNC_000535	XLOC_001297	transcript	0.035695	1.21171	-5.08517	1.11e-05	0.00082699
LNC_000537	XLOC_001297	transcript	0.347204	9.18565	-4.72553	2.88e-06	0.00026476
LNC_000540	XLOC_001307	transcript	0.0190057	1.73934	-6.51597	1.91e-06	0.00018954
LNC_000541	XLOC_001308	transcript	0	0.973263	#NAME?	7.71e-06	0.00060748
LNC_000580	XLOC_001381	transcript	0.25353	0	Inf	0.00153873	0.046803
LNC_000645	XLOC_001494	transcript	0.97139	0	Inf	0.00012003	0.00605772
LNC_000767	XLOC_001719	transcript	0.609956	0	Inf	2.16e-05	0.00143822
LNC_000999	XLOC_002205	transcript	0.279101	0	Inf	6.36e-06	0.00051458
LNC_001106	XLOC_002397	transcript	5.78941	0	Inf	1.36e-09	4.8e-07
LNC_001960	XLOC_003854	transcript	1.05453	0.0120393	6.4527	2.51e-05	0.00163696
LNC_002254	XLOC_004432	transcript	0.945039	0	Inf	8.24e-06	0.00064336
LNC_002695	XLOC_005181	transcript	1.18557	0	Inf	1.31e-11	1.09e-08
LNC_002696	XLOC_005181	transcript	0.924551	0.00250333	8.52876	2.37e-10	1.24e-07
LNC_003470	XLOC_006412	transcript	0.282367	3.95224	-3.80703	0.00024544	0.010853
LNC_004477	XLOC_007806	transcript	0.918237	0.0386337	4.57094	0.00042338	0.016718
LNC_004731	XLOC_008190	transcript	0.550016	0	Inf	0.00012518	0.00625965
LNC_005174	XLOC_008831	transcript	0.267037	1.98699	-2.89547	0.00069623	0.0251085
LNC_008050	XLOC_013095	transcript	0.785728	0.00424367	7.53257	9.62e-07	0.00010621
LNC_008115	XLOC_013207	transcript	0.582264	10.0232	-4.10552	0.00033891	0.0140056
LNC_008386	XLOC_013639	transcript	149.329	1826.11	-3.61221	2.79e-06	0.00025855
LNC_008387	XLOC_013639	transcript	2.37731	1321.62	-9.11876	0.00028889	0.0123949
LNC_008409	XLOC_013646	transcript	1.37082	42.6705	-4.96012	1.78e-05	0.00122538
LNC_008422	XLOC_013647	transcript	0.470814	3.44362	-2.8707	0.00012065	0.0060741
LNC_008438	XLOC_013687	transcript	1.31326	0.00285167	8.84713	1.47e-07	2.16e-05
LNC_009118	XLOC_014777	transcript	0.649531	0	Inf	3.03e-06	0.00027673
LNC_009120	XLOC_014777	transcript	0.728756	0	Inf	9.31e-10	3.62e-07
LNC_009121	XLOC_014777	transcript	0.419742	0	Inf	4.85e-05	0.00288328
LNC_009444	XLOC_015328	transcript	14.717	244.229	-4.05268	4.79e-06	0.00040838
LNC_009712	XLOC_015738	transcript	0.394065	0	Inf	6.54e-05	0.00368741
LNC_009791	XLOC_015866	transcript	0.758667	0	Inf	1.63e-06	0.00016524
LNC_009792	XLOC_015866	transcript	0.216016	0	Inf	5.14e-05	0.00302365
LNC_010637	XLOC_017740	transcript	0.107819	25.2461	-7.87131	1.54e-09	5.28e-07
LNC_010644	XLOC_017763	transcript	0.33245	0	Inf	6.07e-05	0.00347193
LNC_010741	XLOC_017957	transcript	3.71301	0	Inf	6e-11	3.94e-08
LNC_010853	XLOC_018188	transcript	2.10918	0	Inf	2.77e-09	8.47e-07
LNC_010876	XLOC_018243	transcript	0.501804	0.00294767	7.41141	0.00011413	0.00582263
LNC_010927	XLOC_018363	transcript	0.974657	0.00797333	6.93357	1.54e-05	0.0010855
LNC_010928	XLOC_018365	transcript	0.671397	0.002751	7.93107	2.44e-06	0.00023366
LNC_010929	XLOC_018365	transcript	1.32623	0	Inf	3.37e-09	9.96e-07
LNC_011290	XLOC_019076	transcript	0.201643	0	Inf	0.00041382	0.0164291
LNC_011773	XLOC_019861	transcript	1.19852	0	Inf	6.48e-05	0.00366472
LNC_012106	XLOC_020441	transcript	0.270887	4.25526	-3.97349	0.00047809	0.0184467
LNC_012466	XLOC_021145	transcript	0.085613	0.844785	-3.30268	3.35e-05	0.00212019
LNC_012902	XLOC_021903	transcript	2.25381	0.003	9.55319	5.5e-11	3.69e-08
LNC_016425	XLOC_027092	transcript	0.0134167	0.477108	-5.15222	0.00146426	0.0452133
LNC_017206	XLOC_028240	transcript	0.0105713	0.517471	-5.61325	0.00028459	0.012254
LNC_017988	XLOC_029490	transcript	57.1824	1487.74	-4.7014	4.17e-05	0.00254701
LNC_017990	XLOC_029492	transcript	11.7266	120.363	-3.35954	0.00031907	0.0133198
LNC_017991	XLOC_029493	transcript	0.481296	4.27379	-3.15052	0.00112765	0.0370477
LNC_018002	XLOC_029515	transcript	0	1.16802	#NAME?	9.97e-05	0.00518947
LNC_018202	XLOC_029887	transcript	0.794082	13.4578	-4.08301	8.2e-05	0.00443335
LNC_018372	XLOC_030168	transcript	8.3298	0	Inf	8.58e-15	1.94e-11
LNC_018392	XLOC_030217	transcript	0.120191	1.6102	-3.74384	0.00087609	0.03014
LNC_018394	XLOC_030217	transcript	0	0.225071	#NAME?	0.00040885	0.0162719
LNC_018695	XLOC_030781	transcript	0.843484	0.00117767	9.48429	9.8e-10	3.72e-07
LNC_018798	XLOC_030947	transcript	0.937652	0	Inf	3.43e-05	0.00216464
LNC_019034	XLOC_031389	transcript	0.572056	0	Inf	0.00030716	0.0129145
LNC_019409	XLOC_031990	transcript	0.961892	44.8938	-5.5445	1.8e-06	0.00017955
LNC_019971	XLOC_032907	transcript	0	0.554916	#NAME?	7.56e-07	8.59e-05
LNC_024581	XLOC_039878	transcript	0.0188743	1.16811	-5.9516	0.00010524	0.00542491
LNC_025166	XLOC_040924	transcript	0.2939	0.007883	5.22044	0.00012812	0.00636322
LNC_025228	XLOC_041022	transcript	0.613363	0	Inf	9.09e-06	0.00070032
LNC_025236	XLOC_041037	transcript	4.79666	79.9344	-4.05871	0.00017081	0.00805736
LNC_025800	XLOC_041964	transcript	1.9012	0.0448237	5.40651	5.2e-05	0.00304603
LNC_025974	XLOC_042340	transcript	1.41037	0.0571843	4.62431	0.00025107	0.0110794
LNC_026000	XLOC_042404	transcript	1.7229	0.109099	3.98113	0.00111788	0.0367819
LNC_026098	XLOC_042617	transcript	0.557143	0	Inf	2.22e-09	7.17e-07
LNC_026505	XLOC_043560	transcript	0.312831	0	Inf	0.00010695	0.00549892
LNC_026816	XLOC_044340	transcript	0.27082	2.83939	-3.39018	0.00026763	0.0116615
LNC_026950	XLOC_044668	transcript	20.0841	0.398103	5.65677	1.91e-08	3.99e-06
LNC_027538	XLOC_045995	transcript	0.309333	0	Inf	0.00015264	0.00735305
LNC_030076	XLOC_049639	transcript	0.005276	0.328317	-5.9595	6.43e-05	0.00363985
LNC_031910	XLOC_052497	transcript	0.681692	0	Inf	5.73e-06	0.00047238
LNC_032236	XLOC_053081	transcript	0.162683	3.51181	-4.43208	5.69e-06	0.00047038
LNC_032480	XLOC_053534	transcript	0.141467	0	Inf	0.00075665	0.0267587
LNC_032481	XLOC_053534	transcript	0.254429	0.00148567	7.42001	4.52e-06	0.00038874
LNC_033003	XLOC_054522	transcript	1.96212	0	Inf	2.36e-07	3.21e-05
LNC_033300	XLOC_055180	transcript	1.33903	18.7803	-3.80996	1.62e-05	0.0011287
LNC_034017	XLOC_056842	transcript	0.496225	6.67e-06	16.1837	4.16e-06	0.00036465
LNC_034173	XLOC_057195	transcript	0.48459	0.00682167	6.1505	0.0003952	0.0158338
LNC_034174	XLOC_057195	transcript	1.76901	0.0202073	6.45192	4.99e-08	9.03e-06
LNC_034261	XLOC_057407	transcript	0.334429	0	Inf	0.00093138	0.0315623
LNC_034307	XLOC_057526	transcript	0.0140603	1.20239	-6.41813	0.00159152	0.0480366
LNC_034576	XLOC_058328	transcript	2.22601	0.157807	3.81823	0.00140037	0.0437128
LNC_034737	XLOC_058690	transcript	1.17132	0	Inf	6.42e-08	1.12e-05
LNC_034739	XLOC_058693	transcript	0	2.40237	#NAME?	1.24e-09	4.5e-07
LNC_034741	XLOC_058693	transcript	5.0257	0	Inf	2.35e-08	4.77e-06
LNC_034889	XLOC_059018	transcript	0.0320577	0.952546	-4.89305	3.56e-06	0.00032015
LNC_034890	XLOC_059018	transcript	0.0474197	2.39381	-5.65768	1.66e-08	3.51e-06
LNC_035585	XLOC_060235	transcript	0.813897	0	Inf	8.4e-09	2.01e-06
LNC_035936	XLOC_060818	transcript	1.47413	0.0735247	4.3255	0.00160621	0.0482349
LNC_036375	XLOC_061478	transcript	0.384759	0.006183	5.9595	0.00042255	0.0167055
LNC_038281	XLOC_064208	transcript	1.76473	0.0817433	4.4322	0.00025407	0.0111818
LNC_039805	XLOC_066356	transcript	0.391142	0	Inf	0.00166094	0.0495403
LNC_040897	XLOC_067853	transcript	1.10098	28.864	-4.71242	9.11e-08	1.48e-05
LNC_040900	XLOC_067856	transcript	23.5693	279.938	-3.57012	0.00123657	0.0397324
LNC_040901	XLOC_067858	transcript	2.02814	456.545	-7.81446	0.00010854	0.00555467
LNC_042076	XLOC_069368	transcript	1.11081	0.0712637	3.9623	0.00149356	0.0458702
LNC_042108	XLOC_069412	transcript	0.488044	0.00347967	7.13192	3.77e-08	7.09e-06
LNC_042401	XLOC_069817	transcript	0.546886	0	Inf	4.07e-08	7.62e-06
LNC_042784	XLOC_070404	transcript	0	0.0647393	#NAME?	0.00010335	0.00535158
LNC_044741	XLOC_073316	transcript	0.658986	0	Inf	3.41e-07	4.33e-05
LNC_044795	XLOC_073407	transcript	0.135729	0	Inf	0.00020448	0.00938905
LNC_044850	XLOC_073505	transcript	1.96033	0	Inf	4.9e-07	5.86e-05
LNC_044987	XLOC_073713	transcript	0.662525	0	Inf	2.79e-05	0.00180714
LNC_045317	XLOC_074242	transcript	1.13303	0	Inf	2.61e-10	1.34e-07
LNC_046282	XLOC_076059	transcript	0.903102	0.027884	5.01738	0.00159825	0.0481733
LNC_047613	XLOC_078675	transcript	0.239707	7.01422	-4.87094	7.58e-05	0.0041492
LNC_047778	XLOC_079061	transcript	1.3217	0	Inf	7.45e-08	1.26e-05
LNC_047940	XLOC_079401	transcript	0.00284867	0.305353	-6.74405	0.00036572	0.0148431
LNC_047953	XLOC_079421	transcript	3.26602	22.9408	-2.81231	0.00060915	0.0224235
LNC_048035	XLOC_079629	transcript	15.8573	0.150664	6.71767	4.35e-10	2e-07
LNC_048162	XLOC_079910	transcript	0.814906	0	Inf	7.66e-06	0.0006039
LNC_048607	XLOC_080726	transcript	1.38125	0.057989	4.57405	0.000125	0.00625555
LNC_048625	XLOC_080776	transcript	36.7294	191.798	-2.38458	0.00131153	0.0414574
LNC_048670	XLOC_080860	transcript	0.066585	0.481636	-2.85468	0.00158277	0.0479046
LNC_049094	XLOC_081610	transcript	2.26011	0	Inf	2.19e-11	1.69e-08
LNC_049095	XLOC_081610	transcript	1.34584	0.0588497	4.51533	0.00033655	0.0139523
LNC_049518	XLOC_082268	transcript	0.213714	0	Inf	1.54e-05	0.0010855
LNC_049519	XLOC_082268	transcript	0.331602	0	Inf	9.79e-07	0.00010772
LNC_049520	XLOC_082268	transcript	0.219545	0	Inf	0.00025809	0.0113206
LNC_049523	XLOC_082268	transcript	0.26212	0	Inf	4.18e-06	0.00036487
LNC_049729	XLOC_082593	transcript	0	0.363136	#NAME?	1.1e-07	1.7e-05
LNC_052845	XLOC_087205	transcript	0.540979	0.0180123	4.90851	0.00040743	0.0162351
LNC_053689	XLOC_088362	transcript	5.13466	43.2484	-3.07431	0.00106182	0.0352731
LNC_053691	XLOC_088364	transcript	7.94308	39.295	-2.30658	0.00043616	0.0171305
LNC_053700	XLOC_088380	transcript	0.303773	56.0343	-7.52717	2.42e-08	4.87e-06
LNC_053701	XLOC_088380	transcript	1.46775	23.2183	-3.98358	0.00011782	0.0059828
LNC_053705	XLOC_088380	transcript	1.85307	136.876	-6.20681	6.44e-07	7.47e-05
LNC_053707	XLOC_088380	transcript	0.255721	2.65499	-3.37607	0.00121124	0.0391674
LNC_055300	XLOC_090657	transcript	0.0407687	0.981508	-4.58947	0.00021485	0.00975628
LNC_055785	XLOC_091380	transcript	1.11442	0.0293643	5.24608	0.00012029	0.00606134
LNC_056812	XLOC_092917	transcript	0.434873	0	Inf	7.63e-05	0.0041765
LNC_057952	XLOC_094826	transcript	5.0198	0	Inf	8.17e-07	9.15e-05
LNC_058784	XLOC_096717	transcript	0	0.668506	#NAME?	0.00057619	0.0214634
LNC_059116	XLOC_097466	transcript	4.48979	0	Inf	4.67e-10	2.13e-07
LNC_059284	XLOC_097901	transcript	0.565448	0	Inf	3.04e-08	5.92e-06
LNC_060001	XLOC_099013	transcript	4.66733	22.886	-2.2938	0.00097669	0.0328773
LNC_060003	XLOC_099019	transcript	0.38197	4.24993	-3.47591	0.00040802	0.0162486
LNC_060006	XLOC_099021	transcript	67.6144	1601.84	-4.56626	3.99e-05	0.00245181
LNC_060038	XLOC_099094	transcript	3.68091	0.0175933	7.70889	3.28e-07	4.19e-05
LNC_060372	XLOC_099899	transcript	0.261055	0	Inf	0.0012307	0.0396018
LNC_060582	XLOC_100324	transcript	0.011385	0.618707	-5.76405	1.49e-05	0.00105744
LNC_060583	XLOC_100324	transcript	0.0485853	0.522727	-3.42746	0.00122433	0.0394353
LNC_064287	XLOC_105870	transcript	11.2974	0.909386	3.63495	0.00128122	0.0408474
LNC_064400	XLOC_106027	transcript	0.224701	0	Inf	0.00042434	0.0167362
LNC_064401	XLOC_106027	transcript	0.182006	0	Inf	0.00046676	0.018073
LNC_064402	XLOC_106027	transcript	0.201768	0	Inf	8.29e-05	0.00448081
LNC_068263	XLOC_111527	transcript	0.0808157	1.11578	-3.78727	0.0010365	0.0345542
LNC_068450	XLOC_111863	transcript	1.07598	0.00554433	7.60042	4.97e-06	0.00041997
LNC_069572	XLOC_113741	transcript	0.965949	0	Inf	2.2e-09	7.12e-07
LNC_069573	XLOC_113741	transcript	0.135926	0	Inf	5.53e-05	0.0032001
LNC_069574	XLOC_113741	transcript	0.699711	0.008412	6.37817	1.21e-05	0.00089035
LNC_069575	XLOC_113741	transcript	0.445246	0	Inf	5.45e-07	6.41e-05
LNC_069681	XLOC_113927	transcript	0.688616	0	Inf	0.00087545	0.03014
LNC_069693	XLOC_113961	transcript	0.653777	0.007044	6.53626	0.00052573	0.019968
LNC_069694	XLOC_113961	transcript	0.442454	0	Inf	0.00068244	0.0246654
LNC_069838	XLOC_114249	transcript	0.858759	0	Inf	3.73e-08	7.06e-06
LNC_069976	XLOC_114563	transcript	1.19287	0.0269843	5.46617	0.00082488	0.0288158
LNC_070026	XLOC_114693	transcript	1.36879	0.0119857	6.83545	9.84e-08	1.57e-05
LNC_070027	XLOC_114693	transcript	1.32778	0.00694833	7.57813	3.04e-07	3.95e-05
LNC_070130	XLOC_114955	transcript	0.521737	0	Inf	0.00020814	0.0095306
LNC_070393	XLOC_115533	transcript	1.54389	0.0129537	6.89706	4.55e-05	0.00273341
LNC_070432	XLOC_115622	transcript	0.730547	0	Inf	1.2e-05	0.000887
LNC_070433	XLOC_115622	transcript	1.48301	0	Inf	3.93e-05	0.0024259
LNC_070434	XLOC_115622	transcript	1.6012	0.0625713	4.67751	0.00016354	0.00779243
LNC_070472	XLOC_115749	transcript	6.58816	0.180451	5.19019	5.16e-06	0.0004329
LNC_070618	XLOC_116058	transcript	7.58149	0.488418	3.95629	0.00046887	0.018144
LNC_070629	XLOC_116087	transcript	0.852485	18.1276	-4.41037	0.000304	0.0128174
LNC_070941	XLOC_116770	transcript	2.98511	0	Inf	5.64e-08	1e-05
LNC_070944	XLOC_116778	transcript	1.76732	0	Inf	3.29e-06	0.00029784
LNC_070945	XLOC_116779	transcript	1.71626	0.00856933	7.64587	5.46e-08	9.75e-06
LNC_070946	XLOC_116779	transcript	2.1664	0.00597233	8.50279	2.15e-07	2.98e-05
LNC_071300	XLOC_117331	transcript	0.359247	0.00687267	5.70796	0.00018852	0.00875446
LNC_071360	XLOC_117468	transcript	0.674639	0	Inf	1.47e-07	2.16e-05
LNC_073288	XLOC_120340	transcript	0.606125	0	Inf	0.00046115	0.0178663
LNC_073510	XLOC_120691	transcript	0	0.183794	#NAME?	6.92e-05	0.00384959
LNC_075460	XLOC_123471	transcript	1.06375	0.0625023	4.08911	0.00045653	0.0177502
LNC_077125	XLOC_125880	transcript	0.450457	0	Inf	3.55e-07	4.47e-05
LNC_077741	XLOC_126789	transcript	0.516118	0	Inf	0.00015292	0.00736119
LNC_077742	XLOC_126789	transcript	0.290429	0	Inf	6.43e-05	0.00363985
LNC_077766	XLOC_126839	transcript	1.1176	0.011885	6.55512	0.00012692	0.00631814
LNC_078033	XLOC_127244	transcript	0.386289	0	Inf	3.76e-05	0.00234121
LNC_078235	XLOC_127577	transcript	2.54291	0.039135	6.02187	1.16e-05	0.00085833
LNC_079248	XLOC_129311	transcript	1.48471	0.018805	6.30292	0.00016707	0.00792624
LNC_079344	XLOC_129513	transcript	0.436847	0.00509867	6.42086	0.0001633	0.00778652
LNC_079378	XLOC_129600	transcript	0.743366	0	Inf	8.09e-07	9.11e-05
LNC_079461	XLOC_129738	transcript	0.498083	0.017954	4.79401	0.00099801	0.0334748
LNC_079677	XLOC_130189	transcript	7.34533	0.065244	6.81484	3.88e-10	1.83e-07
LNC_079693	XLOC_130219	transcript	0.225595	0	Inf	2.41e-07	3.26e-05
LNC_079696	XLOC_130220	transcript	0.478533	0.006643	6.17064	3.3e-05	0.00209425
LNC_079697	XLOC_130220	transcript	1.23152	0	Inf	4.01e-09	1.15e-06
LNC_079698	XLOC_130220	transcript	0.514837	0	Inf	6.56e-08	1.14e-05
LNC_079853	XLOC_130577	transcript	19.4059	0.976223	4.31314	0.00019413	0.00896413
LNC_080186	XLOC_131372	transcript	0.617225	0	Inf	2.33e-05	0.00153344
LNC_080225	XLOC_131466	transcript	0.910162	0.00631	7.17234	0.00067924	0.024577
LNC_080596	XLOC_132097	transcript	0.32757	0	Inf	0.00012097	0.00608167
LNC_080617	XLOC_132146	transcript	0.104196	0.696851	-2.74154	0.00114545	0.0375239
LNC_080895	XLOC_132647	transcript	0.405615	0.005247	6.27247	0.0009012	0.0309384
LNC_081653	XLOC_133936	transcript	0.679703	0	Inf	0.00012442	0.00624078
LNC_082476	XLOC_135136	transcript	7.08449	0.0124617	9.15102	1.36e-10	7.78e-08
LNC_082477	XLOC_135136	transcript	0.636034	0	Inf	5.14e-05	0.00302238
LNC_083140	XLOC_136025	transcript	1.57252	0.00761667	7.6897	1.35e-05	0.0009734
LNC_086424	XLOC_140569	transcript	0.637987	8.21598	-3.68683	0.00128603	0.0409611
LNC_086823	XLOC_141089	transcript	2.47034	18.9824	-2.94188	0.00035542	0.0145417
LNC_087345	XLOC_141809	transcript	0.939185	6.58749	-2.81025	0.00041922	0.0165841
LNC_089545	XLOC_144939	transcript	0.290276	1.8233	-2.65106	0.00102668	0.0342441
LNC_089788	XLOC_145362	transcript	0.265911	3.20165	-3.5898	0.00117985	0.0383411
LNC_090265	XLOC_146308	transcript	7.53907	0.0172263	8.77363	9.12e-08	1.48e-05
LNC_090479	XLOC_146828	transcript	0.329716	0	Inf	6.68e-07	7.7e-05
LNC_090480	XLOC_146828	transcript	2.07738	0	Inf	2.13e-09	6.97e-07
LNC_090743	XLOC_147493	transcript	7.26365	0.225378	5.01027	1.49e-06	0.00015229
LNC_091070	XLOC_148171	transcript	1.09293	0.00768733	7.1515	2.08e-05	0.00139391
LNC_091269	XLOC_148568	transcript	1.67	0	Inf	0.00029197	0.0124576
LNC_091326	XLOC_148689	transcript	2.5946	0.0242873	6.73917	2.73e-07	3.63e-05
LNC_091554	XLOC_149128	transcript	0.525883	0	Inf	0.00032686	0.013602
LNC_091581	XLOC_149176	transcript	0.534606	0.00213733	7.96652	1.27e-06	0.0001345
LNC_092636	XLOC_150871	transcript	0.00256633	0.147253	-5.84245	8.63e-06	0.00066914
LNC_092741	XLOC_151027	transcript	0.827972	0	Inf	3.93e-05	0.0024259
LNC_092742	XLOC_151027	transcript	0.898493	0.008401	6.7408	1.1e-07	1.7e-05
LNC_094219	XLOC_153233	transcript	0.0572143	0.675872	-3.5623	1.02e-05	0.0007726
LNC_094252	XLOC_153270	transcript	0.759515	0	Inf	4.85e-10	2.2e-07
LNC_096491	XLOC_156326	transcript	0.179926	3.20353	-4.15418	0.00028932	0.0124008
LNC_099004	XLOC_160032	transcript	0.342948	0	Inf	9.82e-05	0.00514287
LNC_099005	XLOC_160032	transcript	0.584449	0.0262457	4.47693	0.00143641	0.0444997
LNC_099151	XLOC_160265	transcript	0.789	0	Inf	1.13e-06	0.00012229
LNC_099229	XLOC_160387	transcript	0.00353033	1.16889	-8.37112	0.00092383	0.0314198
LNC_099252	XLOC_160430	transcript	1.70825	0.0828187	4.36642	0.0001609	0.00770023
LNC_099253	XLOC_160431	transcript	1.764	0	Inf	1.63e-06	0.00016484
LNC_099539	XLOC_160929	transcript	2.89235	0.025643	6.81753	0.0002439	0.0108139
LNC_099789	XLOC_161367	transcript	1.58814	0.0118423	7.06725	1.71e-09	5.83e-07
LNC_100020	XLOC_161836	transcript	0.590389	0	Inf	2.88e-06	0.00026476
LNC_100556	XLOC_163188	transcript	6.54617	0.00105067	12.6051	9.93e-13	1.23e-09
LNC_100652	XLOC_163392	transcript	3.44066	0	Inf	1.48e-08	3.19e-06
LNC_100888	XLOC_163857	transcript	0.790598	0.0157083	5.65334	7.11e-05	0.00393211
LNC_100972	XLOC_163969	transcript	0.322685	0	Inf	0.00094634	0.0319866
LNC_101115	XLOC_164206	transcript	2.55736	0.0580163	5.46205	0.00125096	0.0400379
LNC_101485	XLOC_164758	transcript	0.541195	0	Inf	1.24e-05	0.00091149
LNC_101487	XLOC_164758	transcript	0.459839	0	Inf	1.83e-05	0.00125457
LNC_101587	XLOC_164933	transcript	14.3358	0	Inf	2.53e-14	4.92e-11
LNC_101644	XLOC_165009	transcript	0.00286933	0.0820113	-4.83704	0.001415	0.0441274
LNC_102780	XLOC_166651	transcript	1.57967	0	Inf	1.59e-08	3.41e-06
LNC_103588	XLOC_167819	transcript	0.415408	0.0273767	3.92351	0.00159049	0.0480276
LNC_104345	XLOC_168835	transcript	0.763935	0.003039	7.97371	1.01e-07	1.6e-05
LNC_107718	XLOC_173685	transcript	0.4073	0	Inf	6.96e-07	7.97e-05
LNC_108059	XLOC_174191	transcript	0	0.44082	#NAME?	4.88e-05	0.0028978
LNC_108157	XLOC_174371	transcript	0.0635407	1.26314	-4.31319	0.00044591	0.0174197
LNC_108821	XLOC_175424	transcript	0.932671	0	Inf	7.3e-08	1.25e-05
LNC_108902	XLOC_175568	transcript	2.06059	0.124246	4.05179	0.000752	0.0266717
LNC_108987	XLOC_175679	transcript	0.543351	4.4935	-3.04788	6.99e-05	0.0038873
LNC_108994	XLOC_175679	transcript	0.00163767	0.18253	-6.80035	0.00023369	0.0104959
LNC_108996	XLOC_175679	transcript	0.0169203	0.805919	-5.57381	6.69e-06	0.00053815
LNC_109335	XLOC_176340	transcript	0.625775	0	Inf	0.00104684	0.0348636
LNC_109477	XLOC_176645	transcript	0.294789	0	Inf	0.00078455	0.0275971
LNC_109573	XLOC_176796	transcript	0	0.290045	#NAME?	6.69e-07	7.7e-05
LNC_110241	XLOC_178154	transcript	0.394879	4.1874	-3.40657	0.00034884	0.014335
LNC_110367	XLOC_178419	transcript	0.798412	0	Inf	1.83e-05	0.00125203
LNC_110399	XLOC_178500	transcript	5.35034	0.0505153	6.72676	1.58e-07	2.29e-05
LNC_110400	XLOC_178502	transcript	1.52682	0	Inf	2e-05	0.00134523
LNC_110458	XLOC_178652	transcript	7.41641	0.369818	4.32583	0.00013585	0.00667655
LNC_111240	XLOC_180174	transcript	0.492051	6.75699	-3.7795	1.47e-05	0.00104219
LNC_111313	XLOC_180376	transcript	0.182923	0	Inf	0.00145589	0.0449968
LNC_111411	XLOC_180586	transcript	1.05167	0.0431643	4.6067	0.00129694	0.0411687
LNC_111561	XLOC_180929	transcript	1.66983	0.035751	5.54557	0.00083934	0.0291496
LNC_113287	XLOC_183663	transcript	0.902875	0.0156307	5.85207	0.00040384	0.0161411
LNC_116454	XLOC_188473	transcript	0.210121	0	Inf	0.00142465	0.044314
LNC_117631	XLOC_190248	transcript	0.462494	0	Inf	1.24e-05	0.00091122
LNC_118236	XLOC_191116	transcript	0.323006	0	Inf	1.46e-05	0.00103912
LNC_119159	XLOC_192565	transcript	4.11777	0.066195	5.959	5.94e-06	0.00048623
LNC_119240	XLOC_192723	transcript	3.37942	0.004665	9.50068	2.36e-11	1.77e-08
LNC_119241	XLOC_192723	transcript	0.764419	0	Inf	1e-05	0.00076129
LNC_119400	XLOC_193001	transcript	0.337951	0.0110073	4.94028	0.00037202	0.0150542
LNC_119537	XLOC_193217	transcript	0.078181	20.9368	-8.06501	7e-12	6.57e-09
LNC_119538	XLOC_193217	transcript	1.56302	23.1282	-3.88724	0.00019852	0.00914735
LNC_119540	XLOC_193217	transcript	0.149934	30.4097	-7.66406	9.73e-11	6.03e-08
LNC_119541	XLOC_193218	transcript	7.1838	59.9999	-3.06214	0.00090532	0.0310149
LNC_119766	XLOC_193667	transcript	0.975528	6.21612	-2.67176	0.00067924	0.024577
LNC_119973	XLOC_194113	transcript	0.498763	0.00826067	5.91595	0.00127235	0.0405843
LNC_120055	XLOC_194246	transcript	0.653049	0	Inf	9.12e-09	2.14e-06
LNC_120138	XLOC_194399	transcript	0	0.141133	#NAME?	0.00048409	0.0186452
LNC_120156	XLOC_194436	transcript	1.00145	0	Inf	8.5e-07	9.49e-05
LNC_120330	XLOC_194727	transcript	26.3413	0.0452093	9.18649	5.7e-15	1.5e-11
LNC_120979	XLOC_196224	transcript	2.96706	0	Inf	1.61e-13	2.41e-10
LNC_120980	XLOC_196224	transcript	1.13307	0	Inf	1.45e-08	3.13e-06
LNC_120981	XLOC_196224	transcript	1.51736	0	Inf	8.93e-10	3.49e-07
LNC_120982	XLOC_196224	transcript	1.51231	0	Inf	6.74e-10	2.91e-07
LNC_120983	XLOC_196224	transcript	6.67224	0.0537377	6.95609	5.74e-12	5.47e-09
LNC_120984	XLOC_196224	transcript	0.662564	0	Inf	6.18e-08	1.09e-05
LNC_120985	XLOC_196224	transcript	1.30793	0.0111677	6.87182	5.09e-06	0.00042852
LNC_120986	XLOC_196224	transcript	0.698877	0	Inf	9.57e-09	2.22e-06
LNC_121276	XLOC_196675	transcript	0.395181	0	Inf	0.00053454	0.020259
LNC_121700	XLOC_197614	transcript	1.00157	0.0239743	5.38462	0.0009023	0.03096
LNC_121743	XLOC_197710	transcript	1.16876	0.022666	5.6883	4.14e-06	0.00036372
LNC_121774	XLOC_197791	transcript	0.530273	13.1553	-4.63277	3.56e-05	0.00223455
LNC_121836	XLOC_197925	transcript	14.2306	0.388078	5.19651	0.00040385	0.0161411
LNC_121837	XLOC_197925	transcript	1.07117	0	Inf	1.4e-05	0.00100041
LNC_121976	XLOC_198187	transcript	6.51178	0.238066	4.77362	0.00021747	0.00986173
LNC_121992	XLOC_198205	transcript	0.662051	0	Inf	0.00044759	0.0174751
LNC_121994	XLOC_198205	transcript	0	0.462124	#NAME?	0.00027803	0.0120269
LNC_122059	XLOC_198350	transcript	3.04438	0.122977	4.62968	9.85e-05	0.00514965
LNC_122060	XLOC_198350	transcript	0.99696	0	Inf	8.98e-06	0.00069324
LNC_122245	XLOC_198740	transcript	0.827224	0.0230837	5.16333	0.00137335	0.0430125
LNC_122530	XLOC_199255	transcript	0.085423	0.631572	-2.88625	0.0001202	0.00606134
LNC_123341	XLOC_200422	transcript	3.27979	0.118827	4.78667	0.00028427	0.0122484
LNC_124846	XLOC_202576	transcript	0.74617	10.6433	-3.83429	0.00039398	0.0157949
LNC_128192	XLOC_207227	transcript	0.533715	0.003624	7.20234	5.06e-05	0.00298458
LNC_130970	XLOC_211379	transcript	0.882649	0	Inf	1.95e-05	0.00131895
LNC_131119	XLOC_211610	transcript	0.521286	0	Inf	5.06e-05	0.00298458
LNC_131157	XLOC_211675	transcript	0.0273277	1.08526	-5.31153	0.00092953	0.0315541
LNC_131273	XLOC_211900	transcript	0	0.262166	#NAME?	0.00039047	0.0156828
LNC_131368	XLOC_212087	transcript	1.31116	0.0266023	5.62314	0.00067293	0.0244156
LNC_131391	XLOC_212129	transcript	0.0649863	1.28764	-4.30845	0.00021464	0.00975511
LNC_131450	XLOC_212254	transcript	0	0.230377	#NAME?	3.77e-05	0.00234601
LNC_131451	XLOC_212254	transcript	0	0.112339	#NAME?	0.00142885	0.0443911
LNC_131492	XLOC_212340	transcript	1.09768	0.00634033	7.43569	1.11e-08	2.49e-06
LNC_131894	XLOC_213126	transcript	1.12651	0	Inf	1.11e-07	1.71e-05
LNC_131897	XLOC_213134	transcript	0.394389	0	Inf	6.89e-06	0.00055307
LNC_132350	XLOC_214096	transcript	0.053557	0.712462	-3.73367	0.00030392	0.0128174
LNC_132431	XLOC_214299	transcript	0.760428	0	Inf	6.91e-05	0.00384776
LNC_132553	XLOC_214509	transcript	0.0368577	0.638853	-4.11545	0.0014712	0.0453848
LNC_133100	XLOC_215585	transcript	0.292187	0	Inf	0.00077997	0.0274654
LNC_133199	XLOC_215749	transcript	1.0027	0	Inf	0.00025094	0.0110794
LNC_133396	XLOC_216055	transcript	28.7308	1035.57	-5.17169	4.11e-06	0.00036197
LNC_136096	XLOC_219943	transcript	14.2196	86.353	-2.60237	0.00048989	0.0188355
LNC_136097	XLOC_219943	transcript	2.69024	17.2921	-2.68431	0.00049221	0.0189025
LNC_136098	XLOC_219943	transcript	15.8552	69.1685	-2.12516	0.00093878	0.0317781
LNC_138680	XLOC_223624	transcript	78.0772	1.11216	6.13347	6.88e-05	0.00383357
LNC_139362	XLOC_224675	transcript	0.224181	0	Inf	0.00066169	0.0240612
LNC_139406	XLOC_224738	transcript	5.24979	100.021	-4.2519	0.0002407	0.0107071
LNC_139584	XLOC_225006	transcript	0.379367	0	Inf	0.00036567	0.0148431
LNC_139873	XLOC_225449	transcript	1.79861	0.0482977	5.21878	0.00025565	0.0112363
LNC_141220	XLOC_227558	transcript	0.44134	0	Inf	1.05e-07	1.65e-05
LNC_141223	XLOC_227558	transcript	0.224603	0	Inf	5.69e-06	0.00047038
LNC_141225	XLOC_227558	transcript	0.33898	0	Inf	9.75e-07	0.0001075
LNC_141465	XLOC_227912	transcript	0.802458	0	Inf	3.76e-06	0.00033551
LNC_141551	XLOC_228053	transcript	0.318166	0	Inf	6.81e-05	0.00381041
LNC_141662	XLOC_228239	transcript	0.729821	0.00250933	8.1841	1.96e-07	2.73e-05
LNC_141778	XLOC_228429	transcript	1.59281	0.123432	3.68979	0.00121675	0.039307
LNC_142316	XLOC_229394	transcript	0.047113	0.669864	-3.82967	9.79e-06	0.00074575
LNC_142329	XLOC_229424	transcript	2.40896	0	Inf	0.00016545	0.00786634
LNC_142478	XLOC_229749	transcript	0.393187	0	Inf	1.37e-05	0.00098212
LNC_142528	XLOC_229866	transcript	0.554357	0	Inf	0.00016965	0.00801397
LNC_142912	XLOC_230801	transcript	0.711304	3.84991	-2.43628	0.00163672	0.0489288
LNC_143477	XLOC_231994	transcript	0.42201	0	Inf	4.28e-05	0.0025994
LNC_143648	XLOC_232303	transcript	0.356415	0	Inf	0.00012896	0.00639524
LNC_144224	XLOC_233219	transcript	0.341515	0	Inf	0.00090077	0.0309384
LNC_145534	XLOC_235101	transcript	0	0.509929	#NAME?	9.02e-06	0.00069543
LNC_147894	XLOC_238447	transcript	1.12372	0	Inf	0.00024188	0.0107389
LNC_148576	XLOC_239479	transcript	0.286436	0.00240067	6.89864	4.76e-06	0.00040686
LNC_148999	XLOC_240126	transcript	0.766193	0.00334433	7.83985	4.96e-05	0.00293233
LNC_149000	XLOC_240126	transcript	0.7526	0.00588333	6.99911	5.82e-06	0.00047894
LNC_149001	XLOC_240126	transcript	0.796896	0	Inf	1.06e-07	1.65e-05
LNC_149051	XLOC_240204	transcript	0.0235157	0.233993	-3.31477	0.00116845	0.0380836
LNC_150487	XLOC_242475	transcript	35.5981	1.85712	4.26066	0.00013941	0.0068309
LNC_150739	XLOC_243009	transcript	1.96291	0	Inf	4.01e-10	1.87e-07
LNC_151208	XLOC_244192	transcript	0.0153843	0.780314	-5.66452	3.92e-05	0.00242536
LNC_151287	XLOC_244372	transcript	0.31948	0	Inf	0.00132429	0.0417744
LNC_151288	XLOC_244372	transcript	0.239587	0	Inf	3.8e-07	4.75e-05
LNC_151409	XLOC_244714	transcript	5.74429	0.372592	3.94646	0.00094066	0.0318112
LNC_151474	XLOC_244872	transcript	0.77042	0.0536257	3.84465	0.0006805	0.0246089
LNC_151642	XLOC_245243	transcript	0.231906	0	Inf	0.00024471	0.010835
LNC_151643	XLOC_245244	transcript	0.486615	0	Inf	2.34e-09	7.42e-07
LNC_151715	XLOC_245373	transcript	1.32752	0	Inf	6.24e-10	2.73e-07
LNC_151833	XLOC_245599	transcript	1.47526	0.00161367	9.83641	8.54e-09	2.04e-06
LNC_152386	XLOC_246523	transcript	0.430038	0	Inf	0.00152299	0.0464591
LNC_152772	XLOC_247193	transcript	0.0449277	0.71553	-3.99334	0.0008096	0.028372
LNC_157872	XLOC_254897	transcript	1.80806	80.6822	-5.47974	7.25e-07	8.28e-05
LNC_157874	XLOC_254898	transcript	10.5827	64.1924	-2.60069	7.16e-05	0.00395535
LNC_157956	XLOC_255036	transcript	0.192569	1.11655	-2.5356	0.00031381	0.0131419
LNC_158812	XLOC_256447	transcript	0.538547	0.00716067	6.23283	0.00130491	0.0413187
LNC_159044	XLOC_257086	transcript	1.2029	8.36775	-2.79832	0.00030522	0.0128559
LNC_159092	XLOC_257237	transcript	0.88651	0	Inf	2.37e-08	4.78e-06
LNC_159093	XLOC_257237	transcript	1.04348	0	Inf	7.49e-09	1.87e-06
LNC_159318	XLOC_257802	transcript	2.52159	0.021368	6.88274	1.16e-08	2.57e-06
LNC_159321	XLOC_257805	transcript	0.666475	0.00381867	7.44734	0.00033563	0.0139225
LNC_159874	XLOC_259146	transcript	0.371416	0.00946267	5.29465	0.00097873	0.032929
LNC_160202	XLOC_259688	transcript	0.407535	0	Inf	2.85e-07	3.74e-05
LNC_160205	XLOC_259695	transcript	1.2562	0	Inf	0.00043399	0.0170656
LNC_164531	XLOC_266076	transcript	0	1.01867	#NAME?	2.73e-06	0.00025366
LNC_165500	XLOC_267528	transcript	0.893753	0.00626067	7.15742	3.37e-08	6.43e-06
LNC_165501	XLOC_267528	transcript	0.524732	0	Inf	3.83e-06	0.00034015
LNC_166272	XLOC_268629	transcript	0	0.0971993	#NAME?	0.00034342	0.0141565
LNC_166480	XLOC_268986	transcript	1.82355	0	Inf	2.96e-08	5.77e-06
LNC_166537	XLOC_269069	transcript	0.389038	0	Inf	0.00059982	0.022192
LNC_167588	XLOC_270715	transcript	1.97449	0.00547933	8.49326	2.8e-09	8.51e-07
LNC_167589	XLOC_270715	transcript	0.688511	0.00631567	6.7684	6.23e-05	0.00355488
LNC_167596	XLOC_270720	transcript	0.00030467	0.101952	-8.38644	0.00067263	0.0244156
LNC_168200	XLOC_271624	transcript	1.55752	0	Inf	1.09e-07	1.69e-05
LNC_168458	XLOC_272018	transcript	0.306763	0	Inf	0.00054375	0.0204984
LNC_168933	XLOC_272755	transcript	1.12694	0.011588	6.60364	6.69e-05	0.00375269
LNC_169187	XLOC_273160	transcript	0.012733	0.14343	-3.49371	0.00132216	0.0417447
LNC_169244	XLOC_273243	transcript	0.355658	0.00571533	5.95951	8.82e-05	0.00473453
LNC_169601	XLOC_273933	transcript	0.0196697	0.346157	-4.13738	0.00163165	0.0487995
LNC_169719	XLOC_274237	transcript	0.82966	0	Inf	3.68e-05	0.00230109
LNC_169745	XLOC_274305	transcript	13.242	0.0809037	7.3547	7.87e-10	3.2e-07
LNC_169773	XLOC_274377	transcript	0.352697	0	Inf	0.00136667	0.0429055
LNC_169971	XLOC_274747	transcript	0	0.233088	#NAME?	0.00035655	0.0145696
LNC_170470	XLOC_275675	transcript	0.072495	7.83851	-6.75655	2.76e-07	3.64e-05
LNC_170672	XLOC_276032	transcript	0.702795	0	Inf	0.00034848	0.0143291
LNC_171941	XLOC_278023	transcript	0.544279	0.0222947	4.60957	0.0007133	0.0256117
LNC_172004	XLOC_278141	transcript	0.610021	0.012799	5.57476	0.00078794	0.0277015
LNC_172021	XLOC_278166	transcript	0.662823	0	Inf	7.99e-07	9e-05
LNC_172270	XLOC_278563	transcript	0.512378	0.004611	6.79599	4.22e-05	0.00257358
LNC_173943	XLOC_281029	transcript	0.590073	27.9548	-5.56606	1.6e-05	0.00111555
LNC_173944	XLOC_281029	transcript	11.8629	57.3762	-2.274	0.00024165	0.0107361
LNC_174831	XLOC_282362	transcript	0.337288	0	Inf	0.00129291	0.0410683
LNC_175764	XLOC_283752	transcript	0.0315203	1.43781	-5.51144	1.71e-06	0.0001719
LNC_175981	XLOC_284065	transcript	2.26614	0.08997	4.65465	9.14e-05	0.00486324
LNC_175984	XLOC_284066	transcript	5.86437	40.2533	-2.77906	0.00084887	0.0293745
LNC_177288	XLOC_286134	transcript	0.989059	0	Inf	4.55e-08	8.33e-06
LNC_177424	XLOC_286344	transcript	0.134025	3.03489	-4.50106	0.00109141	0.0360012
LNC_177425	XLOC_286345	transcript	0.479114	3.24804	-2.76113	0.00138468	0.043326
LNC_178239	XLOC_287596	transcript	1.36047	22.3018	-4.03498	4.5e-05	0.00271015
LNC_178594	XLOC_288135	transcript	5.0228	0	Inf	1.34e-10	7.78e-08
LNC_178858	XLOC_288596	transcript	1.32375	0	Inf	1.14e-07	1.74e-05
LNC_178992	XLOC_288834	transcript	0.540581	0	Inf	0.00147474	0.0454301
LNC_179159	XLOC_289143	transcript	0.057394	1.29195	-4.4925	0.00026745	0.0116614
LNC_179682	XLOC_290332	transcript	0.142112	0	Inf	9.24e-05	0.00490273
LNC_179693	XLOC_290332	transcript	0.0226397	1.11735	-5.62509	3.52e-05	0.00221567
LNC_183747	XLOC_296089	transcript	1.30444	0.0308697	5.4011	3.16e-05	0.0020118
LNC_184350	XLOC_296964	transcript	0.304415	0	Inf	0.00017963	0.00842465
LNC_184883	XLOC_297712	transcript	0.0262347	1.04339	-5.31366	1.21e-06	0.00012992
LNC_185181	XLOC_298144	transcript	2.46507	0	Inf	3.66e-12	3.82e-09
LNC_185249	XLOC_298230	transcript	0.601793	0	Inf	1.45e-05	0.00103104
LNC_185250	XLOC_298230	transcript	2.08065	0	Inf	1.62e-08	3.46e-06
LNC_187904	XLOC_302056	transcript	0.127286	1.514	-3.57223	0.00018319	0.00852841
LNC_188310	XLOC_302668	transcript	2.1873	0	Inf	1.82e-08	3.82e-06
LNC_188500	XLOC_302958	transcript	5.41614	0.243849	4.47321	0.00016226	0.00774859
LNC_189638	XLOC_305066	transcript	0.784488	0.0159053	5.62417	0.00041028	0.0162989
LNC_189734	XLOC_305292	transcript	0.014808	0.982349	-6.05179	3.23e-06	0.00029326
LNC_189899	XLOC_305701	transcript	0.007943	0.539261	-6.08516	8.54e-08	1.42e-05
LNC_189900	XLOC_305701	transcript	1.31582	0.00262967	8.96687	1.96e-10	1.08e-07
LNC_190180	XLOC_306242	transcript	0.790035	49.4475	-5.96784	1.05e-07	1.65e-05
LNC_190457	XLOC_306833	transcript	0.662486	0	Inf	1.2e-05	0.00088726
LNC_190477	XLOC_306864	transcript	1.86033	0.08835	4.39618	0.00064539	0.023586
LNC_190541	XLOC_306973	transcript	1.52058	0.105477	3.84961	0.00130072	0.0412687
LNC_191188	XLOC_308040	transcript	0.589191	0	Inf	6.03e-09	1.59e-06
LNC_191189	XLOC_308040	transcript	0.520582	0	Inf	1.36e-08	2.97e-06
LNC_192822	XLOC_310409	transcript	0.768358	0	Inf	4.21e-06	0.00036743
LNC_197152	XLOC_316619	transcript	0.20631	0	Inf	0.0010719	0.035518
LNC_197206	XLOC_316693	transcript	0.46175	4.6149	-3.32112	1.38e-05	0.00098982
LNC_197390	XLOC_316983	transcript	1.01977	0	Inf	2.21e-06	0.00021405
LNC_197486	XLOC_317107	transcript	0.372168	0	Inf	0.00055659	0.0208765
LNC_197880	XLOC_317716	transcript	0.601173	11.5701	-4.26648	0.00016987	0.00801874
LNC_198514	XLOC_318692	transcript	8.84643	0.124699	6.14857	5.3e-05	0.00308566
LNC_198993	XLOC_319565	transcript	0.756384	0	Inf	5.72e-10	2.54e-07
LNC_199364	XLOC_320239	transcript	1.48417	0.020711	6.16312	0.00044143	0.0172959
LNC_199370	XLOC_320245	transcript	0.487095	0	Inf	3.87e-07	4.81e-05
LNC_199733	XLOC_321020	transcript	0.521321	0	Inf	2.12e-05	0.0014159
LNC_199734	XLOC_321020	transcript	0.358264	0.00116967	8.25878	0.00011671	0.00594028
LNC_200147	XLOC_321889	transcript	0.011383	0.433897	-5.2524	6.35e-06	0.00051458
LNC_200203	XLOC_322042	transcript	1.52079	0	Inf	5.59e-11	3.71e-08
LNC_200205	XLOC_322042	transcript	3.51091	0	Inf	1.13e-13	1.86e-10
LNC_200465	XLOC_322596	transcript	2.16998	0.0137243	7.3048	3.91e-05	0.00241964
LNC_200608	XLOC_322892	transcript	1.75992	0	Inf	5.93e-09	1.58e-06
LNC_200639	XLOC_322961	transcript	0.770487	0	Inf	0.00020851	0.00954099
LNC_200642	XLOC_322962	transcript	0	0.608055	#NAME?	3.17e-06	0.00028863
LNC_200986	XLOC_323659	transcript	10.245	460.526	-5.49029	4.65e-06	0.00039889
LNC_201460	XLOC_324494	transcript	1.89053	0.0470933	5.32712	0.00042309	0.0167169
LNC_201467	XLOC_324505	transcript	0.377546	0.00538367	6.13192	0.00088546	0.0304456
LNC_201468	XLOC_324505	transcript	0.2702	0	Inf	0.00060596	0.0223519
LNC_202331	XLOC_325813	transcript	2.10768	0.00977233	7.75274	7.56e-09	1.88e-06
LNC_202463	XLOC_326041	transcript	1.4622	0	Inf	8.19e-09	1.98e-06
LNC_202629	XLOC_326290	transcript	0.456494	0	Inf	2.22e-05	0.00146976
LNC_202630	XLOC_326290	transcript	0.228604	0	Inf	4.74e-06	0.00040552
LNC_204313	XLOC_328591	transcript	0.877047	0.00475133	7.52818	1.4e-07	2.08e-05
LNC_209674	XLOC_335941	transcript	9.00998	0.578373	3.96145	0.00028678	0.012324
LNC_209772	XLOC_336067	transcript	0.447695	0	Inf	1.98e-06	0.0001949
LNC_209773	XLOC_336067	transcript	1.36423	0.0102263	7.05966	2.1e-06	0.00020475
LNC_209774	XLOC_336067	transcript	0.209776	0	Inf	0.00021178	0.00965009
LNC_211704	XLOC_338978	transcript	0.87168	0.000816	10.061	2.22e-05	0.00147164
LNC_212146	XLOC_339930	transcript	11.4349	92.8609	-3.02162	0.00090951	0.0310291
LNC_212188	XLOC_340044	transcript	0.032594	0.567537	-4.12204	0.00044521	0.0174026
LNC_212319	XLOC_340352	transcript	0	0.284027	#NAME?	0.00142307	0.0442978
LNC_212320	XLOC_340353	transcript	0.580269	0	Inf	0.00031902	0.0133198
LNC_212344	XLOC_340399	transcript	1.70906	0	Inf	0.00015329	0.00737357
LNC_212895	XLOC_341484	transcript	1.37749	0.0413037	5.05963	1.71e-05	0.00118364
LNC_213045	XLOC_341735	transcript	0.990485	0.0154427	6.00314	0.00045686	0.0177524
LNC_213329	XLOC_342189	transcript	4.00999	0.0114307	8.45455	4.52e-08	8.3e-06
LNC_213330	XLOC_342190	transcript	0.765727	0.01049	6.18974	0.00011738	0.00596491
LNC_213707	XLOC_342817	transcript	0.826407	0.00201633	8.67897	4.05e-12	4.09e-09
LNC_214055	XLOC_343390	transcript	0.460961	0	Inf	3.98e-05	0.00244512
LNC_214058	XLOC_343390	transcript	1.28228	0	Inf	7.6e-09	1.88e-06
LNC_214418	XLOC_343901	transcript	0.35739	0	Inf	0.00012494	0.00625555
LNC_214450	XLOC_343958	transcript	0	0.39526	#NAME?	0.0001008	0.0052401
LNC_214451	XLOC_343958	transcript	0.0835473	0.849759	-3.34639	0.00067487	0.024459
LNC_214452	XLOC_343961	transcript	0.047327	0.534408	-3.49721	0.00045184	0.017599
LNC_214454	XLOC_343975	transcript	0.130689	2.18072	-4.0606	2.64e-06	0.00025035
LNC_215647	XLOC_345664	transcript	24.8893	674.251	-4.75969	2.97e-06	0.00027246
LNC_216852	XLOC_347346	transcript	1.04222	0.00264167	8.624	4.3e-09	1.22e-06
LNC_216853	XLOC_347346	transcript	0.544701	0	Inf	0.00047206	0.0182459
LNC_216854	XLOC_347346	transcript	2.64254	0	Inf	4.24e-07	5.18e-05
LNC_218112	XLOC_349090	transcript	28.2706	178.232	-2.65638	0.00125544	0.0401425
LNC_222490	XLOC_355321	transcript	0.10499	5.15917	-5.61881	8.01e-06	0.0006274
LNC_222962	XLOC_356075	transcript	0.643637	0	Inf	0.00058127	0.0216151
LNC_222963	XLOC_356075	transcript	1.32957	0	Inf	2.01e-10	1.1e-07
LNC_222964	XLOC_356075	transcript	0.809469	0	Inf	3.87e-07	4.81e-05
LNC_222965	XLOC_356075	transcript	0.747876	0	Inf	4.53e-07	5.45e-05
LNC_222969	XLOC_356079	transcript	0.527013	0	Inf	1.17e-06	0.00012578
LNC_223158	XLOC_356411	transcript	0.0301973	0.502447	-4.05648	0.00158984	0.0480276
LNC_223340	XLOC_356761	transcript	0.766561	0	Inf	9.93e-08	1.58e-05
LNC_223586	XLOC_357319	transcript	14.3945	0.170322	6.40111	9.25e-06	0.00070852
LNC_223940	XLOC_358083	transcript	0.744913	0	Inf	1.17e-08	2.6e-06
LNC_224766	XLOC_359738	transcript	0.623008	0	Inf	0.00064668	0.0236199
LNC_224895	XLOC_359960	transcript	0.119037	2.10594	-4.14498	0.00055456	0.0208341
LNC_226484	XLOC_362309	transcript	1.88653	45.4789	-4.59139	7.21e-06	0.00057565
LNC_227201	XLOC_363312	transcript	0.633028	0.000738	9.74443	3.07e-10	1.5e-07
LNC_227456	XLOC_363674	transcript	0.320261	0	Inf	0.00030012	0.0126902
LNC_227669	XLOC_363951	transcript	0.361802	0	Inf	0.00064091	0.0234611
LNC_230678	XLOC_368247	transcript	0	0.314459	#NAME?	0.00064453	0.0235676
LNC_233812	XLOC_373058	transcript	1.01482	0	Inf	1.69e-10	9.43e-08
LNC_233843	XLOC_373143	transcript	0.311856	0	Inf	0.00041407	0.0164291
LNC_235142	XLOC_375735	transcript	0.477089	0.0141963	5.07067	5.63e-05	0.00325324
LNC_235143	XLOC_375735	transcript	0.196807	0	Inf	0.00010731	0.00550873
LNC_235145	XLOC_375735	transcript	0.424179	0	Inf	2.81e-07	3.7e-05
LNC_235147	XLOC_375736	transcript	1.08421	0	Inf	0.00166512	0.0496424
LNC_235317	XLOC_376075	transcript	0.526423	0	Inf	0.00123844	0.0397534
LNC_235318	XLOC_376075	transcript	0.771074	0	Inf	0.00018023	0.00844673
LNC_235829	XLOC_376922	transcript	0.285093	0	Inf	6.18e-06	0.00050325
LNC_235831	XLOC_376922	transcript	0.4751	0	Inf	2.28e-07	3.12e-05
LNC_235974	XLOC_377151	transcript	6.50581	51.1274	-2.9743	2.19e-05	0.0014522
LNC_236122	XLOC_377375	transcript	0.432285	0	Inf	0.00030807	0.0129345
LNC_236703	XLOC_378196	transcript	13.3241	114.625	-3.1048	0.00085183	0.0294589
LNC_239057	XLOC_381478	transcript	1.97393	25.1169	-3.66952	0.00064981	0.0237079
LNC_239221	XLOC_381684	transcript	0.466368	0	Inf	3.4e-07	4.32e-05
LNC_240554	XLOC_383612	transcript	0.961272	0	Inf	2.47e-06	0.00023527
LNC_240782	XLOC_383944	transcript	0.831263	0.006911	6.91027	0.0001408	0.00688365
LNC_241989	XLOC_385704	transcript	0.0254077	1.45966	-5.84422	4.83e-07	5.79e-05
LNC_242700	XLOC_386750	transcript	0.823443	0	Inf	1.35e-06	0.00013997
LNC_243662	XLOC_388223	transcript	1.13866	0	Inf	9.84e-09	2.26e-06
LNC_244151	XLOC_389354	transcript	1.51617	0.0129557	6.87071	4.49e-08	8.27e-06
LNC_245735	XLOC_391834	transcript	1.13403	45.0652	-5.31248	1e-06	0.00011006
LNC_245736	XLOC_391834	transcript	1.81379	51.819	-4.8364	1.27e-05	0.00092719
LNC_246011	XLOC_392266	transcript	0.849312	0	Inf	4.35e-05	0.00263646
LNC_246534	XLOC_393108	transcript	0.847955	0	Inf	1.9e-07	2.67e-05
LNC_246568	XLOC_393190	transcript	0	0.197876	#NAME?	0.0008258	0.0288318
LNC_246646	XLOC_393396	transcript	2.22498	0.103052	4.43235	0.00014239	0.00694601
LNC_247219	XLOC_394325	transcript	1.15232	0.019368	5.89472	0.00050483	0.0193083
LNC_247517	XLOC_394924	transcript	0.354701	0	Inf	0.00108286	0.035791
LNC_247541	XLOC_394999	transcript	0	0.387689	#NAME?	0.00020575	0.00944102
LNC_248372	XLOC_396249	transcript	1.16733	0	Inf	1.42e-05	0.00101529
LNC_248373	XLOC_396249	transcript	0.769051	0.014204	5.75871	0.00023788	0.0106116
LNC_248605	XLOC_396714	transcript	64.0442	1421.29	-4.47198	6.81e-05	0.00381041
LNC_249200	XLOC_397997	transcript	2.72919	0.085843	4.99063	0.00026825	0.0116756
LNC_249744	XLOC_398971	transcript	3.44673	324.64	-6.55747	1.4e-07	2.08e-05
LNC_249790	XLOC_399057	transcript	6.22872	69.9972	-3.49029	0.00069079	0.0249535
LNC_249791	XLOC_399057	transcript	1.42337	17.2928	-3.60279	0.00132271	0.0417447
LNC_249799	XLOC_399085	transcript	52.9015	426.02	-3.00954	2.33e-05	0.00153478
LNC_250277	XLOC_399944	transcript	0.742659	0	Inf	0.00039714	0.0159022
LNC_250311	XLOC_400011	transcript	0.740162	0.0127637	5.85773	0.00050074	0.0191965
LNC_250723	XLOC_400709	transcript	0.379439	0.00727333	5.70511	0.00030927	0.0129768
LNC_251007	XLOC_401243	transcript	1.65651	0.0692757	4.57965	0.00032572	0.0135629
LNC_251876	XLOC_402827	transcript	1.36633	0.0606813	4.49291	0.00021006	0.00959178
LNC_251905	XLOC_402899	transcript	0.000951	0.175003	-7.52372	0.00035097	0.0143954
LNC_252043	XLOC_403201	transcript	0.742163	0.020804	5.1568	0.00156485	0.0474495
LNC_252732	XLOC_404425	transcript	2.49102	24.7008	-3.30975	0.00102175	0.0341144
LNC_253118	XLOC_405134	transcript	0.319855	0	Inf	0.00014023	0.00686104
LNC_253378	XLOC_405664	transcript	2.81126	0	Inf	7.68e-08	1.3e-05
LNC_253379	XLOC_405664	transcript	0.712347	0	Inf	0.00029173	0.0124556
LNC_253380	XLOC_405664	transcript	5.7237	0.0517697	6.7887	2.03e-07	2.82e-05
LNC_253381	XLOC_405664	transcript	0.634278	0	Inf	0.0005371	0.0203058
LNC_253563	XLOC_406001	transcript	0.915173	0.00680967	7.07032	9.79e-05	0.00513073
LNC_253708	XLOC_406258	transcript	0.149854	11.5036	-6.26238	4.84e-07	5.8e-05
LNC_253823	XLOC_406496	transcript	12.6838	261.001	-4.363	6.78e-06	0.00054472
LNC_253845	XLOC_406522	transcript	1.61779	26.5977	-4.0392	7.28e-06	0.00058015
LNC_253851	XLOC_406524	transcript	4.929	68.9795	-3.8068	0.00059241	0.0219548
LNC_254228	XLOC_407238	transcript	0	1.8557	#NAME?	3.23e-07	4.14e-05
LNC_254804	XLOC_408264	transcript	9.46245	116.26	-3.61899	0.00102638	0.0342441
LNC_255632	XLOC_409964	transcript	2.21974	0.005366	8.69233	3.78e-09	1.09e-06
LNC_255657	XLOC_410023	transcript	3.03162	0.033635	6.49398	6.87e-05	0.00382925
LNC_255792	XLOC_410345	transcript	0.961594	5.80512	-2.59383	0.00034795	0.0143164
LNC_256073	XLOC_411002	transcript	0.902728	0.013047	6.1125	7.24e-05	0.00398271
LNC_256251	XLOC_411495	transcript	2.54709	0	Inf	1.27e-05	0.00092755
LNC_256270	XLOC_411565	transcript	1.00338	0.0168723	5.89407	0.00137211	0.0429942
LNC_256452	XLOC_412052	transcript	0.0307373	2.30011	-6.22557	1.56e-05	0.00109305
LNC_256579	XLOC_412397	transcript	0	0.467017	#NAME?	0.00165922	0.0495115
LNC_256608	XLOC_412458	transcript	3.21128	0	Inf	5.34e-07	6.29e-05
LNC_256694	XLOC_412637	transcript	4.1492	0	Inf	7.92e-08	1.33e-05
LNC_256695	XLOC_412637	transcript	25.6326	0.0410337	9.28695	4.03e-15	1.1e-11
LNC_256709	XLOC_412675	transcript	0	1.63882	#NAME?	3.57e-06	0.00032015
LNC_256735	XLOC_412721	transcript	0.072077	1.37164	-4.25022	0.00043851	0.0171993
LNC_256749	XLOC_412749	transcript	0	7.75666	#NAME?	1.27e-09	4.54e-07
LNC_256773	XLOC_412811	transcript	0.530045	0	Inf	0.00160167	0.04821
LNC_256806	XLOC_412911	transcript	0.284829	28.4174	-6.64053	1.61e-08	3.44e-06
LNC_256808	XLOC_412916	transcript	0	5.47236	#NAME?	4.6e-05	0.0027575
LNC_256850	XLOC_412999	transcript	0	9.13585	#NAME?	5.41e-05	0.00313551
LNC_256928	XLOC_413159	transcript	0	0.859234	#NAME?	0.00078998	0.0277435
