# Supplementary material for: Integrated Analysis of mRNA and Non-coding RNA Transcriptome in Pepper (Capsicum chinense) Hybrid at Seedling and Flowering Stages
Source: Front Genet. 2021 Aug 20;12:685788. doi: 10.3389/fgene.2021.685788 (PMC8417703; doi:10.3389/fgene.2021.685788)
Supplement: Supplementary file 8 [file Data_Sheet_7.XLSX]

## Sheet: DE circRNA of HNCy01 vs. HNCc16
Supplementary Table 7. Information of DE circRNA of HNCy01 vs. HNCc16
ID	HNCc16_readcount	HNCy01_readcount	log2FoldChange	pval	padj
novel_circ_0000010	8.79851	0.744966	2.9361	0.0087005	0.088872
novel_circ_0000046	1.61735	10.8925	-2.4492	0.0083294	0.088872
novel_circ_0000066	70.3172	13.9039	2.1656	0.0049586	0.058867
novel_circ_0000075	13.0251	2.97942	1.861	0.017951	0.12513
novel_circ_0000098	5.46241	0	4.5779	0.0024721	0.038956
novel_circ_0000138	0	4.05121	-4.0513	0.0094256	0.089355
novel_circ_0000140	0	10.239	-5.2335	0.00031501	0.0082952
novel_circ_0000146	90.4755	239.362	-1.3611	0.011903	0.098899
novel_circ_0000168	0.749302	8.40948	-2.9759	0.012936	0.098899
novel_circ_0000171	7.45806	0.744966	2.7105	0.019387	0.13127
novel_circ_0000221	567.481	1095.36	-0.9395	0.0057053	0.064389
novel_circ_0000353	12.2437	2.02561	2.5438	0.0018107	0.03465
novel_circ_0000388	18.8181	5.71057	1.5294	0.038	0.20084
novel_circ_0000424	0	79.4484	-7.7552	9.0169e-10	2.137e-07
novel_circ_0000428	21.5818	0	6.2907	3.9889e-06	0.00018907
novel_circ_0000483	9.33958	1.48974	2.2673	0.012826	0.098899
novel_circ_0000488	230.239	475.051	-1.0328	0.0089997	0.088872
novel_circ_0000561	0	2.27386	-3.3548	0.039429	NA
novel_circ_0000603	2.04795	0	3.3491	0.040367	NA
novel_circ_0000713	5.28772	0	4.4701	0.003465	0.048306
novel_circ_0000738	0	4.07085	-3.9959	0.010895	0.098899
novel_circ_0000787	0	2.54183	-3.4312	0.034502	NA
novel_circ_0000800	3.00405	0	3.8104	0.016623	NA
novel_circ_0000872	2.79725	0	3.7091	0.020488	NA
novel_circ_0000876	12.8183	4.29941	1.5602	0.033821	0.18925
novel_circ_0000880	0.956104	7.7953	-2.6281	0.01413	0.10465
novel_circ_0000881	70.8119	168.848	-1.2344	0.00086897	0.020595
novel_circ_0000893	2.36665	0	3.5303	0.028986	NA
novel_circ_0000917	0	13.3166	-5.5827	8.0065e-05	0.0026809
novel_circ_0000951	6.36256	0.744966	2.5379	0.023561	0.15091
novel_circ_0000961	4.74522	0.496516	2.5803	0.032595	0.18925
novel_circ_0001025	2.34281	9.55281	-1.866	0.038135	0.20084
novel_circ_0001069	0	3.03834	-3.6838	0.021159	NA
novel_circ_0001089	10.0755	24.5359	-1.2097	0.046825	0.24125
novel_circ_0001108	6.42678	0.496516	2.9677	0.012307	0.098899
novel_circ_0001182	0	53.1424	-7.2212	2.9989e-08	3.5536e-06
novel_circ_0001184	5.13179	13.5848	-1.3472	0.049621	0.25022
novel_circ_0001206	13.5185	1.24161	2.9756	0.0019006	0.03465
novel_circ_0001241	0	6.88077	-4.5777	0.0026299	0.038956
novel_circ_0001325	1.87326	27.0513	-3.6239	6.6983e-05	0.0026458
novel_circ_0001347	26.3729	5.71013	1.9629	0.034221	0.18925
novel_circ_0001361	0	44.3523	-6.9246	2.2511e-07	1.3338e-05
novel_circ_0001426	0	13.663	-5.5608	9.0493e-05	0.0026809
novel_circ_0001456	78.4621	32.4545	1.2149	0.020522	0.1351
novel_circ_0001465	0.991864	33.7228	-4.6595	1.3329e-07	1.053e-05
novel_circ_0001492	4.77733	0.496516	2.5783	0.034337	0.18925
novel_circ_0001547	10.0242	1.48968	2.3658	0.011482	0.098899
novel_circ_0001554	29.8305	7.69645	1.769	0.028343	0.17677
novel_circ_0001562	0.661243	12.2126	-3.5828	0.001363	0.029367
novel_circ_0001584	0	6.28617	-4.576	0.0025435	0.038956
novel_circ_0001675	22.4408	8.31133	1.4	0.017305	0.12428
novel_circ_0001743	4.67735	0	4.3812	0.0042597	0.056086
novel_circ_0001745	4.5265	0	4.323	0.0049677	0.058867
novel_circ_0001790	5.84898	25.3468	-1.9299	0.029366	0.17845

## Sheet: DE circRNA of HNCy01 vs. HNCc22
Supplementary Table 7. Information of DE circRNA of HNCy01 vs. HNCc22
ID	HNCc22_readcount	HNCy01_readcount	log2FoldChange	pval	padj
novel_circ_0000046	0	6.40825	-4.722	0.010081	0.30229
novel_circ_0000048	0	3.86143	-4.1054	0.03044	0.5327
novel_circ_0000066	0	9.71568	-4.8801	0.0097364	0.30229
novel_circ_0000305	0	7.66047	-4.9436	0.0064682	0.30229
novel_circ_0000567	0	7.058	-4.8325	0.0082148	0.30229
novel_circ_0000893	6.85883	0	5.3311	0.0044975	0.30229
novel_circ_0001051	0	4.11164	-4.1846	0.026649	0.50223
novel_circ_0001228	0	3.62087	-3.9491	0.04069	0.63632
novel_circ_0001342	0	7.25295	-4.846	0.0081544	0.30229
novel_circ_0001380	0	3.24015	-3.8378	0.047145	0.63632
novel_circ_0001442	0	5.32622	-4.5056	0.015179	0.33808
novel_circ_0001456	1.14347	21.7026	-3.6416	0.0037554	0.30229
novel_circ_0001465	1.90578	21.0557	-3.0193	0.0094921	0.30229
novel_circ_0001564	11.4637	0.696376	3.4559	0.011105	0.30229
novel_circ_0001653	0	5.46269	-4.521	0.014831	0.33808
novel_circ_0001692	0	3.18285	-3.8653	0.044486	0.63632
novel_circ_0001728	0	5.2352	-4.3447	0.021894	0.447
