# Supplementary material for: Integrated Analysis of mRNA and Non-coding RNA Transcriptome in Pepper (Capsicum chinense) Hybrid at Seedling and Flowering Stages
Source: Front Genet. 2021 Aug 20;12:685788. doi: 10.3389/fgene.2021.685788 (PMC8417703; doi:10.3389/fgene.2021.685788)
Supplement: Supplementary file 9 [file Data_Sheet_8.XLSX]

## Sheet: HNCy01 vs. HNCc16
Supplementary Table 8. Information of DE lncRNA and its DE targeted mRNA between HNCy01 vs. HNCc16.
Gene id	mRNA id	mRNA regulation	lncRNA regulation	Description
BC332_00017	BC332_00017	up	up	gnl|BL_ORD_ID|444024 sp|Q00775|SSG1_SOLTU Granule-bound starch synthase 1, chloroplastic/amyloplastic OS=Solanum tuberosum OX=4113 GN=WAXY PE=1 SV=1//0
BC332_00086	BC332_00086	up	up	gnl|BL_ORD_ID|110952 sp|F4JL28|EBS_ARATH Chromatin remodeling protein EBS OS=Arabidopsis thaliana OX=3702 GN=EBS PE=1 SV=1//2.07665e-06
BC332_00157	BC332_00157	up	up	gnl|BL_ORD_ID|495 sp|P31531|1A1C_SOYBN 1-aminocyclopropane-1-carboxylate synthase OS=Glycine max OX=3847 GN=ACS1 PE=2 SV=1//0
BC332_00242	BC332_00242	up	up	-//-
BC332_00393	BC332_00393	up	up	gnl|BL_ORD_ID|471 sp|Q9LQ10|1A110_ARATH Probable aminotransferase ACS10 OS=Arabidopsis thaliana OX=3702 GN=ACS10 PE=1 SV=1//0
BC332_00420	BC332_00420	up	up	gnl|BL_ORD_ID|212107 sp|P51092|LDOX_PETHY Leucoanthocyanidin dioxygenase OS=Petunia hybrida OX=4102 GN=ANT17 PE=2 SV=1//0
BC332_00447	BC332_00447	up	up	gnl|BL_ORD_ID|48833 sp|Q42798|C93A1_SOYBN 3,9-dihydroxypterocarpan 6A-monooxygenase OS=Glycine max OX=3847 GN=CYP93A1 PE=1 SV=1//2.30392e-78
BC332_00449	BC332_00449	up	up	gnl|BL_ORD_ID|15492 sp|Q8H1H9|AMO_ARATH Primary amine oxidase OS=Arabidopsis thaliana OX=3702 GN=At1g62810 PE=2 SV=1//0
BC332_00468	BC332_00468	up	up	gnl|BL_ORD_ID|45883 sp|O82286|BPC7_ARATH Protein BASIC PENTACYSTEINE7 OS=Arabidopsis thaliana OX=3702 GN=BPC7 PE=1 SV=1//3.64893e-47
BC332_00543	BC332_00543	up	up	gnl|BL_ORD_ID|164979 sp|Q8VZP6|GUX8_ARATH Putative glucuronosyltransferase PGSIP8 OS=Arabidopsis thaliana OX=3702 GN=PGSIP8 PE=2 SV=1//0
BC332_00574	BC332_00574	up	up	gnl|BL_ORD_ID|311873 sp|Q9SY07|PP302_ARATH Pentatricopeptide repeat-containing protein At4g02820, mitochondrial OS=Arabidopsis thaliana OX=3702 GN=At4g02820 PE=2 SV=1//0
BC332_00631	BC332_00631	up	up	gnl|BL_ORD_ID|111937 sp|O80341|EF102_ARATH Ethylene-responsive transcription factor 5 OS=Arabidopsis thaliana OX=3702 GN=ERF5 PE=2 SV=1//8.71874e-30
BC332_00696	BC332_00696	up	up	gnl|BL_ORD_ID|124048 sp|Q850K7|EXLB1_ORYSJ Expansin-like B1 OS=Oryza sativa subsp. japonica OX=39947 GN=EXLB1 PE=2 SV=2//4.45865e-108
BC332_00715	BC332_00715	up	up	-//-
BC332_00731	BC332_00731	up	up	-//-
BC332_00733	BC332_00733	up	up	gnl|BL_ORD_ID|438304 sp|Q0JKZ0|SNL6_ORYSJ Cinnamoyl-CoA reductase-like SNL6 OS=Oryza sativa subsp. japonica OX=39947 GN=SNL6 PE=3 SV=1//1.74607e-44
BC332_00739	BC332_00739	up	up	-//-
BC332_00770	BC332_00770	up	up	gnl|BL_ORD_ID|260438 sp|O49697|NAC71_ARATH NAC domain-containing protein 71 OS=Arabidopsis thaliana OX=3702 GN=NAC071 PE=2 SV=1//3.0171e-97
BC332_00820	BC332_00820	up	up	gnl|BL_ORD_ID|422035 sp|Q8GWH5|RTNLT_ARATH Reticulon-like protein B22 OS=Arabidopsis thaliana OX=3702 GN=RTNLB22 PE=2 SV=1//2.33259e-68
BC332_00894	BC332_00894	up	up	-//-
BC332_00907	BC332_00907	up	up	gnl|BL_ORD_ID|58476 sp|Q9LW83|CE101_ARATH G-type lectin S-receptor-like serine/threonine-protein kinase CES101 OS=Arabidopsis thaliana OX=3702 GN=CES101 PE=2 SV=2//0
BC332_00921	BC332_00921	up	up	gnl|BL_ORD_ID|172678 sp|F4IQG4|HIP30_ARATH Heavy metal-associated isoprenylated plant protein 30 OS=Arabidopsis thaliana OX=3702 GN=HIPP30 PE=1 SV=1//1.43114e-53
BC332_00968	BC332_00968	up	up	gnl|BL_ORD_ID|531077 sp|Q8VZ67|Y4919_ARATH Uncharacterized zinc finger CCHC domain-containing protein At4g19190 OS=Arabidopsis thaliana OX=3702 GN=At4g19190 PE=2 SV=1//3.36251e-61
BC332_00973	BC332_00973	up	up	gnl|BL_ORD_ID|17733 sp|Q41224|AOX1_TOBAC Ubiquinol oxidase 1, mitochondrial OS=Nicotiana tabacum OX=4097 GN=AOX1 PE=1 SV=1//0
BC332_01038	BC332_01038	up	up	gnl|BL_ORD_ID|117099 sp|Q6JN46|EIX2_SOLLC Receptor-like protein EIX2 OS=Solanum lycopersicum OX=4081 GN=EIX2 PE=1 SV=2//0
BC332_01056	BC332_01056	up	up	gnl|BL_ORD_ID|268231 sp|F4I9E1|NFD4_ARATH Protein NUCLEAR FUSION DEFECTIVE 4 OS=Arabidopsis thaliana OX=3702 GN=NFD4 PE=3 SV=1//0
BC332_01152	BC332_01152	up	up	gnl|BL_ORD_ID|3943 sp|Q42093|AB2C_ARATH ABC transporter C family member 2 OS=Arabidopsis thaliana OX=3702 GN=ABCC2 PE=1 SV=2//1.5836e-07
BC332_01155	BC332_01155	up	up	gnl|BL_ORD_ID|3943 sp|Q42093|AB2C_ARATH ABC transporter C family member 2 OS=Arabidopsis thaliana OX=3702 GN=ABCC2 PE=1 SV=2//7.46319e-92
BC332_01227	BC332_01227	up	up	gnl|BL_ORD_ID|188184 sp|Q9Z0N2|IF2H_MOUSE Eukaryotic translation initiation factor 2 subunit 3, Y-linked OS=Mus musculus OX=10090 GN=Eif2s3y PE=1 SV=2//0
BC332_01244	BC332_01244	up	up	gnl|BL_ORD_ID|437827 sp|Q8L7W5|SMO11_ARATH Methylsterol monooxygenase 1-1 OS=Arabidopsis thaliana OX=3702 GN=SMO1-1 PE=1 SV=1//1.19582e-145
BC332_01447	BC332_01447	up	up	gnl|BL_ORD_ID|172522 sp|Q5NUF4|HIDM_GLYEC 2-hydroxyisoflavanone dehydratase OS=Glycyrrhiza echinata OX=46348 GN=HIDM PE=1 SV=1//3.60797e-73
BC332_01470	BC332_01470	up	up	gnl|BL_ORD_ID|304097 sp|Q9LHN7|PHSC_ARATH Probable polyamine transporter At3g13620 OS=Arabidopsis thaliana OX=3702 GN=At3g13620 PE=2 SV=1//0
BC332_01472	BC332_01472	up	up	gnl|BL_ORD_ID|304097 sp|Q9LHN7|PHSC_ARATH Probable polyamine transporter At3g13620 OS=Arabidopsis thaliana OX=3702 GN=At3g13620 PE=2 SV=1//0
BC332_01544	BC332_01544	up	up	gnl|BL_ORD_ID|56459 sp|Q9S9N9|CCR1_ARATH Cinnamoyl-CoA reductase 1 OS=Arabidopsis thaliana OX=3702 GN=CCR1 PE=1 SV=1//4.83588e-87
BC332_01611	BC332_01611	up	up	gnl|BL_ORD_ID|138465 sp|P14903|FSPM_SOLLC Fruit-specific protein OS=Solanum lycopersicum OX=4081 GN=2A11 PE=1 SV=1//2.6488e-16
BC332_01614	BC332_01614	up	up	gnl|BL_ORD_ID|68176 sp|F4I8S3|CLSY3_ARATH SNF2 domain-containing protein CLASSY 3 OS=Arabidopsis thaliana OX=3702 GN=CLSY3 PE=1 SV=1//2.68508e-156
BC332_01710	BC332_01710	up	up	gnl|BL_ORD_ID|475791 sp|Q40392|TMVRN_NICGU TMV resistance protein N OS=Nicotiana glutinosa OX=35889 GN=N PE=1 SV=1//5.15343e-146
BC332_01721	BC332_01721	up	up	gnl|BL_ORD_ID|110215 sp|Q01412|E13A_SOLLC Glucan endo-1,3-beta-glucosidase A OS=Solanum lycopersicum OX=4081 PE=1 SV=1//0
BC332_01828	BC332_01828	up	up	gnl|BL_ORD_ID|285993 sp|Q0WMZ5|OP162_ARATH Outer envelope pore protein 16-2, chloroplastic OS=Arabidopsis thaliana OX=3702 GN=OEP162 PE=2 SV=1//1.58344e-39
BC332_01915	BC332_01915	up	up	gnl|BL_ORD_ID|554986 sp|Q8LGB6|ZED1_ARATH Non-functional pseudokinase ZED1 OS=Arabidopsis thaliana OX=3702 GN=ZED1 PE=1 SV=1//2.94602e-50
BC332_01945	BC332_01945	up	up	gnl|BL_ORD_ID|40893 sp|Q8VYW2|BAM9_ARATH Inactive beta-amylase 9 OS=Arabidopsis thaliana OX=3702 GN=BAM9 PE=2 SV=1//1.93036e-177
BC332_02031	BC332_02031	up	up	-//-
BC332_02057	BC332_02057	up	up	-//-
BC332_02134	BC332_02134	up	up	gnl|BL_ORD_ID|529907 sp|Q56XJ7|Y4276_ARATH Uncharacterized protein At4g22758 OS=Arabidopsis thaliana OX=3702 GN=At4g22758 PE=2 SV=1//7.53724e-12
BC332_02155	BC332_02155	up	up	gnl|BL_ORD_ID|228302 sp|Q8LGS1|MARD1_ARATH Protein MARD1 OS=Arabidopsis thaliana OX=3702 GN=MARD1 PE=2 SV=2//2.68834e-08
BC332_02432	BC332_02432	up	up	gnl|BL_ORD_ID|312133 sp|Q5MAU8|PPA27_ARATH Probable inactive purple acid phosphatase 27 OS=Arabidopsis thaliana OX=3702 GN=PAP27 PE=2 SV=1//8.9741e-106
BC332_02470	BC332_02470	up	up	gnl|BL_ORD_ID|510411 sp|O22900|WRK23_ARATH Probable WRKY transcription factor 23 OS=Arabidopsis thaliana OX=3702 GN=WRKY23 PE=2 SV=1//1.46333e-49
BC332_02482	BC332_02482	up	up	gnl|BL_ORD_ID|45746 sp|Q9M1P7|BOR2_ARATH Probable boron transporter 2 OS=Arabidopsis thaliana OX=3702 GN=BOR2 PE=2 SV=1//0
BC332_02489	BC332_02489	up	up	gnl|BL_ORD_ID|157282 sp|O22893|GOLS1_ARATH Galactinol synthase 1 OS=Arabidopsis thaliana OX=3702 GN=GOLS1 PE=1 SV=1//4.1364e-169
BC332_02520	BC332_02520	up	up	gnl|BL_ORD_ID|308521 sp|O80722|PME4_ARATH Pectinesterase 4 OS=Arabidopsis thaliana OX=3702 GN=PME4 PE=2 SV=1//6.01363e-125
BC332_02702	BC332_02702	up	up	gnl|BL_ORD_ID|259090 sp|O22264|MYB12_ARATH Transcription factor MYB12 OS=Arabidopsis thaliana OX=3702 GN=MYB12 PE=1 SV=1//1.26186e-70
BC332_02771	BC332_02771	up	up	gnl|BL_ORD_ID|443127 sp|Q39224|SRG1_ARATH Protein SRG1 OS=Arabidopsis thaliana OX=3702 GN=SRG1 PE=2 SV=1//7.33702e-95
BC332_02807	BC332_02807	up	up	-//-
BC332_02810	BC332_02810	up	up	gnl|BL_ORD_ID|236873 sp|Q6NUT3|MFS12_HUMAN Major facilitator superfamily domain-containing protein 12 OS=Homo sapiens OX=9606 GN=MFSD12 PE=1 SV=2//3.23296e-39
BC332_02811	BC332_02811	up	up	gnl|BL_ORD_ID|236873 sp|Q6NUT3|MFS12_HUMAN Major facilitator superfamily domain-containing protein 12 OS=Homo sapiens OX=9606 GN=MFSD12 PE=1 SV=2//1.70408e-48
BC332_02823	BC332_02823	up	up	gnl|BL_ORD_ID|312451 sp|Q42910|PPDK_MESCR Pyruvate, phosphate dikinase, chloroplastic OS=Mesembryanthemum crystallinum OX=3544 GN=PPD PE=2 SV=1//0
BC332_02827	BC332_02827	up	up	-//-
BC332_03017	BC332_03017	up	up	-//-
BC332_03034	BC332_03034	up	up	gnl|BL_ORD_ID|521362 sp|Q3E6Y3|Y1869_ARATH Uncharacterized protein At1g28695 OS=Arabidopsis thaliana OX=3702 GN=At1g28695 PE=2 SV=1//5.52046e-109
BC332_03131	BC332_03131	up	up	-//-
BC332_03251	BC332_03251	up	up	gnl|BL_ORD_ID|426630 sp|Q9SPV4|SAMT_CLABR Salicylate carboxymethyltransferase OS=Clarkia breweri OX=36903 GN=SAMT PE=1 SV=1//3.66272e-91
BC332_03399	BC332_03399	up	up	gnl|BL_ORD_ID|177811 sp|Q9XEL8|HMDH2_CAPAN 3-hydroxy-3-methylglutaryl-coenzyme A reductase 2 OS=Capsicum annuum OX=4072 GN=HMGR2 PE=2 SV=1//0
BC332_03504	BC332_03504	up	up	gnl|BL_ORD_ID|510403 sp|O22176|WRK15_ARATH Probable WRKY transcription factor 15 OS=Arabidopsis thaliana OX=3702 GN=WRKY15 PE=2 SV=1//1.05175e-49
BC332_03616	BC332_03616	up	up	gnl|BL_ORD_ID|530732 sp|O81832|Y4729_ARATH G-type lectin S-receptor-like serine/threonine-protein kinase At4g27290 OS=Arabidopsis thaliana OX=3702 GN=At4g27290 PE=3 SV=4//0
BC332_03642	BC332_03642	up	up	gnl|BL_ORD_ID|166998 sp|P46604|HAT22_ARATH Homeobox-leucine zipper protein HAT22 OS=Arabidopsis thaliana OX=3702 GN=HAT22 PE=1 SV=1//6.7701e-67
BC332_03662	BC332_03662	up	up	gnl|BL_ORD_ID|4663 sp|O81108|ACA2_ARATH Calcium-transporting ATPase 2, plasma membrane-type OS=Arabidopsis thaliana OX=3702 GN=ACA2 PE=1 SV=1//0
BC332_03670	BC332_03670	up	up	gnl|BL_ORD_ID|295615 sp|Q9LZL3|PCS1L_ARATH Aspartic proteinase PCS1 OS=Arabidopsis thaliana OX=3702 GN=PCS1 PE=2 SV=1//8.47186e-169
BC332_03770	BC332_03770	up	up	-//-
BC332_03787	BC332_03787	up	up	gnl|BL_ORD_ID|3884 sp|Q7ZVZ7|AB17C_DANRE Alpha/beta hydrolase domain-containing protein 17C OS=Danio rerio OX=7955 GN=abhd17c PE=2 SV=1//3.62213e-76
BC332_03815	BC332_03815	up	up	gnl|BL_ORD_ID|494296 sp|Q9LF33|UGDH3_ARATH UDP-glucose 6-dehydrogenase 3 OS=Arabidopsis thaliana OX=3702 GN=UGD3 PE=1 SV=1//1.23515e-48
BC332_03816	BC332_03816	up	up	gnl|BL_ORD_ID|494296 sp|Q9LF33|UGDH3_ARATH UDP-glucose 6-dehydrogenase 3 OS=Arabidopsis thaliana OX=3702 GN=UGD3 PE=1 SV=1//3.51499e-46
BC332_03821	BC332_03821	up	up	gnl|BL_ORD_ID|442643 sp|Q94A21|SPX4_ARATH SPX domain-containing protein 4 OS=Arabidopsis thaliana OX=3702 GN=SPX4 PE=2 SV=1//3.90948e-90
BC332_03894	BC332_03894	up	up	gnl|BL_ORD_ID|275176 sp|Q9LYK2|NRT27_ARATH High affinity nitrate transporter 2.7 OS=Arabidopsis thaliana OX=3702 GN=NRT2.7 PE=2 SV=1//0
BC332_03943	BC332_03943	up	up	gnl|BL_ORD_ID|91462 sp|K7K424|DAT2D_SOYBN Diacylglycerol O-acyltransferase 2D OS=Glycine max OX=3847 GN=DGAT2D PE=1 SV=1//1.13375e-160
BC332_03954	BC332_03954	up	up	gnl|BL_ORD_ID|88877 sp|Q7XKU5|DAO_ORYSJ 2-oxoglutarate-dependent dioxygenase DAO OS=Oryza sativa subsp. japonica OX=39947 GN=DAO PE=2 SV=2//5.86799e-106
BC332_04138	BC332_04138	up	up	gnl|BL_ORD_ID|49158 sp|Q84MA5|CAAT1_ARATH Cationic amino acid transporter 1 OS=Arabidopsis thaliana OX=3702 GN=CAT1 PE=1 SV=1//0
BC332_04240	BC332_04240	up	up	gnl|BL_ORD_ID|326435 sp|O49726|PUP21_ARATH Purine permease 21 OS=Arabidopsis thaliana OX=3702 GN=PUP21 PE=2 SV=2//4.3554e-82
BC332_04241	BC332_04241	up	up	gnl|BL_ORD_ID|326435 sp|O49726|PUP21_ARATH Purine permease 21 OS=Arabidopsis thaliana OX=3702 GN=PUP21 PE=2 SV=2//2.85837e-94
BC332_04242	BC332_04242	up	up	gnl|BL_ORD_ID|326435 sp|O49726|PUP21_ARATH Purine permease 21 OS=Arabidopsis thaliana OX=3702 GN=PUP21 PE=2 SV=2//2.785e-100
BC332_04328	BC332_04328	up	up	gnl|BL_ORD_ID|427470 sp|Q9FK76|SBT56_ARATH Subtilisin-like protease SBT5.6 OS=Arabidopsis thaliana OX=3702 GN=SBT5.6 PE=2 SV=1//0
BC332_04332	BC332_04332	up	up	gnl|BL_ORD_ID|427470 sp|Q9FK76|SBT56_ARATH Subtilisin-like protease SBT5.6 OS=Arabidopsis thaliana OX=3702 GN=SBT5.6 PE=2 SV=1//3.66867e-08
BC332_04366	BC332_04366	up	up	gnl|BL_ORD_ID|520677 sp|C0LGE0|Y1765_ARATH Probable LRR receptor-like serine/threonine-protein kinase At1g07650 OS=Arabidopsis thaliana OX=3702 GN=At1g07650 PE=1 SV=1//2.04258e-150
BC332_04391	BC332_04391	up	up	gnl|BL_ORD_ID|429142 sp|Q8RWZ5|SD25_ARATH G-type lectin S-receptor-like serine/threonine-protein kinase SD2-5 OS=Arabidopsis thaliana OX=3702 GN=SD25 PE=1 SV=1//3.96123e-113
BC332_04403	BC332_04403	up	up	gnl|BL_ORD_ID|295350 sp|Q52K95|PCP14_ARATH Precursor of CEP14 OS=Arabidopsis thaliana OX=3702 GN=CEP14 PE=2 SV=1//5.66954e-21
BC332_04408	BC332_04408	up	up	gnl|BL_ORD_ID|510464 sp|Q93WV5|WRK69_ARATH Probable WRKY transcription factor 69 OS=Arabidopsis thaliana OX=3702 GN=WRKY69 PE=2 SV=1//2.11925e-52
BC332_04414	BC332_04414	up	up	-//-
BC332_04428	BC332_04428	up	up	gnl|BL_ORD_ID|466190 sp|Q8VY22|TBL38_ARATH Protein trichome birefringence-like 38 OS=Arabidopsis thaliana OX=3702 GN=TBL38 PE=2 SV=1//1.14694e-170
BC332_04430	BC332_04430	up	up	gnl|BL_ORD_ID|426220 sp|Q9FJ47|SAG12_ARATH Senescence-specific cysteine protease SAG12 OS=Arabidopsis thaliana OX=3702 GN=SAG12 PE=1 SV=1//8.87308e-106
BC332_04431	BC332_04431	up	up	gnl|BL_ORD_ID|426220 sp|Q9FJ47|SAG12_ARATH Senescence-specific cysteine protease SAG12 OS=Arabidopsis thaliana OX=3702 GN=SAG12 PE=1 SV=1//6.22937e-103
BC332_04434	BC332_04434	up	up	gnl|BL_ORD_ID|259130 sp|Q9FDW1|MYB44_ARATH Transcription factor MYB44 OS=Arabidopsis thaliana OX=3702 GN=MYB44 PE=1 SV=1//1.35191e-72
BC332_04453	BC332_04453	up	up	gnl|BL_ORD_ID|201404 sp|Q9SZU7|KAI2_ARATH Probable esterase KAI2 OS=Arabidopsis thaliana OX=3702 GN=KAI2 PE=1 SV=1//3.7038e-143
BC332_04454	BC332_04454	up	up	gnl|BL_ORD_ID|289293 sp|O81760|P2C63_ARATH Probable protein phosphatase 2C 63 OS=Arabidopsis thaliana OX=3702 GN=At4g33920 PE=2 SV=1//5.33056e-163
BC332_04465	BC332_04465	up	up	gnl|BL_ORD_ID|299386 sp|Q9SZE7|PER51_ARATH Peroxidase 51 OS=Arabidopsis thaliana OX=3702 GN=PER51 PE=2 SV=1//3.60749e-164
BC332_04546	BC332_04546	up	up	gnl|BL_ORD_ID|121309 sp|Q94ID6|ERF81_ARATH Ethylene-responsive transcription factor 12 OS=Arabidopsis thaliana OX=3702 GN=ERF12 PE=1 SV=1//6.04072e-34
BC332_04617	BC332_04617	up	up	gnl|BL_ORD_ID|148264 sp|Q6NMR9|GDL84_ARATH GDSL esterase/lipase At5g45920 OS=Arabidopsis thaliana OX=3702 GN=At5g45920 PE=2 SV=1//6.43507e-114
BC332_04683	BC332_04683	up	up	gnl|BL_ORD_ID|441452 sp|Q8L7L1|SPHK1_ARATH Sphingosine kinase 1 OS=Arabidopsis thaliana OX=3702 GN=SPHK1 PE=1 SV=1//0
BC332_04748	BC332_04748	up	up	gnl|BL_ORD_ID|264905 sp|Q94BV7|NDB2_ARATH External alternative NAD(P)H-ubiquinone oxidoreductase B2, mitochondrial OS=Arabidopsis thaliana OX=3702 GN=NDB2 PE=1 SV=1//0
BC332_04764	BC332_04764	up	up	gnl|BL_ORD_ID|119910 sp|Q9M0Y3|ENT3_ARATH Equilibrative nucleotide transporter 3 OS=Arabidopsis thaliana OX=3702 GN=ENT3 PE=1 SV=1//0
BC332_04791	BC332_04791	up	up	gnl|BL_ORD_ID|487590 sp|P24805|TSJT1_TOBAC Stem-specific protein TSJT1 OS=Nicotiana tabacum OX=4097 GN=TSJT1 PE=2 SV=1//2.10008e-78
BC332_04793	BC332_04793	up	up	gnl|BL_ORD_ID|14687 sp|Q94AP0|ALN_ARATH Allantoinase OS=Arabidopsis thaliana OX=3702 GN=ALN PE=1 SV=1//0
BC332_04855	BC332_04855	up	up	gnl|BL_ORD_ID|240115 sp|Q9LRM4|MIP1B_ARATH B-box domain protein 31 OS=Arabidopsis thaliana OX=3702 GN=MIP1B PE=2 SV=1//4.62903e-11
BC332_04874	BC332_04874	up	up	gnl|BL_ORD_ID|40140 sp|O81906|B120_ARATH G-type lectin S-receptor-like serine/threonine-protein kinase B120 OS=Arabidopsis thaliana OX=3702 GN=B120 PE=2 SV=1//0
BC332_04876	BC332_04876	up	up	gnl|BL_ORD_ID|515395 sp|Q9SXB8|Y1133_ARATH G-type lectin S-receptor-like serine/threonine-protein kinase At1g11330 OS=Arabidopsis thaliana OX=3702 GN=At1g11330 PE=1 SV=3//0
BC332_04879	BC332_04879	up	up	gnl|BL_ORD_ID|515395 sp|Q9SXB8|Y1133_ARATH G-type lectin S-receptor-like serine/threonine-protein kinase At1g11330 OS=Arabidopsis thaliana OX=3702 GN=At1g11330 PE=1 SV=3//0
BC332_04882	BC332_04882	up	up	gnl|BL_ORD_ID|299340 sp|P15004|PER2_SOLLC Suberization-associated anionic peroxidase 2 OS=Solanum lycopersicum OX=4081 GN=TAP2 PE=3 SV=1//0
BC332_05045	BC332_05045	up	up	gnl|BL_ORD_ID|223321 sp|P93604|LRK10_WHEAT Rust resistance kinase Lr10 OS=Triticum aestivum OX=4565 GN=LRK10 PE=2 SV=1//3.14306e-52
BC332_05047	BC332_05047	up	up	gnl|BL_ORD_ID|223321 sp|P93604|LRK10_WHEAT Rust resistance kinase Lr10 OS=Triticum aestivum OX=4565 GN=LRK10 PE=2 SV=1//1.82008e-123
BC332_05111	BC332_05111	up	up	gnl|BL_ORD_ID|510480 sp|Q9C519|WRKY6_ARATH WRKY transcription factor 6 OS=Arabidopsis thaliana OX=3702 GN=WRKY6 PE=1 SV=1//1.38544e-133
BC332_05135	BC332_05135	up	up	gnl|BL_ORD_ID|5846 sp|Q08507|ACCO3_PETHY 1-aminocyclopropane-1-carboxylate oxidase 3 OS=Petunia hybrida OX=4102 GN=ACO3 PE=3 SV=1//0
BC332_05143	BC332_05143	up	up	-//-
BC332_05148	BC332_05148	up	up	gnl|BL_ORD_ID|305004 sp|Q9SHL8|PILS5_ARATH Protein PIN-LIKES 5 OS=Arabidopsis thaliana OX=3702 GN=PILS5 PE=2 SV=1//1.43734e-168
BC332_05156	BC332_05156	up	up	gnl|BL_ORD_ID|39660 sp|Q9SVG0|AVT3C_ARATH Amino acid transporter AVT3C OS=Arabidopsis thaliana OX=3702 GN=AVT3C PE=1 SV=1//0
BC332_05183	BC332_05183	up	up	gnl|BL_ORD_ID|427060 sp|Q8W2B8|SAT4_ARATH Serine acetyltransferase 4 OS=Arabidopsis thaliana OX=3702 GN=SAT4 PE=1 SV=1//5.01936e-146
BC332_05193	BC332_05193	up	up	gnl|BL_ORD_ID|3304 sp|F4HUK6|AAE1_ARATH Probable acyl-activating enzyme 1, peroxisomal OS=Arabidopsis thaliana OX=3702 GN=AAE1 PE=2 SV=1//6.06287e-175
BC332_05194	BC332_05194	up	up	gnl|BL_ORD_ID|62791 sp|Q40114|CHIA_SOLCI Acidic endochitinase pcht28 OS=Solanum chilense OX=4083 PE=2 SV=1//2.23536e-153
BC332_05254	BC332_05254	up	up	gnl|BL_ORD_ID|130445 sp|Q84JK2|FD_ARATH Protein FD OS=Arabidopsis thaliana OX=3702 GN=FD PE=1 SV=1//1.02363e-12
BC332_05269	BC332_05269	up	up	gnl|BL_ORD_ID|227731 sp|C0HJB3|MANA_CANEN Alpha-mannosidase OS=Canavalia ensiformis OX=3823 PE=1 SV=1//0
BC332_05282	BC332_05282	up	up	gnl|BL_ORD_ID|58213 sp|Q7XJR9|CDPKG_ARATH Calcium-dependent protein kinase 16 OS=Arabidopsis thaliana OX=3702 GN=CPK16 PE=1 SV=1//0
BC332_05284	BC332_05284	up	up	gnl|BL_ORD_ID|133082 sp|Q07353|FL3H_PETHY Naringenin,2-oxoglutarate 3-dioxygenase (Fragment) OS=Petunia hybrida OX=4102 GN=AN3 PE=1 SV=1//0
BC332_05320	BC332_05320	up	up	gnl|BL_ORD_ID|31051 sp|O23208|ATB40_ARATH Homeobox-leucine zipper protein ATHB-40 OS=Arabidopsis thaliana OX=3702 GN=ATHB-40 PE=2 SV=3//2.06166e-54
BC332_05390	BC332_05390	up	up	gnl|BL_ORD_ID|97951 sp|P14720|DFRA_PETHY Dihydroflavonol 4-reductase OS=Petunia hybrida OX=4102 GN=DFRA PE=2 SV=2//0
BC332_05394	BC332_05394	up	up	gnl|BL_ORD_ID|157286 sp|C7G304|GOLS2_SOLLC Galactinol synthase 2 OS=Solanum lycopersicum OX=4081 GN=GOLS2 PE=2 SV=1//0
BC332_05395	BC332_05395	up	up	gnl|BL_ORD_ID|220786 sp|Q6NQL6|LPPE2_ARATH Lipid phosphate phosphatase epsilon 2, chloroplastic OS=Arabidopsis thaliana OX=3702 GN=LPPE2 PE=1 SV=1//7.41745e-66
BC332_05397	BC332_05397	up	up	gnl|BL_ORD_ID|426630 sp|Q9SPV4|SAMT_CLABR Salicylate carboxymethyltransferase OS=Clarkia breweri OX=36903 GN=SAMT PE=1 SV=1//2.01212e-89
BC332_05408	BC332_05408	up	up	-//-
BC332_05419	BC332_05419	up	up	gnl|BL_ORD_ID|48825 sp|Q9M066|C90C1_ARATH 3-epi-6-deoxocathasterone 23-monooxygenase OS=Arabidopsis thaliana OX=3702 GN=ROT3 PE=2 SV=3//0
BC332_05421	BC332_05421	up	up	gnl|BL_ORD_ID|42701 sp|Q9SCV9|BGAL3_ARATH Beta-galactosidase 3 OS=Arabidopsis thaliana OX=3702 GN=BGAL3 PE=2 SV=1//1.54473e-145
BC332_05442	BC332_05442	up	up	gnl|BL_ORD_ID|13909 sp|Q944G9|ALFP2_ARATH Fructose-bisphosphate aldolase 2, chloroplastic OS=Arabidopsis thaliana OX=3702 GN=FBA2 PE=1 SV=2//0
BC332_05453	BC332_05453	up	up	gnl|BL_ORD_ID|165629 sp|P40267|H1_SOLPN Histone H1 OS=Solanum pennellii OX=28526 PE=2 SV=1//5.7794e-57
BC332_05472	BC332_05472	up	up	gnl|BL_ORD_ID|326295 sp|O22193|PUB4_ARATH U-box domain-containing protein 4 OS=Arabidopsis thaliana OX=3702 GN=PUB4 PE=1 SV=3//1.47218e-19
BC332_05491	BC332_05491	up	up	gnl|BL_ORD_ID|226780 sp|P92519|M810_ARATH Uncharacterized mitochondrial protein AtMg00810 OS=Arabidopsis thaliana OX=3702 GN=AtMg00810 PE=4 SV=1//4.1234e-40
BC332_05513	BC332_05513	up	up	gnl|BL_ORD_ID|223369 sp|F4HQ17|LRL14_ARATH LEAF RUST 10 DISEASE-RESISTANCE LOCUS RECEPTOR-LIKE PROTEIN KINASE-like 1.4 OS=Arabidopsis thaliana OX=3702 GN=LRK10L-1.4 PE=2 SV=2//5.1988e-19
BC332_05514	BC332_05514	up	up	gnl|BL_ORD_ID|223378 sp|Q3ECH2|LRL28_ARATH LEAF RUST 10 DISEASE-RESISTANCE LOCUS RECEPTOR-LIKE PROTEIN KINASE-like 2.8 OS=Arabidopsis thaliana OX=3702 GN=LRK10L-2.8 PE=2 SV=2//1.0573e-31
BC332_05524	BC332_05524	up	up	gnl|BL_ORD_ID|223371 sp|Q9FF31|LRL21_ARATH LEAF RUST 10 DISEASE-RESISTANCE LOCUS RECEPTOR-LIKE PROTEIN KINASE-like 2.1 OS=Arabidopsis thaliana OX=3702 GN=LRK10L-2.1 PE=3 SV=1//8.83975e-153
BC332_05559	BC332_05559	up	up	gnl|BL_ORD_ID|510481 sp|Q9STX0|WRKY7_ARATH Probable WRKY transcription factor 7 OS=Arabidopsis thaliana OX=3702 GN=WRKY7 PE=1 SV=1//2.04136e-76
BC332_05614	BC332_05614	up	up	gnl|BL_ORD_ID|166998 sp|P46604|HAT22_ARATH Homeobox-leucine zipper protein HAT22 OS=Arabidopsis thaliana OX=3702 GN=HAT22 PE=1 SV=1//1.45117e-90
BC332_05671	BC332_05671	up	up	-//-
BC332_05681	BC332_05681	up	up	gnl|BL_ORD_ID|181019 sp|P22335|HSF24_SOLPE Heat shock factor protein HSF24 OS=Solanum peruvianum OX=4082 GN=HSF24 PE=2 SV=1//2.56162e-174
BC332_05717	BC332_05717	up	up	gnl|BL_ORD_ID|48702 sp|Q8VWZ7|C76B6_CATRO Geraniol 8-hydroxylase OS=Catharanthus roseus OX=4058 GN=CYP76B6 PE=1 SV=1//2.22238e-18
BC332_05718	BC332_05718	up	up	gnl|BL_ORD_ID|104567 sp|Q84TE9|DOF53_ARATH Dof zinc finger protein DOF5.3 OS=Arabidopsis thaliana OX=3702 GN=DOF5.3 PE=2 SV=1//7.82933e-31
BC332_05721	BC332_05721	up	up	gnl|BL_ORD_ID|48702 sp|Q8VWZ7|C76B6_CATRO Geraniol 8-hydroxylase OS=Catharanthus roseus OX=4058 GN=CYP76B6 PE=1 SV=1//0
BC332_05750	BC332_05750	up	up	gnl|BL_ORD_ID|91432 sp|Q8W4F0|DAR1_ARATH Protein DA1-related 1 OS=Arabidopsis thaliana OX=3702 GN=DAR1 PE=1 SV=3//0
BC332_05810	BC332_05810	up	up	gnl|BL_ORD_ID|532555 sp|Q93XX5|Y5713_ARATH PI-PLC X domain-containing protein At5g67130 OS=Arabidopsis thaliana OX=3702 GN=At5g67130 PE=1 SV=1//6.87972e-131
BC332_05819	BC332_05819	up	up	gnl|BL_ORD_ID|131219 sp|Q9SCZ4|FERON_ARATH Receptor-like protein kinase FERONIA OS=Arabidopsis thaliana OX=3702 GN=FER PE=1 SV=1//6.13412e-151
BC332_05821	BC332_05821	up	up	gnl|BL_ORD_ID|131219 sp|Q9SCZ4|FERON_ARATH Receptor-like protein kinase FERONIA OS=Arabidopsis thaliana OX=3702 GN=FER PE=1 SV=1//2.90371e-76
BC332_05822	BC332_05822	up	up	gnl|BL_ORD_ID|532787 sp|Q9FID8|Y5900_ARATH Putative receptor-like protein kinase At5g39000 OS=Arabidopsis thaliana OX=3702 GN=At5g39000 PE=3 SV=1//1.38031e-61
BC332_05823	BC332_05823	up	up	gnl|BL_ORD_ID|17545 sp|Q9SR05|ANX1_ARATH Receptor-like protein kinase ANXUR1 OS=Arabidopsis thaliana OX=3702 GN=ANX1 PE=2 SV=1//9.08072e-14
BC332_05878	BC332_05878	up	up	-//-
BC332_05879	BC332_05879	up	up	gnl|BL_ORD_ID|92187 sp|Q96471|DCAM_IPONI S-adenosylmethionine decarboxylase proenzyme OS=Ipomoea nil OX=35883 GN=SAMDC PE=3 SV=1//0
BC332_05897	BC332_05897	up	up	gnl|BL_ORD_ID|167019 sp|Q02283|HAT5_ARATH Homeobox-leucine zipper protein HAT5 OS=Arabidopsis thaliana OX=3702 GN=HAT5 PE=1 SV=1//5.83901e-77
BC332_05907	BC332_05907	up	up	gnl|BL_ORD_ID|510614 sp|Q94JU2|WTR18_ARATH WAT1-related protein At3g28050 OS=Arabidopsis thaliana OX=3702 GN=At3g28050 PE=2 SV=1//1.65287e-141
BC332_05913	BC332_05913	up	up	gnl|BL_ORD_ID|104758 sp|Q9SGH6|DOX1_ARATH Alpha-dioxygenase 1 OS=Arabidopsis thaliana OX=3702 GN=DOX1 PE=1 SV=1//0
BC332_05947	BC332_05947	up	up	gnl|BL_ORD_ID|131219 sp|Q9SCZ4|FERON_ARATH Receptor-like protein kinase FERONIA OS=Arabidopsis thaliana OX=3702 GN=FER PE=1 SV=1//5.04398e-156
BC332_05960	BC332_05960	up	up	gnl|BL_ORD_ID|3866 sp|Q9LHD1|AB15B_ARATH ABC transporter B family member 15 OS=Arabidopsis thaliana OX=3702 GN=ABCB15 PE=3 SV=1//0
BC332_05979	BC332_05979	up	up	-//-
BC332_06009	BC332_06009	up	up	gnl|BL_ORD_ID|263989 sp|Q9FLJ2|NC100_ARATH NAC domain-containing protein 100 OS=Arabidopsis thaliana OX=3702 GN=NAC100 PE=2 SV=1//9.91072e-114
BC332_06136	BC332_06136	up	up	gnl|BL_ORD_ID|523813 sp|B9SLR1|Y231_RICCO Glycosyltransferase family 92 protein RCOM_0530710 OS=Ricinus communis OX=3988 GN=RCOM_0530710 PE=3 SV=1//0
BC332_06232	BC332_06232	up	up	gnl|BL_ORD_ID|216897 sp|Q9FKS8|LHT1_ARATH Lysine histidine transporter 1 OS=Arabidopsis thaliana OX=3702 GN=LHT1 PE=1 SV=1//0
BC332_06307	BC332_06307	up	up	gnl|BL_ORD_ID|391444 sp|P0C8S1|RP8L2_ARATH Probable disease resistance RPP8-like protein 2 OS=Arabidopsis thaliana OX=3702 GN=RPP8L2 PE=3 SV=1//9.0196e-86
BC332_06396	BC332_06396	up	up	gnl|BL_ORD_ID|48793 sp|O65782|C83B1_ARATH Cytochrome P450 83B1 OS=Arabidopsis thaliana OX=3702 GN=CYP83B1 PE=1 SV=1//2.85732e-156
BC332_06404	BC332_06404	up	up	gnl|BL_ORD_ID|48621 sp|Q9LVD2|C71BA_ARATH Cytochrome P450 71B10 OS=Arabidopsis thaliana OX=3702 GN=CYP71B10 PE=3 SV=1//2.2776e-88
BC332_06421	BC332_06421	up	up	gnl|BL_ORD_ID|48793 sp|O65782|C83B1_ARATH Cytochrome P450 83B1 OS=Arabidopsis thaliana OX=3702 GN=CYP83B1 PE=1 SV=1//1.02761e-155
BC332_06462	BC332_06462	up	up	gnl|BL_ORD_ID|48756 sp|A6YIH8|C7D55_HYOMU Premnaspirodiene oxygenase OS=Hyoscyamus muticus OX=35626 GN=CYP71D55 PE=1 SV=1//6.68867e-168
BC332_06463	BC332_06463	up	up	gnl|BL_ORD_ID|303242 sp|Q94A57|PHL2_ARATH Protein PHR1-LIKE 2 OS=Arabidopsis thaliana OX=3702 GN=PHL2 PE=1 SV=1//8.75982e-106
BC332_06475	BC332_06475	up	up	gnl|BL_ORD_ID|223360 sp|O48837|LRKS2_ARATH Receptor like protein kinase S.2 OS=Arabidopsis thaliana OX=3702 GN=LECRKS2 PE=2 SV=2//5.15086e-42
BC332_06555	BC332_06555	up	up	gnl|BL_ORD_ID|63636 sp|Q43163|CHSB_SOLTU Chalcone synthase 1B OS=Solanum tuberosum OX=4113 GN=CHS1B PE=2 SV=1//0
BC332_06586	BC332_06586	up	up	gnl|BL_ORD_ID|129669 sp|O22780|FBT9_ARATH Probable folate-biopterin transporter 9, chloroplastic OS=Arabidopsis thaliana OX=3702 GN=At2g33280 PE=3 SV=2//2.9669e-164
BC332_06693	BC332_06693	up	up	gnl|BL_ORD_ID|326053 sp|Q9FNL7|PTR3_ARATH Protein NRT1/ PTR FAMILY 5.2 OS=Arabidopsis thaliana OX=3702 GN=NPF5.2 PE=2 SV=1//0
BC332_06763	BC332_06763	up	up	gnl|BL_ORD_ID|13242 sp|Q38998|AKT1_ARATH Potassium channel AKT1 OS=Arabidopsis thaliana OX=3702 GN=AKT1 PE=1 SV=2//0
BC332_06798	BC332_06798	up	up	gnl|BL_ORD_ID|5822 sp|P10967|ACCH3_SOLLC 1-aminocyclopropane-1-carboxylate oxidase homolog OS=Solanum lycopersicum OX=4081 GN=ACO3 PE=2 SV=1//0
BC332_06873	BC332_06873	up	up	gnl|BL_ORD_ID|64520 sp|Q9XIW0|CIPK7_ARATH CBL-interacting serine/threonine-protein kinase 7 OS=Arabidopsis thaliana OX=3702 GN=CIPK7 PE=1 SV=1//2.80199e-161
BC332_06930	BC332_06930	up	up	gnl|BL_ORD_ID|448958 sp|Q9SV13|SUT31_ARATH Sulfate transporter 3.1 OS=Arabidopsis thaliana OX=3702 GN=SULTR3;1 PE=2 SV=1//0
BC332_06943	BC332_06943	up	up	gnl|BL_ORD_ID|550419 sp|P05332|YP20_BACLI Uncharacterized N-acetyltransferase p20 OS=Bacillus licheniformis OX=1402 GN=p20 PE=4 SV=1//2.63557e-21
BC332_07024	BC332_07024	up	up	gnl|BL_ORD_ID|446442 sp|Q94AZ2|STP13_ARATH Sugar transport protein 13 OS=Arabidopsis thaliana OX=3702 GN=STP13 PE=1 SV=2//0
BC332_07043	BC332_07043	up	up	gnl|BL_ORD_ID|213401 sp|A0A075F7E9|LERK1_ORYSI G-type lectin S-receptor-like serine/threonine-protein kinase LECRK1 OS=Oryza sativa subsp. indica OX=39946 GN=LECRK1 PE=1 SV=2//7.59152e-161
BC332_07061	BC332_07061	up	up	gnl|BL_ORD_ID|531741 sp|Q9M015|Y5161_ARATH Uncharacterized protein At5g01610 OS=Arabidopsis thaliana OX=3702 GN=At5g01610 PE=1 SV=1//9.84274e-13
BC332_07093	BC332_07093	up	up	gnl|BL_ORD_ID|159931 sp|Q94B38|GPT2_ARATH Glucose-6-phosphate/phosphate translocator 2, chloroplastic OS=Arabidopsis thaliana OX=3702 GN=GPT2 PE=2 SV=2//2.29236e-170
BC332_07265	BC332_07265	up	up	gnl|BL_ORD_ID|289152 sp|Q9SY57|P2A10_ARATH Protein PHLOEM PROTEIN 2-LIKE A10 OS=Arabidopsis thaliana OX=3702 GN=PP2A10 PE=2 SV=1//2.99414e-17
BC332_07293	BC332_07293	up	up	gnl|BL_ORD_ID|16849 sp|P16157|ANK1_HUMAN Ankyrin-1 OS=Homo sapiens OX=9606 GN=ANK1 PE=1 SV=3//8.30458e-17
BC332_07295	BC332_07295	up	up	gnl|BL_ORD_ID|149528 sp|Q9LYC1|GID1B_ARATH Gibberellin receptor GID1B OS=Arabidopsis thaliana OX=3702 GN=GID1B PE=1 SV=1//0
BC332_07299	BC332_07299	up	up	gnl|BL_ORD_ID|355011 sp|P93050|RKF3_ARATH Probable LRR receptor-like serine/threonine-protein kinase RKF3 OS=Arabidopsis thaliana OX=3702 GN=RKF3 PE=2 SV=1//0
BC332_07408	BC332_07408	up	up	gnl|BL_ORD_ID|91434 sp|Q0WSN2|DAR2_ARATH Protein DA1-related 2 OS=Arabidopsis thaliana OX=3702 GN=DAR2 PE=2 SV=1//0
BC332_07441	BC332_07441	up	up	gnl|BL_ORD_ID|211216 sp|Q9SRL8|LBD21_ARATH LOB domain-containing protein 21 OS=Arabidopsis thaliana OX=3702 GN=LBD21 PE=2 SV=1//3.55473e-56
BC332_07462	BC332_07462	up	up	gnl|BL_ORD_ID|46641 sp|Q7G768|BRL2_ORYSJ Brassinosteroid LRR receptor kinase BRL2 OS=Oryza sativa subsp. japonica OX=39947 GN=BRL2 PE=2 SV=1//1.1046e-08
BC332_07760	BC332_07760	up	up	gnl|BL_ORD_ID|48790 sp|Q9SZ46|C82C4_ARATH Cytochrome P450 82C4 OS=Arabidopsis thaliana OX=3702 GN=CYP82C4 PE=2 SV=1//1.15794e-172
BC332_07811	BC332_07811	up	up	gnl|BL_ORD_ID|306177 sp|Q3EBR6|PLA16_ARATH Phospholipase A1-Igamma2, chloroplastic OS=Arabidopsis thaliana OX=3702 GN=At2g30550 PE=1 SV=2//0
BC332_07902	BC332_07902	up	up	gnl|BL_ORD_ID|121296 sp|Q40478|ERF5_TOBAC Ethylene-responsive transcription factor 5 OS=Nicotiana tabacum OX=4097 GN=ERF5 PE=2 SV=1//4.25644e-95
BC332_07962	BC332_07962	up	up	gnl|BL_ORD_ID|677 sp|P17407|21KD_DAUCA 21 kDa protein OS=Daucus carota OX=4039 PE=2 SV=1//1.19117e-41
BC332_08051	BC332_08051	up	up	-//-
BC332_08097	BC332_08097	up	up	gnl|BL_ORD_ID|289155 sp|Q9LEX0|P2A13_ARATH F-box protein PP2-A13 OS=Arabidopsis thaliana OX=3702 GN=PP2A13 PE=1 SV=1//7.29787e-106
BC332_08118	BC332_08118	up	up	gnl|BL_ORD_ID|2003 sp|Q9SMT7|4CLLA_ARATH Oxalate--CoA ligase OS=Arabidopsis thaliana OX=3702 GN=AAE3 PE=1 SV=1//0
BC332_08216	BC332_08216	up	up	gnl|BL_ORD_ID|223639 sp|Q10SY9|LSI2_ORYSJ Silicon efflux transporter LSI2 OS=Oryza sativa subsp. japonica OX=39947 GN=LSI2 PE=1 SV=1//2.45477e-171
BC332_08239	BC332_08239	up	up	gnl|BL_ORD_ID|41552 sp|O49815|BCH1_CAPAN Beta-carotene hydroxylase 1, chloroplastic OS=Capsicum annuum OX=4072 GN=CA1 PE=1 SV=1//0
BC332_08304	BC332_08304	up	up	gnl|BL_ORD_ID|3843 sp|Q9LYS2|AB10C_ARATH ABC transporter C family member 10 OS=Arabidopsis thaliana OX=3702 GN=ABCC10 PE=2 SV=2//0
BC332_08310	BC332_08310	up	up	gnl|BL_ORD_ID|78169 sp|Q9SUE3|CRF4_ARATH Ethylene-responsive transcription factor CRF4 OS=Arabidopsis thaliana OX=3702 GN=CRF4 PE=1 SV=2//1.80055e-53
BC332_08320	BC332_08320	up	up	gnl|BL_ORD_ID|99570 sp|Q84MB6|DIOX2_ARATH Probable 2-oxoglutarate-dependent dioxygenase At3g50210 OS=Arabidopsis thaliana OX=3702 GN=At3g50210 PE=2 SV=1//1.29667e-31
BC332_08321	BC332_08321	up	up	gnl|BL_ORD_ID|435306 sp|Q9ZNX9|SIGE_ARATH RNA polymerase sigma factor sigE, chloroplastic/mitochondrial OS=Arabidopsis thaliana OX=3702 GN=SIGE PE=1 SV=1//0
BC332_08337	BC332_08337	up	up	-//-
BC332_08359	BC332_08359	up	up	gnl|BL_ORD_ID|326290 sp|Q9LM76|PUB44_ARATH U-box domain-containing protein 44 OS=Arabidopsis thaliana OX=3702 GN=PUB44 PE=1 SV=1//1.75702e-47
BC332_08362	BC332_08362	up	up	gnl|BL_ORD_ID|546591 sp|Q2V3E2|YIPL5_ARATH Protein yippee-like At4g27740 OS=Arabidopsis thaliana OX=3702 GN=At4g27740 PE=3 SV=1//2.23346e-38
BC332_08429	BC332_08429	up	up	-//-
BC332_08470	BC332_08470	up	up	gnl|BL_ORD_ID|1977 sp|P31687|4CL2_SOYBN 4-coumarate--CoA ligase 2 OS=Glycine max OX=3847 PE=2 SV=2//0
BC332_08485	BC332_08485	up	up	gnl|BL_ORD_ID|48813 sp|Q42602|C89A2_ARATH Cytochrome P450 89A2 OS=Arabidopsis thaliana OX=3702 GN=CYP89A2 PE=2 SV=2//3.08648e-162
BC332_08487	BC332_08487	up	up	gnl|BL_ORD_ID|500111 sp|O48652|UVR3_ARATH (6-4)DNA photolyase OS=Arabidopsis thaliana OX=3702 GN=UVR3 PE=1 SV=2//0
BC332_08511	BC332_08511	up	up	gnl|BL_ORD_ID|198903 sp|Q9SBA5|ITPK1_ARATH Inositol-tetrakisphosphate 1-kinase 1 OS=Arabidopsis thaliana OX=3702 GN=ITPK1 PE=1 SV=1//3.69537e-98
BC332_08554	BC332_08554	up	up	gnl|BL_ORD_ID|500102 sp|Q9LVJ0|UVB31_ARATH UV-B-induced protein At3g17800, chloroplastic OS=Arabidopsis thaliana OX=3702 GN=At3g17800 PE=2 SV=1//2.79963e-171
BC332_08560	BC332_08560	up	up	gnl|BL_ORD_ID|250571 sp|Q9LS10|MT810_ARATH Probable S-adenosylmethionine-dependent methyltransferase At5g38100 OS=Arabidopsis thaliana OX=3702 GN=At5g38100 PE=2 SV=1//9.24843e-72
BC332_08569	BC332_08569	up	up	gnl|BL_ORD_ID|245939 sp|Q9FMU6|MPCP3_ARATH Mitochondrial phosphate carrier protein 3, mitochondrial OS=Arabidopsis thaliana OX=3702 GN=MPT3 PE=1 SV=1//2.38773e-176
BC332_08632	BC332_08632	up	up	-//-
BC332_08652	BC332_08652	up	up	gnl|BL_ORD_ID|31901 sp|P46897|ATHB7_ARATH Homeobox-leucine zipper protein ATHB-7 OS=Arabidopsis thaliana OX=3702 GN=ATHB-7 PE=1 SV=2//6.60901e-30
BC332_08662	BC332_08662	up	up	gnl|BL_ORD_ID|552880 sp|Q6R3K9|YSL2_ARATH Metal-nicotianamine transporter YSL2 OS=Arabidopsis thaliana OX=3702 GN=YSL2 PE=1 SV=1//0
BC332_08787	BC332_08787	up	up	gnl|BL_ORD_ID|263581 sp|Q6ZI50|NAR21_ORYSJ High-affinity nitrate transporter-activating protein 2.1 OS=Oryza sativa subsp. japonica OX=39947 GN=NAR2.1 PE=1 SV=1//3.24011e-55
BC332_08792	BC332_08792	up	up	gnl|BL_ORD_ID|275179 sp|Q9SB67|NRT32_ARATH High-affinity nitrate transporter 3.2 OS=Arabidopsis thaliana OX=3702 GN=NRT3.2 PE=2 SV=1//8.92802e-54
BC332_08882	BC332_08882	up	up	gnl|BL_ORD_ID|129186 sp|Q9SHX9|FB72_ARATH Putative F-box protein At1g65770 OS=Arabidopsis thaliana OX=3702 GN=At1g65770 PE=4 SV=1//6.64244e-06
BC332_08938	BC332_08938	up	up	gnl|BL_ORD_ID|167019 sp|Q02283|HAT5_ARATH Homeobox-leucine zipper protein HAT5 OS=Arabidopsis thaliana OX=3702 GN=HAT5 PE=1 SV=1//6.07719e-37
BC332_08958	BC332_08958	up	up	gnl|BL_ORD_ID|53446 sp|C0SVV6|CB60A_ARATH Calmodulin-binding protein 60 A OS=Arabidopsis thaliana OX=3702 GN=CBP60A PE=2 SV=1//3.33835e-77
BC332_08959	BC332_08959	up	up	gnl|BL_ORD_ID|53447 sp|Q9FKL6|CB60B_ARATH Calmodulin-binding protein 60 B OS=Arabidopsis thaliana OX=3702 GN=CBP60B PE=2 SV=1//1.9245e-49
BC332_08999	BC332_08999	up	up	gnl|BL_ORD_ID|337447 sp|Q6J9S1|RA211_ARATH Ethylene-responsive transcription factor RAP2-11 OS=Arabidopsis thaliana OX=3702 GN=RAP2-11 PE=2 SV=1//5.63535e-14
BC332_09076	BC332_09076	up	up	gnl|BL_ORD_ID|110579 sp|Q9FNR3|E70E2_ARATH Exocyst complex component EXO70E2 OS=Arabidopsis thaliana OX=3702 GN=EXO70E2 PE=1 SV=1//6.18694e-163
BC332_09091	BC332_09091	up	up	gnl|BL_ORD_ID|259086 sp|P81392|MYB06_ANTMA Myb-related protein 306 OS=Antirrhinum majus OX=4151 GN=MYB306 PE=2 SV=1//1.36245e-115
BC332_09110	BC332_09110	up	up	gnl|BL_ORD_ID|125571 sp|Q9SBQ9|F3PH_PETHY Flavonoid 3&apos;-monooxygenase OS=Petunia hybrida OX=4102 GN=CYP75B2 PE=2 SV=1//0
BC332_09112	BC332_09112	up	up	gnl|BL_ORD_ID|66113 sp|P42730|CLPB1_ARATH Chaperone protein ClpB1 OS=Arabidopsis thaliana OX=3702 GN=CLPB1 PE=1 SV=2//0
BC332_09208	BC332_09208	up	up	gnl|BL_ORD_ID|121206 sp|Q94AW5|ERF03_ARATH Ethylene-responsive transcription factor ERF003 OS=Arabidopsis thaliana OX=3702 GN=ERF003 PE=2 SV=1//2.29921e-41
BC332_09260	BC332_09260	up	up	gnl|BL_ORD_ID|66299 sp|P42762|CLPD_ARATH Chaperone protein ClpD, chloroplastic OS=Arabidopsis thaliana OX=3702 GN=CLPD PE=1 SV=1//0
BC332_09264	BC332_09264	up	up	gnl|BL_ORD_ID|138051 sp|Q67Z93|FRIG0_ARATH Inactive protein FRIGIDA OS=Arabidopsis thaliana OX=3702 GN=FRI PE=2 SV=1//8.45035e-42
BC332_09279	BC332_09279	up	up	gnl|BL_ORD_ID|218599 sp|P61872|LIP_RHIOR Lipase OS=Rhizopus oryzae OX=64495 PE=1 SV=1//1.49916e-12
BC332_09558	BC332_09558	up	up	-//-
BC332_09564	BC332_09564	up	up	gnl|BL_ORD_ID|472290 sp|Q9C9E3|TI11B_ARATH Protein TIFY 11B OS=Arabidopsis thaliana OX=3702 GN=TIFY11B PE=1 SV=1//7.02389e-27
BC332_09620	BC332_09620	up	up	gnl|BL_ORD_ID|269468 sp|Q9ZVD2|NHL13_ARATH NDR1/HIN1-like protein 13 OS=Arabidopsis thaliana OX=3702 GN=NHL13 PE=2 SV=1//3.2596e-13
BC332_09642	BC332_09642	up	up	gnl|BL_ORD_ID|313681 sp|Q67YC0|PPSP1_ARATH Inorganic pyrophosphatase 1 OS=Arabidopsis thaliana OX=3702 GN=PS2 PE=1 SV=1//3.7772e-129
BC332_09778	BC332_09778	up	up	gnl|BL_ORD_ID|45613 sp|Q9LV09|BOB1_ARATH Protein BOBBER 1 OS=Arabidopsis thaliana OX=3702 GN=BOB1 PE=1 SV=1//5.72459e-64
BC332_09804	BC332_09804	up	up	gnl|BL_ORD_ID|45748 sp|Q9XI23|BOR4_ARATH Boron transporter 4 OS=Arabidopsis thaliana OX=3702 GN=BOR4 PE=2 SV=1//0
BC332_09813	BC332_09813	up	up	gnl|BL_ORD_ID|48677 sp|O48786|C734A_ARATH Cytochrome P450 734A1 OS=Arabidopsis thaliana OX=3702 GN=CYP734A1 PE=2 SV=1//0
BC332_09856	BC332_09856	up	up	gnl|BL_ORD_ID|326397 sp|Q9LJX4|PUM5_ARATH Pumilio homolog 5 OS=Arabidopsis thaliana OX=3702 GN=APUM5 PE=1 SV=2//0
BC332_10161	BC332_10161	up	up	gnl|BL_ORD_ID|76681 sp|O04147|CPD_ARATH Cyclic phosphodiesterase OS=Arabidopsis thaliana OX=3702 GN=At4g18930 PE=1 SV=1//4.05782e-66
BC332_10254	BC332_10254	up	up	gnl|BL_ORD_ID|510800 sp|Q1MX30|XA21_ORYSI Receptor kinase-like protein Xa21 OS=Oryza sativa subsp. indica OX=39946 GN=XA21 PE=1 SV=1//7.85213e-41
BC332_10281	BC332_10281	up	up	gnl|BL_ORD_ID|148626 sp|Q93YV0|GES_ARATH (E,E)-geranyllinalool synthase OS=Arabidopsis thaliana OX=3702 GN=GES PE=1 SV=1//0
BC332_10285	BC332_10285	up	up	gnl|BL_ORD_ID|11758 sp|Q9FL69|AGD5_ARATH Probable ADP-ribosylation factor GTPase-activating protein AGD5 OS=Arabidopsis thaliana OX=3702 GN=AGD5 PE=1 SV=1//7.47866e-72
BC332_10286	BC332_10286	up	up	-//-
BC332_10294	BC332_10294	up	up	gnl|BL_ORD_ID|41302 sp|Q9SUC6|BBE22_ARATH Berberine bridge enzyme-like 22 OS=Arabidopsis thaliana OX=3702 GN=FAD-OXR PE=2 SV=1//5.35902e-154
BC332_10307	BC332_10307	up	up	gnl|BL_ORD_ID|429140 sp|O81905|SD18_ARATH Receptor-like serine/threonine-protein kinase SD1-8 OS=Arabidopsis thaliana OX=3702 GN=SD18 PE=1 SV=1//0
BC332_10333	BC332_10333	up	up	gnl|BL_ORD_ID|324204 sp|P37272|PSY_CAPAN Bifunctional 15-cis-phytoene synthase, chromoplastic OS=Capsicum annuum OX=4072 GN=PSY1 PE=1 SV=1//0
BC332_10350	BC332_10350	up	up	gnl|BL_ORD_ID|134777 sp|Q9FL28|FLS2_ARATH LRR receptor-like serine/threonine-protein kinase FLS2 OS=Arabidopsis thaliana OX=3702 GN=FLS2 PE=1 SV=1//7.53643e-168
BC332_10399	BC332_10399	up	up	gnl|BL_ORD_ID|78325 sp|Q8GYA4|CRK10_ARATH Cysteine-rich receptor-like protein kinase 10 OS=Arabidopsis thaliana OX=3702 GN=CRK10 PE=1 SV=3//0
BC332_10436	BC332_10436	up	up	gnl|BL_ORD_ID|162938 sp|C0LGQ5|GSO1_ARATH LRR receptor-like serine/threonine-protein kinase GSO1 OS=Arabidopsis thaliana OX=3702 GN=GSO1 PE=1 SV=1//1.99797e-32
BC332_10551	BC332_10551	up	up	-//-
BC332_10951	BC332_10951	up	up	gnl|BL_ORD_ID|447113 sp|Q39231|SUC2_ARATH Sucrose transport protein SUC2 OS=Arabidopsis thaliana OX=3702 GN=SUC2 PE=1 SV=2//0
BC332_10976	BC332_10976	up	up	gnl|BL_ORD_ID|112102 sp|P17786|EF1A_SOLLC Elongation factor 1-alpha OS=Solanum lycopersicum OX=4081 PE=2 SV=1//6.055e-53
BC332_11096	BC332_11096	up	up	gnl|BL_ORD_ID|330535 sp|O22938|PXC3_ARATH Leucine-rich repeat receptor-like tyrosine-protein kinase PXC3 OS=Arabidopsis thaliana OX=3702 GN=PXC3 PE=2 SV=1//3.55944e-42
BC332_11101	BC332_11101	up	up	gnl|BL_ORD_ID|308430 sp|P22180|PMA1_SOLLC Plasma membrane ATPase 1 OS=Solanum lycopersicum OX=4081 GN=LHA1 PE=2 SV=1//0
BC332_11141	BC332_11141	up	up	gnl|BL_ORD_ID|125570 sp|Q9SD85|F3PH_ARATH Flavonoid 3&apos;-monooxygenase OS=Arabidopsis thaliana OX=3702 GN=CYP75B1 PE=1 SV=1//5.2808e-127
BC332_11154	BC332_11154	up	up	-//-
BC332_11233	BC332_11233	up	up	gnl|BL_ORD_ID|270730 sp|Q8RWY4|NLP6_ARATH Protein NLP6 OS=Arabidopsis thaliana OX=3702 GN=NLP6 PE=2 SV=2//3.02616e-07
BC332_11246	BC332_11246	up	up	gnl|BL_ORD_ID|510648 sp|Q6NMB7|WTR7_ARATH WAT1-related protein At1g43650 OS=Arabidopsis thaliana OX=3702 GN=At1g43650 PE=2 SV=1//6.08343e-85
BC332_11349	BC332_11349	up	up	gnl|BL_ORD_ID|510443 sp|Q93WU9|WRK51_ARATH Probable WRKY transcription factor 51 OS=Arabidopsis thaliana OX=3702 GN=WRKY51 PE=1 SV=1//1.06958e-21
BC332_11360	BC332_11360	up	up	gnl|BL_ORD_ID|59534 sp|Q40235|CF9_SOLPI Receptor-like protein Cf-9 OS=Solanum pimpinellifolium OX=4084 GN=CF-9 PE=1 SV=1//2.06481e-62
BC332_11431	BC332_11431	up	up	gnl|BL_ORD_ID|31983 sp|Q9SRQ8|ATL51_ARATH RING-H2 finger protein ATL51 OS=Arabidopsis thaliana OX=3702 GN=ATL51 PE=2 SV=2//1.64519e-12
BC332_11448	BC332_11448	up	up	gnl|BL_ORD_ID|239358 sp|Q8VZG8|MIK2_ARATH MDIS1-interacting receptor like kinase 2 OS=Arabidopsis thaliana OX=3702 GN=MIK2 PE=1 SV=3//1.25814e-23
BC332_11449	BC332_11449	up	up	gnl|BL_ORD_ID|239358 sp|Q8VZG8|MIK2_ARATH MDIS1-interacting receptor like kinase 2 OS=Arabidopsis thaliana OX=3702 GN=MIK2 PE=1 SV=3//1.25957e-07
BC332_11477	BC332_11477	up	up	gnl|BL_ORD_ID|239358 sp|Q8VZG8|MIK2_ARATH MDIS1-interacting receptor like kinase 2 OS=Arabidopsis thaliana OX=3702 GN=MIK2 PE=1 SV=3//1.81779e-06
BC332_11495	BC332_11495	up	up	gnl|BL_ORD_ID|239358 sp|Q8VZG8|MIK2_ARATH MDIS1-interacting receptor like kinase 2 OS=Arabidopsis thaliana OX=3702 GN=MIK2 PE=1 SV=3//0
BC332_11511	BC332_11511	up	up	gnl|BL_ORD_ID|10847 sp|Q9SK86|ADHL1_ARATH Alcohol dehydrogenase-like 1 OS=Arabidopsis thaliana OX=3702 GN=At1g22430 PE=2 SV=1//2.03766e-112
BC332_11729	BC332_11729	up	up	gnl|BL_ORD_ID|190843 sp|Q9LJM4|IKU2_ARATH Receptor-like protein kinase HAIKU2 OS=Arabidopsis thaliana OX=3702 GN=IKU2 PE=1 SV=1//0
BC332_11730	BC332_11730	up	up	gnl|BL_ORD_ID|386416 sp|Q8TC41|RN217_HUMAN Probable E3 ubiquitin-protein ligase RNF217 OS=Homo sapiens OX=9606 GN=RNF217 PE=2 SV=4//3.46934e-18
BC332_11737	BC332_11737	up	up	gnl|BL_ORD_ID|3582 sp|P92934|AAP6_ARATH Amino acid permease 6 OS=Arabidopsis thaliana OX=3702 GN=AAP6 PE=1 SV=1//0
BC332_11763	BC332_11763	up	up	gnl|BL_ORD_ID|41463 sp|Q9M439|BCAT2_ARATH Branched-chain-amino-acid aminotransferase 2, chloroplastic OS=Arabidopsis thaliana OX=3702 GN=BCAT2 PE=1 SV=1//1.56518e-161
BC332_11769	BC332_11769	up	up	gnl|BL_ORD_ID|530732 sp|O81832|Y4729_ARATH G-type lectin S-receptor-like serine/threonine-protein kinase At4g27290 OS=Arabidopsis thaliana OX=3702 GN=At4g27290 PE=3 SV=4//0
BC332_11782	BC332_11782	up	up	gnl|BL_ORD_ID|530732 sp|O81832|Y4729_ARATH G-type lectin S-receptor-like serine/threonine-protein kinase At4g27290 OS=Arabidopsis thaliana OX=3702 GN=At4g27290 PE=3 SV=4//0
BC332_11824	BC332_11824	up	up	gnl|BL_ORD_ID|428360 sp|Q9C7D6|SCP17_ARATH Serine carboxypeptidase-like 17 OS=Arabidopsis thaliana OX=3702 GN=SCPL17 PE=2 SV=1//1.42028e-153
BC332_11845	BC332_11845	up	up	gnl|BL_ORD_ID|326295 sp|O22193|PUB4_ARATH U-box domain-containing protein 4 OS=Arabidopsis thaliana OX=3702 GN=PUB4 PE=1 SV=3//7.93448e-82
BC332_11857	BC332_11857	up	up	gnl|BL_ORD_ID|554553 sp|Q96289|ZAT10_ARATH Zinc finger protein ZAT10 OS=Arabidopsis thaliana OX=3702 GN=ZAT10 PE=2 SV=1//1.56708e-34
BC332_11870	BC332_11870	up	up	gnl|BL_ORD_ID|83623 sp|O04354|CYB5_BOROF Cytochrome b5 OS=Borago officinalis OX=13363 PE=2 SV=1//8.77042e-28
BC332_11916	BC332_11916	up	up	gnl|BL_ORD_ID|530760 sp|Q8W3M4|Y4744_ARATH Uncharacterized protein At4g06744 OS=Arabidopsis thaliana OX=3702 GN=At4g06744 PE=2 SV=1//1.32309e-133
BC332_11923	BC332_11923	up	up	gnl|BL_ORD_ID|121208 sp|Q9FH94|ERF10_ARATH Ethylene-responsive transcription factor ERF010 OS=Arabidopsis thaliana OX=3702 GN=ERF010 PE=2 SV=1//1.09866e-49
BC332_11935	BC332_11935	up	up	gnl|BL_ORD_ID|427426 sp|Q9FHA4|SBT19_ARATH Subtilisin-like protease SBT1.9 OS=Arabidopsis thaliana OX=3702 GN=SBT1.9 PE=2 SV=1//0
BC332_11957	BC332_11957	up	up	gnl|BL_ORD_ID|230873 sp|O64823|MCU2_ARATH Calcium uniporter protein 2, mitochondrial OS=Arabidopsis thaliana OX=3702 GN=At2g23790 PE=2 SV=1//7.31332e-89
BC332_12082	BC332_12082	up	up	gnl|BL_ORD_ID|312273 sp|Q9SDZ9|PPAF2_IPOBA Purple acid phosphatase 2 OS=Ipomoea batatas OX=4120 GN=PAP2 PE=1 SV=1//0
BC332_12104	BC332_12104	up	up	gnl|BL_ORD_ID|230134 sp|Q6NY98|MCE1_DANRE mRNA-capping enzyme OS=Danio rerio OX=7955 GN=rngtt PE=2 SV=1//1.88913e-22
BC332_12108	BC332_12108	up	up	gnl|BL_ORD_ID|219444 sp|Q8RUN2|LOG1_ARATH Cytokinin riboside 5&apos;-monophosphate phosphoribohydrolase LOG1 OS=Arabidopsis thaliana OX=3702 GN=LOG1 PE=1 SV=1//2.80437e-39
BC332_12140	BC332_12140	up	up	-//-
BC332_12150	BC332_12150	up	up	gnl|BL_ORD_ID|305000 sp|F4HWB6|PILS1_ARATH Protein PIN-LIKES 1 OS=Arabidopsis thaliana OX=3702 GN=PILS1 PE=2 SV=1//1.25687e-77
BC332_12158	BC332_12158	up	up	gnl|BL_ORD_ID|124036 sp|Q94CH6|EXL3_ARATH GDSL esterase/lipase EXL3 OS=Arabidopsis thaliana OX=3702 GN=EXL3 PE=2 SV=1//2.43472e-93
BC332_12197	BC332_12197	up	up	gnl|BL_ORD_ID|16378 sp|Q8LFG1|AMY2_ARATH Probable alpha-amylase 2 OS=Arabidopsis thaliana OX=3702 GN=AMY2 PE=2 SV=1//0
BC332_12207	BC332_12207	up	up	gnl|BL_ORD_ID|111557 sp|Q9XJ56|ECP44_DAUCA Phosphoprotein ECPP44 OS=Daucus carota OX=4039 GN=ECPP44 PE=1 SV=1//4.90367e-11
BC332_12225	BC332_12225	up	up	gnl|BL_ORD_ID|150736 sp|P30924|GLGB_SOLTU 1,4-alpha-glucan-branching enzyme OS=Solanum tuberosum OX=4113 GN=SBE1 PE=2 SV=2//4.67284e-22
BC332_12232	BC332_12232	up	up	gnl|BL_ORD_ID|270729 sp|Q9SFW8|NLP5_ARATH Protein NLP5 OS=Arabidopsis thaliana OX=3702 GN=NLP5 PE=2 SV=1//0
BC332_12282	BC332_12282	up	up	gnl|BL_ORD_ID|341861 sp|Q9SUL1|RD19C_ARATH Probable cysteine protease RD19C OS=Arabidopsis thaliana OX=3702 GN=RD19C PE=2 SV=1//0
BC332_12333	BC332_12333	up	up	gnl|BL_ORD_ID|59312 sp|Q8H1Z0|CER3_ARATH Protein ECERIFERUM 3 OS=Arabidopsis thaliana OX=3702 GN=CER3 PE=1 SV=1//0
BC332_12359	BC332_12359	up	up	gnl|BL_ORD_ID|535701 sp|Q55EX9|Y8948_DICDI Putative methyltransferase DDB_G0268948 OS=Dictyostelium discoideum OX=44689 GN=DDB_G0268948 PE=1 SV=2//1.8643e-31
BC332_12430	BC332_12430	up	up	gnl|BL_ORD_ID|499814 sp|Q9XI99|USPL1_ARATH BURP domain protein USPL1 OS=Arabidopsis thaliana OX=3702 GN=USPL1 PE=2 SV=1//8.54253e-45
BC332_12456	BC332_12456	up	up	gnl|BL_ORD_ID|510800 sp|Q1MX30|XA21_ORYSI Receptor kinase-like protein Xa21 OS=Oryza sativa subsp. indica OX=39946 GN=XA21 PE=1 SV=1//1.53879e-19
BC332_12489	BC332_12489	up	up	gnl|BL_ORD_ID|385373 sp|Q9C6A6|RLP13_ARATH Receptor-like protein 13 OS=Arabidopsis thaliana OX=3702 GN=RLP13 PE=3 SV=1//1.50429e-21
BC332_12494	BC332_12494	up	up	gnl|BL_ORD_ID|385382 sp|Q9SKK2|RLP21_ARATH Receptor like protein 21 OS=Arabidopsis thaliana OX=3702 GN=RLP21 PE=3 SV=2//6.19268e-19
BC332_12495	BC332_12495	up	up	gnl|BL_ORD_ID|385373 sp|Q9C6A6|RLP13_ARATH Receptor-like protein 13 OS=Arabidopsis thaliana OX=3702 GN=RLP13 PE=3 SV=1//6.06684e-21
BC332_12587	BC332_12587	up	up	gnl|BL_ORD_ID|345587 sp|Q7XII4|REM41_ORYSJ Remorin 4.1 OS=Oryza sativa subsp. japonica OX=39947 GN=REM4.1 PE=1 SV=1//3.31822e-22
BC332_12653	BC332_12653	up	up	gnl|BL_ORD_ID|477353 sp|B6VRE8|TP7_TOBAC Isoflavone reductase homolog TP7 OS=Nicotiana tabacum OX=4097 GN=TP7 PE=1 SV=1//7.20214e-159
BC332_12694	BC332_12694	up	up	gnl|BL_ORD_ID|79301 sp|Q9C942|CSE_ARATH Caffeoylshikimate esterase OS=Arabidopsis thaliana OX=3702 GN=CSE PE=1 SV=1//8.15141e-58
BC332_12732	BC332_12732	up	up	gnl|BL_ORD_ID|337270 sp|Q6L438|R1A6_SOLDE Putative late blight resistance protein homolog R1A-6 OS=Solanum demissum OX=50514 GN=R1A-6 PE=3 SV=2//7.82201e-08
BC332_12755	BC332_12755	up	up	gnl|BL_ORD_ID|527851 sp|C0LGP4|Y3475_ARATH Probable LRR receptor-like serine/threonine-protein kinase At3g47570 OS=Arabidopsis thaliana OX=3702 GN=At3g47570 PE=2 SV=1//6.00568e-09
BC332_12895	BC332_12895	up	up	gnl|BL_ORD_ID|396400 sp|Q9M667|RPP13_ARATH Disease resistance protein RPP13 OS=Arabidopsis thaliana OX=3702 GN=RPP13 PE=2 SV=2//5.54181e-113
BC332_12938	BC332_12938	up	up	gnl|BL_ORD_ID|272569 sp|O22224|NP93A_ARATH Nuclear pore complex protein NUP93A OS=Arabidopsis thaliana OX=3702 GN=NUP93A PE=1 SV=2//0
BC332_12940	BC332_12940	up	up	gnl|BL_ORD_ID|556653 sp|Q9ZSK5|ZOG_PHALU Zeatin O-glucosyltransferase OS=Phaseolus lunatus OX=3884 GN=ZOG1 PE=2 SV=1//9.57604e-09
BC332_13118	BC332_13118	up	up	gnl|BL_ORD_ID|48790 sp|Q9SZ46|C82C4_ARATH Cytochrome P450 82C4 OS=Arabidopsis thaliana OX=3702 GN=CYP82C4 PE=2 SV=1//8.1481e-141
BC332_13229	BC332_13229	up	up	gnl|BL_ORD_ID|304394 sp|Q9S735|PHT19_ARATH Probable inorganic phosphate transporter 1-9 OS=Arabidopsis thaliana OX=3702 GN=PHT1-9 PE=2 SV=1//0
BC332_13235	BC332_13235	up	up	gnl|BL_ORD_ID|56465 sp|Q6K9A2|CCR1_ORYSJ Cinnamoyl-CoA reductase 1 OS=Oryza sativa subsp. japonica OX=39947 GN=CCR1 PE=1 SV=1//4.19612e-68
BC332_13375	BC332_13375	up	up	-//-
BC332_13413	BC332_13413	up	up	gnl|BL_ORD_ID|172686 sp|O03982|HIP39_ARATH Heavy metal-associated isoprenylated plant protein 39 OS=Arabidopsis thaliana OX=3702 GN=HIPP39 PE=2 SV=1//2.77559e-07
BC332_13804	BC332_13804	up	up	gnl|BL_ORD_ID|59725 sp|Q8VZW3|CFI3_ARATH Probable chalcone--flavonone isomerase 3 OS=Arabidopsis thaliana OX=3702 GN=CHI3 PE=1 SV=1//2.53279e-80
BC332_13810	BC332_13810	up	up	gnl|BL_ORD_ID|64511 sp|Q7X996|CIPK2_ORYSJ CBL-interacting protein kinase 2 OS=Oryza sativa subsp. japonica OX=39947 GN=CIPK2 PE=2 SV=1//0
BC332_13847	BC332_13847	up	up	gnl|BL_ORD_ID|172522 sp|Q5NUF4|HIDM_GLYEC 2-hydroxyisoflavanone dehydratase OS=Glycyrrhiza echinata OX=46348 GN=HIDM PE=1 SV=1//1.84044e-79
BC332_13854	BC332_13854	up	up	gnl|BL_ORD_ID|83122 sp|Q0ZPV7|CXE1_ACTER Carboxylesterase 1 OS=Actinidia eriantha OX=165200 GN=CXE1 PE=1 SV=1//9.51859e-100
BC332_13902	BC332_13902	up	up	gnl|BL_ORD_ID|317099 sp|P92962|PROT2_ARATH Proline transporter 2 OS=Arabidopsis thaliana OX=3702 GN=PROT2 PE=1 SV=1//5.12922e-175
BC332_13930	BC332_13930	up	up	gnl|BL_ORD_ID|289185 sp|Q5N9N2|P2C09_ORYSJ Probable protein phosphatase 2C 9 OS=Oryza sativa subsp. japonica OX=39947 GN=Os01g0846300 PE=2 SV=1//1.53308e-36
BC332_13931	BC332_13931	up	up	gnl|BL_ORD_ID|289241 sp|P49598|P2C37_ARATH Protein phosphatase 2C 37 OS=Arabidopsis thaliana OX=3702 GN=PP2CA PE=1 SV=1//1.05072e-105
BC332_13964	BC332_13964	up	up	gnl|BL_ORD_ID|296352 sp|Q76CU2|PDR1_TOBAC Pleiotropic drug resistance protein 1 OS=Nicotiana tabacum OX=4097 GN=PDR1 PE=2 SV=1//0
BC332_13973	BC332_13973	up	up	gnl|BL_ORD_ID|63533 sp|P23419|CHS2_SOLLC Chalcone synthase 2 OS=Solanum lycopersicum OX=4081 GN=CHS2 PE=2 SV=2//0
BC332_14033	BC332_14033	up	up	gnl|BL_ORD_ID|330748 sp|Q8S8E3|PYL6_ARATH Abscisic acid receptor PYL6 OS=Arabidopsis thaliana OX=3702 GN=PYL6 PE=1 SV=1//2.31649e-72
BC332_14071	BC332_14071	up	up	gnl|BL_ORD_ID|103280 sp|Q9SDN0|DNJ20_ARATH Chaperone protein dnaJ 20, chloroplastic OS=Arabidopsis thaliana OX=3702 GN=ATJ20 PE=1 SV=2//3.26721e-17
BC332_14074	BC332_14074	up	up	gnl|BL_ORD_ID|209340 sp|Q9LMU2|KTI2_ARATH Kunitz trypsin inhibitor 2 OS=Arabidopsis thaliana OX=3702 GN=KTI2 PE=2 SV=1//1.44427e-10
BC332_14136	BC332_14136	up	up	gnl|BL_ORD_ID|120406 sp|I6YGS0|EPHA_MYCTU Epoxide hydrolase A OS=Mycobacterium tuberculosis (strain ATCC 25618 / H37Rv) OX=83332 GN=ephA PE=1 SV=1//2.75656e-56
BC332_14269	BC332_14269	up	up	gnl|BL_ORD_ID|240592 sp|Q94KB7|MLO6_ARATH MLO-like protein 6 OS=Arabidopsis thaliana OX=3702 GN=MLO6 PE=2 SV=2//0
BC332_14328	BC332_14328	up	up	gnl|BL_ORD_ID|163436 sp|Q84WB7|GT645_ARATH Glycosyltransferase family protein 64 protein C5 OS=Arabidopsis thaliana OX=3702 GN=At5g04500 PE=2 SV=1//0
BC332_14376	BC332_14376	up	up	-//-
BC332_14406	BC332_14406	up	up	gnl|BL_ORD_ID|198841 sp|Q9C7A2|ITN1_ARATH Ankyrin repeat-containing protein ITN1 OS=Arabidopsis thaliana OX=3702 GN=ITN1 PE=1 SV=1//3.08041e-09
BC332_14422	BC332_14422	up	up	gnl|BL_ORD_ID|291239 sp|P45726|PALY_CAMSI Phenylalanine ammonia-lyase OS=Camellia sinensis OX=4442 GN=PAL PE=2 SV=1//0
BC332_14529	BC332_14529	up	up	gnl|BL_ORD_ID|29222 sp|Q0IU52|ASP1_ORYSJ Aspartic proteinase Asp1 OS=Oryza sativa subsp. japonica OX=39947 GN=ASP1 PE=2 SV=1//1.33583e-89
BC332_14539	BC332_14539	up	up	gnl|BL_ORD_ID|149528 sp|Q9LYC1|GID1B_ARATH Gibberellin receptor GID1B OS=Arabidopsis thaliana OX=3702 GN=GID1B PE=1 SV=1//0
BC332_14598	BC332_14598	up	up	gnl|BL_ORD_ID|337345 sp|Q8W1E0|R1A_SOLDE Late blight resistance protein R1-A OS=Solanum demissum OX=50514 GN=R1A PE=3 SV=1//5.78711e-95
BC332_14612	BC332_14612	up	up	gnl|BL_ORD_ID|476527 sp|Q3A097|TOLB_PELCD Tol-Pal system protein TolB OS=Pelobacter carbinolicus (strain DSM 2380 / NBRC 103641 / GraBd1) OX=338963 GN=tolB PE=3 SV=2//2.46726e-19
BC332_14626	BC332_14626	up	up	gnl|BL_ORD_ID|48274 sp|Q84W91|C3H32_ARATH Zinc finger CCCH domain-containing protein 32 OS=Arabidopsis thaliana OX=3702 GN=At2g47850 PE=2 SV=2//6.59202e-140
BC332_14728	BC332_14728	up	up	gnl|BL_ORD_ID|226646 sp|O80888|M3K17_ARATH Mitogen-activated protein kinase kinase kinase 17 OS=Arabidopsis thaliana OX=3702 GN=MAPKKK17 PE=1 SV=1//8.00764e-53
BC332_14729	BC332_14729	up	up	gnl|BL_ORD_ID|226646 sp|O80888|M3K17_ARATH Mitogen-activated protein kinase kinase kinase 17 OS=Arabidopsis thaliana OX=3702 GN=MAPKKK17 PE=1 SV=1//2.61657e-47
BC332_14730	BC332_14730	up	up	gnl|BL_ORD_ID|226646 sp|O80888|M3K17_ARATH Mitogen-activated protein kinase kinase kinase 17 OS=Arabidopsis thaliana OX=3702 GN=MAPKKK17 PE=1 SV=1//5.05134e-53
BC332_14742	BC332_14742	up	up	gnl|BL_ORD_ID|554553 sp|Q96289|ZAT10_ARATH Zinc finger protein ZAT10 OS=Arabidopsis thaliana OX=3702 GN=ZAT10 PE=2 SV=1//4.62711e-34
BC332_14751	BC332_14751	up	up	gnl|BL_ORD_ID|449322 sp|Q9LUE3|SWT10_ARATH Bidirectional sugar transporter SWEET10 OS=Arabidopsis thaliana OX=3702 GN=SWEET10 PE=1 SV=1//5.05013e-90
BC332_14801	BC332_14801	up	up	gnl|BL_ORD_ID|198841 sp|Q9C7A2|ITN1_ARATH Ankyrin repeat-containing protein ITN1 OS=Arabidopsis thaliana OX=3702 GN=ITN1 PE=1 SV=1//4.83196e-20
BC332_14897	BC332_14897	up	up	gnl|BL_ORD_ID|345564 sp|P0DH85|REM10_ARATH B3 domain-containing protein REM10 OS=Arabidopsis thaliana OX=3702 GN=REM10 PE=1 SV=1//1.17575e-09
BC332_14908	BC332_14908	up	up	gnl|BL_ORD_ID|259132 sp|Q9LX82|MYB48_ARATH Transcription factor MYB48 OS=Arabidopsis thaliana OX=3702 GN=MYB48 PE=2 SV=1//1.55494e-71
BC332_14931	BC332_14931	up	up	gnl|BL_ORD_ID|531889 sp|Q6AWW5|Y5262_ARATH Ankyrin repeat-containing protein At5g02620 OS=Arabidopsis thaliana OX=3702 GN=At5g02620 PE=1 SV=1//1.06923e-175
BC332_14960	BC332_14960	up	up	-//-
BC332_15213	BC332_15213	up	up	gnl|BL_ORD_ID|306392 sp|Q39033|PLCD2_ARATH Phosphoinositide phospholipase C 2 OS=Arabidopsis thaliana OX=3702 GN=PLC2 PE=1 SV=1//1.5901e-158
BC332_15224	BC332_15224	up	up	gnl|BL_ORD_ID|438074 sp|O80875|SMXL7_ARATH Protein SMAX1-LIKE 7 OS=Arabidopsis thaliana OX=3702 GN=SMXL7 PE=1 SV=1//0
BC332_15272	BC332_15272	up	up	gnl|BL_ORD_ID|312586 sp|Q9FFZ1|PPH_ARATH Pheophytinase, chloroplastic OS=Arabidopsis thaliana OX=3702 GN=PPH PE=1 SV=1//0
BC332_15309	BC332_15309	up	up	gnl|BL_ORD_ID|305657 sp|Q9NCL8|PITP1_DICDI Phosphatidylinositol transfer protein 1 OS=Dictyostelium discoideum OX=44689 GN=pitA PE=1 SV=1//5.81715e-65
BC332_15311	BC332_15311	up	up	gnl|BL_ORD_ID|246134 sp|Q39023|MPK3_ARATH Mitogen-activated protein kinase 3 OS=Arabidopsis thaliana OX=3702 GN=MPK3 PE=1 SV=2//0
BC332_15606	BC332_15606	up	up	gnl|BL_ORD_ID|308879 sp|P81898|PNAA_PRUDU Peptide-N4-(N-acetyl-beta-glucosaminyl)asparagine amidase A OS=Prunus dulcis OX=3755 PE=1 SV=2//1.63254e-118
BC332_15665	BC332_15665	up	up	gnl|BL_ORD_ID|427674 sp|P38389|SC61B_ARATH Protein transport protein Sec61 subunit beta OS=Arabidopsis thaliana OX=3702 GN=At2g45070 PE=1 SV=1//9.40591e-14
BC332_15748	BC332_15748	up	up	gnl|BL_ORD_ID|8457 sp|O49285|ACR3_ARATH ACT domain-containing protein ACR3 OS=Arabidopsis thaliana OX=3702 GN=ACR3 PE=2 SV=1//0
BC332_15906	BC332_15906	up	up	-//-
BC332_15980	BC332_15980	up	up	gnl|BL_ORD_ID|510414 sp|Q6IEQ7|WRK24_ORYSJ WRKY transcription factor WRKY24 OS=Oryza sativa subsp. japonica OX=39947 GN=WRKY24 PE=2 SV=1//1.33029e-118
BC332_15990	BC332_15990	up	up	-//-
BC332_16044	BC332_16044	up	up	gnl|BL_ORD_ID|308879 sp|P81898|PNAA_PRUDU Peptide-N4-(N-acetyl-beta-glucosaminyl)asparagine amidase A OS=Prunus dulcis OX=3755 PE=1 SV=2//1.02238e-121
BC332_16145	BC332_16145	up	up	gnl|BL_ORD_ID|43172 sp|Q9C8P8|BH080_ARATH Transcription factor bHLH80 OS=Arabidopsis thaliana OX=3702 GN=BHLH80 PE=2 SV=1//8.96273e-59
BC332_16272	BC332_16272	up	up	gnl|BL_ORD_ID|326043 sp|Q8VZR7|PTR30_ARATH Protein NRT1/ PTR FAMILY 5.1 OS=Arabidopsis thaliana OX=3702 GN=NPF5.1 PE=2 SV=2//0
BC332_16288	BC332_16288	up	up	gnl|BL_ORD_ID|295541 sp|Q9M815|PCR8_ARATH Protein PLANT CADMIUM RESISTANCE 8 OS=Arabidopsis thaliana OX=3702 GN=PCR8 PE=1 SV=2//6.03682e-69
BC332_16310	BC332_16310	up	up	gnl|BL_ORD_ID|40651 sp|Q9CA93|BAC2_ARATH Mitochondrial arginine transporter BAC2 OS=Arabidopsis thaliana OX=3702 GN=BAC2 PE=1 SV=1//1.15174e-146
BC332_16311	BC332_16311	up	up	gnl|BL_ORD_ID|198593 sp|Q54I39|IST1L_DICDI IST1-like protein OS=Dictyostelium discoideum OX=44689 GN=DDB_G0289029 PE=3 SV=1//2.35333e-11
BC332_16366	BC332_16366	up	up	gnl|BL_ORD_ID|474889 sp|Q6UW68|TM205_HUMAN Transmembrane protein 205 OS=Homo sapiens OX=9606 GN=TMEM205 PE=1 SV=1//1.60779e-12
BC332_16385	BC332_16385	up	up	gnl|BL_ORD_ID|183095 sp|Q9S746|HTH_ARATH Protein HOTHEAD OS=Arabidopsis thaliana OX=3702 GN=HTH PE=1 SV=1//0
BC332_16407	BC332_16407	up	up	gnl|BL_ORD_ID|39538 sp|P13088|AUX22_SOYBN Auxin-induced protein AUX22 OS=Glycine max OX=3847 GN=AUX22 PE=2 SV=1//1.07816e-61
BC332_16483	BC332_16483	up	up	-//-
BC332_16524	BC332_16524	up	up	gnl|BL_ORD_ID|163299 sp|Q9ZW24|GSTU7_ARATH Glutathione S-transferase U7 OS=Arabidopsis thaliana OX=3702 GN=GSTU7 PE=2 SV=1//7.94911e-62
BC332_16541	BC332_16541	up	up	gnl|BL_ORD_ID|12680 sp|Q9ZPI6|AIM1_ARATH Peroxisomal fatty acid beta-oxidation multifunctional protein AIM1 OS=Arabidopsis thaliana OX=3702 GN=AIM1 PE=1 SV=1//5.39155e-29
BC332_16646	BC332_16646	up	up	gnl|BL_ORD_ID|259074 sp|Q2V9B0|MY1R1_SOLTU Transcription factor MYB1R1 OS=Solanum tuberosum OX=4113 PE=2 SV=1//9.09097e-142
BC332_16936	BC332_16936	up	up	gnl|BL_ORD_ID|425645 sp|Q5T1Q4|S35F1_HUMAN Solute carrier family 35 member F1 OS=Homo sapiens OX=9606 GN=SLC35F1 PE=2 SV=2//8.45942e-70
BC332_16967	BC332_16967	up	up	gnl|BL_ORD_ID|228213 sp|Q96JE9|MAP6_HUMAN Microtubule-associated protein 6 OS=Homo sapiens OX=9606 GN=MAP6 PE=1 SV=2//1.12367e-18
BC332_17003	BC332_17003	up	up	gnl|BL_ORD_ID|295832 sp|Q9FYC7|PDAT2_ARATH Putative phospholipid:diacylglycerol acyltransferase 2 OS=Arabidopsis thaliana OX=3702 GN=PDAT2 PE=3 SV=1//0
BC332_17050	BC332_17050	up	up	gnl|BL_ORD_ID|3904 sp|Q9FJH6|AB1F_ARATH ABC transporter F family member 1 OS=Arabidopsis thaliana OX=3702 GN=ABCF1 PE=2 SV=1//0
BC332_17097	BC332_17097	up	up	gnl|BL_ORD_ID|326050 sp|Q9M1E2|PTR37_ARATH Protein NRT1/ PTR FAMILY 2.7 OS=Arabidopsis thaliana OX=3702 GN=NPF2.7 PE=1 SV=1//5.54848e-154
BC332_17118	BC332_17118	up	up	gnl|BL_ORD_ID|48836 sp|P93149|C93B1_GLYEC Licodione synthase OS=Glycyrrhiza echinata OX=46348 GN=CYP93B1 PE=1 SV=2//5.72656e-135
BC332_17119	BC332_17119	up	up	gnl|BL_ORD_ID|48836 sp|P93149|C93B1_GLYEC Licodione synthase OS=Glycyrrhiza echinata OX=46348 GN=CYP93B1 PE=1 SV=2//7.01058e-136
BC332_17272	BC332_17272	up	up	gnl|BL_ORD_ID|128242 sp|Q0V865|FAFL_ARATH Protein FAF-like, chloroplastic OS=Arabidopsis thaliana OX=3702 GN=At5g22090 PE=2 SV=1//1.3649e-21
BC332_17298	BC332_17298	up	up	gnl|BL_ORD_ID|480038 sp|F4HSD5|TRM32_ARATH Protein TRM32 OS=Arabidopsis thaliana OX=3702 GN=TRM32 PE=2 SV=1//2.08731e-19
BC332_17349	BC332_17349	up	up	gnl|BL_ORD_ID|48342 sp|Q9LUZ4|C3H66_ARATH Zinc finger CCCH domain-containing protein 66 OS=Arabidopsis thaliana OX=3702 GN=At5g58620 PE=2 SV=1//4.43805e-164
BC332_17367	BC332_17367	up	up	-//-
BC332_17436	BC332_17436	up	up	gnl|BL_ORD_ID|63784 sp|Q9LMJ1|CHX14_ARATH Cation/H(+) antiporter 14 OS=Arabidopsis thaliana OX=3702 GN=CHX14 PE=2 SV=1//5.10586e-170
BC332_17460	BC332_17460	up	up	gnl|BL_ORD_ID|466625 sp|P48522|TCMO_CATRO Trans-cinnamate 4-monooxygenase OS=Catharanthus roseus OX=4058 GN=CYP73A4 PE=2 SV=1//0
BC332_17461	BC332_17461	up	up	gnl|BL_ORD_ID|466625 sp|P48522|TCMO_CATRO Trans-cinnamate 4-monooxygenase OS=Catharanthus roseus OX=4058 GN=CYP73A4 PE=2 SV=1//0
BC332_17489	BC332_17489	up	up	gnl|BL_ORD_ID|326073 sp|Q05085|PTR7_ARATH Protein NRT1/ PTR FAMILY 6.3 OS=Arabidopsis thaliana OX=3702 GN=NPF6.3 PE=1 SV=1//0
BC332_17575	BC332_17575	up	up	gnl|BL_ORD_ID|93264 sp|Q9QY93|DCTP1_MOUSE dCTP pyrophosphatase 1 OS=Mus musculus OX=10090 GN=Dctpp1 PE=1 SV=1//2.39018e-22
BC332_17710	BC332_17710	up	up	gnl|BL_ORD_ID|29256 sp|Q940R4|ASP63_ARATH Probable aspartyl protease At4g16563 OS=Arabidopsis thaliana OX=3702 GN=At4g16563 PE=2 SV=1//2.55815e-155
BC332_17724	BC332_17724	up	up	gnl|BL_ORD_ID|427309 sp|Q9SKB2|SBIR1_ARATH Leucine-rich repeat receptor-like serine/threonine/tyrosine-protein kinase SOBIR1 OS=Arabidopsis thaliana OX=3702 GN=SOBIR1 PE=1 SV=1//0
BC332_17768	BC332_17768	up	up	gnl|BL_ORD_ID|59729 sp|Q94AF0|CFIS1_ARATH Pre-mRNA cleavage factor Im 25 kDa subunit 1 OS=Arabidopsis thaliana OX=3702 GN=CFIS1 PE=1 SV=1//3.77345e-69
BC332_17813	BC332_17813	up	up	gnl|BL_ORD_ID|132502 sp|F4KDH9|FIPS5_ARATH FIP1[V]-like protein OS=Arabidopsis thaliana OX=3702 GN=FIPS5 PE=1 SV=1//5.61932e-50
BC332_17823	BC332_17823	up	up	gnl|BL_ORD_ID|473620 sp|Q9FGT8|TIL_ARATH Temperature-induced lipocalin-1 OS=Arabidopsis thaliana OX=3702 GN=TIL PE=1 SV=1//5.75846e-110
BC332_17873	BC332_17873	up	up	gnl|BL_ORD_ID|532687 sp|Q9ASS4|Y5838_ARATH Probably inactive leucine-rich repeat receptor-like protein kinase At5g48380 OS=Arabidopsis thaliana OX=3702 GN=At5g48380 PE=1 SV=1//1.2027e-121
BC332_17927	BC332_17927	up	up	gnl|BL_ORD_ID|337351 sp|Q6L400|R1B16_SOLDE Putative late blight resistance protein homolog R1B-16 OS=Solanum demissum OX=50514 GN=R1B-16 PE=3 SV=1//8.96062e-86
BC332_17946	BC332_17946	up	up	gnl|BL_ORD_ID|308525 sp|Q8VYZ3|PME53_ARATH Probable pectinesterase 53 OS=Arabidopsis thaliana OX=3702 GN=PME53 PE=2 SV=1//2.70237e-139
BC332_17964	BC332_17964	up	up	gnl|BL_ORD_ID|390261 sp|P42815|RNS3_ARATH Ribonuclease 3 OS=Arabidopsis thaliana OX=3702 GN=RNS3 PE=2 SV=1//4.26069e-09
BC332_18027	BC332_18027	up	up	gnl|BL_ORD_ID|121222 sp|P35614|ERF1Z_ARATH Eukaryotic peptide chain release factor subunit 1-3 OS=Arabidopsis thaliana OX=3702 GN=ERF1-3 PE=1 SV=1//0
BC332_18153	BC332_18153	up	up	gnl|BL_ORD_ID|520076 sp|O64793|Y1675_ARATH G-type lectin S-receptor-like serine/threonine-protein kinase At1g67520 OS=Arabidopsis thaliana OX=3702 GN=At1g67520 PE=2 SV=3//1.08529e-97
BC332_18154	BC332_18154	up	up	gnl|BL_ORD_ID|520076 sp|O64793|Y1675_ARATH G-type lectin S-receptor-like serine/threonine-protein kinase At1g67520 OS=Arabidopsis thaliana OX=3702 GN=At1g67520 PE=2 SV=3//1.1421e-107
BC332_18336	BC332_18336	up	up	gnl|BL_ORD_ID|495245 sp|P42849|UMEC_ARMRU Umecyanin OS=Armoracia rusticana OX=3704 PE=1 SV=1//1.35392e-30
BC332_18351	BC332_18351	up	up	gnl|BL_ORD_ID|110846 sp|Q9SKK0|EBF1_ARATH EIN3-binding F-box protein 1 OS=Arabidopsis thaliana OX=3702 GN=EBF1 PE=1 SV=1//0
BC332_18362	BC332_18362	up	up	gnl|BL_ORD_ID|249539 sp|Q9LU40|MSR1_ARATH Protein MANNAN SYNTHESIS-RELATED 1 OS=Arabidopsis thaliana OX=3702 GN=MSR1 PE=2 SV=1//2.06664e-116
BC332_18363	BC332_18363	up	up	gnl|BL_ORD_ID|63251 sp|Q9SZR0|CHMO_ARATH Choline monooxygenase, chloroplastic OS=Arabidopsis thaliana OX=3702 GN=At4g29890 PE=2 SV=2//2.34254e-67
BC332_18419	BC332_18419	up	up	gnl|BL_ORD_ID|326288 sp|Q9CAA7|PUB42_ARATH Putative U-box domain-containing protein 42 OS=Arabidopsis thaliana OX=3702 GN=PUB42 PE=3 SV=1//0
BC332_18458	BC332_18458	up	up	gnl|BL_ORD_ID|311968 sp|Q8S9D1|PP395_ARATH Pentatricopeptide repeat-containing protein At5g21222 OS=Arabidopsis thaliana OX=3702 GN=ATC401 PE=2 SV=1//4.79726e-06
BC332_18634	BC332_18634	up	up	gnl|BL_ORD_ID|20388 sp|Q9SA77|ARAE1_ARATH UDP-arabinose 4-epimerase 1 OS=Arabidopsis thaliana OX=3702 GN=MUR4 PE=1 SV=1//0
BC332_18789	BC332_18789	up	up	gnl|BL_ORD_ID|48745 sp|I7C6E8|C7A52_PANGI Beta-amyrin 28-oxidase OS=Panax ginseng OX=4054 PE=2 SV=1//5.7966e-160
BC332_18802	BC332_18802	up	up	gnl|BL_ORD_ID|48790 sp|Q9SZ46|C82C4_ARATH Cytochrome P450 82C4 OS=Arabidopsis thaliana OX=3702 GN=CYP82C4 PE=2 SV=1//9.98399e-177
BC332_18827	BC332_18827	up	up	gnl|BL_ORD_ID|310804 sp|P10978|POLX_TOBAC Retrovirus-related Pol polyprotein from transposon TNT 1-94 OS=Nicotiana tabacum OX=4097 PE=2 SV=1//2.38852e-32
BC332_18832	BC332_18832	up	up	gnl|BL_ORD_ID|508112 sp|Q9LIE6|VQ22_ARATH VQ motif-containing protein 22 OS=Arabidopsis thaliana OX=3702 GN=VQ22 PE=2 SV=1//1.45794e-10
BC332_18854	BC332_18854	up	up	gnl|BL_ORD_ID|185376 sp|P24397|HY6H_HYONI Hyoscyamine 6-dioxygenase OS=Hyoscyamus niger OX=4079 GN=H6H PE=1 SV=1//5.13747e-84
BC332_18856	BC332_18856	up	up	gnl|BL_ORD_ID|48667 sp|H1A988|C7254_GLYUR 11-oxo-beta-amyrin 30-oxidase OS=Glycyrrhiza uralensis OX=74613 GN=CYP72A154 PE=1 SV=1//2.11958e-165
BC332_19001	BC332_19001	up	up	gnl|BL_ORD_ID|494293 sp|Q96558|UGDH1_SOYBN UDP-glucose 6-dehydrogenase 1 OS=Glycine max OX=3847 GN=UGD1 PE=2 SV=1//3.80251e-89
BC332_19002	BC332_19002	up	up	gnl|BL_ORD_ID|494296 sp|Q9LF33|UGDH3_ARATH UDP-glucose 6-dehydrogenase 3 OS=Arabidopsis thaliana OX=3702 GN=UGD3 PE=1 SV=1//2.04834e-35
BC332_19033	BC332_19033	up	up	gnl|BL_ORD_ID|163330 sp|P25317|GSTXA_TOBAC Probable glutathione S-transferase parA OS=Nicotiana tabacum OX=4097 GN=PARA PE=2 SV=1//2.46031e-138
BC332_19066	BC332_19066	up	up	gnl|BL_ORD_ID|5846 sp|Q08507|ACCO3_PETHY 1-aminocyclopropane-1-carboxylate oxidase 3 OS=Petunia hybrida OX=4102 GN=ACO3 PE=3 SV=1//0
BC332_19074	BC332_19074	up	up	-//-
BC332_19125	BC332_19125	up	up	gnl|BL_ORD_ID|42690 sp|Q9LFA6|BGAL2_ARATH Beta-galactosidase 2 OS=Arabidopsis thaliana OX=3702 GN=BGAL2 PE=2 SV=2//1.34753e-14
BC332_19141	BC332_19141	up	up	gnl|BL_ORD_ID|508736 sp|Q9LSZ3|VUP1_ARATH Vascular-related unknown protein 1 OS=Arabidopsis thaliana OX=3702 GN=VUP1 PE=2 SV=1//5.50057e-22
BC332_19159	BC332_19159	up	up	gnl|BL_ORD_ID|303746 sp|Q8L4N1|PHO34_ARATH Universal stress protein PHOS34 OS=Arabidopsis thaliana OX=3702 GN=PHOS34 PE=1 SV=1//6.69842e-42
BC332_19182	BC332_19182	up	up	gnl|BL_ORD_ID|259134 sp|Q7XBH4|MYB4_ORYSJ Transcription factor MYB4 OS=Oryza sativa subsp. japonica OX=39947 GN=MYB4 PE=2 SV=2//1.39024e-51
BC332_19209	BC332_19209	up	up	gnl|BL_ORD_ID|264917 sp|F4JJJ3|NDB3_ARATH External alternative NAD(P)H-ubiquinone oxidoreductase B3, mitochondrial OS=Arabidopsis thaliana OX=3702 GN=NDB3 PE=2 SV=1//0
BC332_19222	BC332_19222	up	up	gnl|BL_ORD_ID|149268 sp|Q9ZNS2|GH310_ARATH Indole-3-acetic acid-amido synthetase GH3.10 OS=Arabidopsis thaliana OX=3702 GN=GH3.10 PE=2 SV=1//0
BC332_19261	BC332_19261	up	up	-//-
BC332_19268	BC332_19268	up	up	gnl|BL_ORD_ID|117099 sp|Q6JN46|EIX2_SOLLC Receptor-like protein EIX2 OS=Solanum lycopersicum OX=4081 GN=EIX2 PE=1 SV=2//0
BC332_19319	BC332_19319	up	up	gnl|BL_ORD_ID|465346 sp|Q9LVY1|TAT_ARATH Tyrosine aminotransferase OS=Arabidopsis thaliana OX=3702 GN=TAT PE=2 SV=1//0
BC332_19452	BC332_19452	up	up	gnl|BL_ORD_ID|73924 sp|O49354|COQ3_ARATH Ubiquinone biosynthesis O-methyltransferase, mitochondrial OS=Arabidopsis thaliana OX=3702 GN=COQ3 PE=1 SV=2//3.18254e-139
BC332_19458	BC332_19458	up	up	gnl|BL_ORD_ID|466200 sp|Q6DR10|TBL43_ARATH Protein trichome birefringence-like 43 OS=Arabidopsis thaliana OX=3702 GN=TBL43 PE=2 SV=1//1.53024e-124
BC332_19469	BC332_19469	up	up	gnl|BL_ORD_ID|171634 sp|Q94J16|HFA4B_ORYSJ Heat stress transcription factor A-4b OS=Oryza sativa subsp. japonica OX=39947 GN=HSFA4B PE=2 SV=1//2.05941e-86
BC332_19492	BC332_19492	up	up	gnl|BL_ORD_ID|120285 sp|Q9ZVA2|EP1L2_ARATH EP1-like glycoprotein 2 OS=Arabidopsis thaliana OX=3702 GN=At1g78830 PE=1 SV=1//5.59027e-18
BC332_19504	BC332_19504	up	up	gnl|BL_ORD_ID|48743 sp|H2DH21|C7A29_PANGI Cytochrome P450 CYP72A219 OS=Panax ginseng OX=4054 PE=2 SV=1//0
BC332_19515	BC332_19515	up	up	gnl|BL_ORD_ID|48743 sp|H2DH21|C7A29_PANGI Cytochrome P450 CYP72A219 OS=Panax ginseng OX=4054 PE=2 SV=1//0
BC332_19549	BC332_19549	up	up	gnl|BL_ORD_ID|279376 sp|Q10LF7|NUG2_ORYSJ Nuclear/nucleolar GTPase 2 OS=Oryza sativa subsp. japonica OX=39947 GN=NUG2 PE=1 SV=1//0
BC332_19575	BC332_19575	up	up	gnl|BL_ORD_ID|289245 sp|Q9LDA7|P2C39_ARATH Probable protein phosphatase 2C 39 OS=Arabidopsis thaliana OX=3702 GN=At3g15260 PE=2 SV=1//7.43632e-156
BC332_19614	BC332_19614	up	up	gnl|BL_ORD_ID|50946 sp|P29196|CAPP_SOLTU Phosphoenolpyruvate carboxylase OS=Solanum tuberosum OX=4113 GN=PPC1 PE=2 SV=2//0
BC332_19624	BC332_19624	up	up	gnl|BL_ORD_ID|48743 sp|H2DH21|C7A29_PANGI Cytochrome P450 CYP72A219 OS=Panax ginseng OX=4054 PE=2 SV=1//3.07172e-07
BC332_19709	BC332_19709	up	up	gnl|BL_ORD_ID|140895 sp|Q9SQ80|G2OX1_PEA Gibberellin 2-beta-dioxygenase 1 OS=Pisum sativum OX=3888 GN=GA2OX1 PE=1 SV=1//1.87518e-155
BC332_19718	BC332_19718	up	up	gnl|BL_ORD_ID|264600 sp|Q9M6E8|NCED1_PHAVU 9-cis-epoxycarotenoid dioxygenase NCED1, chloroplastic OS=Phaseolus vulgaris OX=3885 GN=NCED1 PE=2 SV=1//0
BC332_19727	BC332_19727	up	up	-//-
BC332_19788	BC332_19788	up	up	gnl|BL_ORD_ID|31065 sp|Q9ZWC6|ATB_ARATH F-box protein At-B OS=Arabidopsis thaliana OX=3702 GN=ATB PE=2 SV=1//1.86379e-91
BC332_19790	BC332_19790	up	up	gnl|BL_ORD_ID|46636 sp|Q9ZWC8|BRL1_ARATH Serine/threonine-protein kinase BRI1-like 1 OS=Arabidopsis thaliana OX=3702 GN=BRL1 PE=1 SV=1//0
BC332_19809	BC332_19809	up	up	gnl|BL_ORD_ID|3583 sp|Q9FF99|AAP7_ARATH Probable amino acid permease 7 OS=Arabidopsis thaliana OX=3702 GN=AAP7 PE=2 SV=1//0
BC332_19811	BC332_19811	up	up	gnl|BL_ORD_ID|3583 sp|Q9FF99|AAP7_ARATH Probable amino acid permease 7 OS=Arabidopsis thaliana OX=3702 GN=AAP7 PE=2 SV=1//1.26734e-174
BC332_19880	BC332_19880	up	up	gnl|BL_ORD_ID|427057 sp|Q39218|SAT3_ARATH Serine acetyltransferase 3, mitochondrial OS=Arabidopsis thaliana OX=3702 GN=SAT3 PE=1 SV=3//7.31347e-153
BC332_19883	BC332_19883	up	up	gnl|BL_ORD_ID|3969 sp|Q9LK64|AB3C_ARATH ABC transporter C family member 3 OS=Arabidopsis thaliana OX=3702 GN=ABCC3 PE=1 SV=1//0
BC332_19900	BC332_19900	up	up	gnl|BL_ORD_ID|244090 sp|Q9FGK3|MO25N_ARATH Putative MO25-like protein At5g47540 OS=Arabidopsis thaliana OX=3702 GN=At5g47540 PE=2 SV=1//1.0182e-162
BC332_19951	BC332_19951	up	up	gnl|BL_ORD_ID|128988 sp|Q9LXR6|FB207_ARATH Putative F-box protein At3g58860 OS=Arabidopsis thaliana OX=3702 GN=At3g58860 PE=4 SV=1//1.33366e-36
BC332_19984	BC332_19984	up	up	-//-
BC332_20028	BC332_20028	up	up	gnl|BL_ORD_ID|530732 sp|O81832|Y4729_ARATH G-type lectin S-receptor-like serine/threonine-protein kinase At4g27290 OS=Arabidopsis thaliana OX=3702 GN=At4g27290 PE=3 SV=4//0
BC332_20051	BC332_20051	up	up	gnl|BL_ORD_ID|429136 sp|O81833|SD11_ARATH G-type lectin S-receptor-like serine/threonine-protein kinase SD1-1 OS=Arabidopsis thaliana OX=3702 GN=SD11 PE=1 SV=1//2.36458e-100
BC332_20053	BC332_20053	up	up	gnl|BL_ORD_ID|530732 sp|O81832|Y4729_ARATH G-type lectin S-receptor-like serine/threonine-protein kinase At4g27290 OS=Arabidopsis thaliana OX=3702 GN=At4g27290 PE=3 SV=4//0
BC332_20055	BC332_20055	up	up	gnl|BL_ORD_ID|530732 sp|O81832|Y4729_ARATH G-type lectin S-receptor-like serine/threonine-protein kinase At4g27290 OS=Arabidopsis thaliana OX=3702 GN=At4g27290 PE=3 SV=4//0
BC332_20061	BC332_20061	up	up	gnl|BL_ORD_ID|284785 sp|Q9LHQ6|OCT4_ARATH Organic cation/carnitine transporter 4 OS=Arabidopsis thaliana OX=3702 GN=OCT4 PE=2 SV=1//0
BC332_20063	BC332_20063	up	up	gnl|BL_ORD_ID|284785 sp|Q9LHQ6|OCT4_ARATH Organic cation/carnitine transporter 4 OS=Arabidopsis thaliana OX=3702 GN=OCT4 PE=2 SV=1//1.33811e-146
BC332_20152	BC332_20152	up	up	gnl|BL_ORD_ID|208623 sp|Q39548|KSB_CUCMA Ent-kaur-16-ene synthase, chloroplastic OS=Cucurbita maxima OX=3661 PE=1 SV=1//0
BC332_20180	BC332_20180	up	up	-//-
BC332_20183	BC332_20183	up	up	gnl|BL_ORD_ID|260391 sp|Q84TE6|NAC22_ARATH NAC domain-containing protein 21/22 OS=Arabidopsis thaliana OX=3702 GN=NAC021 PE=1 SV=2//1.57818e-91
BC332_20256	BC332_20256	up	up	gnl|BL_ORD_ID|305584 sp|Q8S7M7|PIRL5_ORYSJ Plant intracellular Ras-group-related LRR protein 5 OS=Oryza sativa subsp. japonica OX=39947 GN=IRL5 PE=2 SV=1//2.08795e-161
BC332_20265	BC332_20265	up	up	gnl|BL_ORD_ID|326015 sp|Q9LQL2|PTR14_ARATH Protein NRT1/ PTR FAMILY 7.3 OS=Arabidopsis thaliana OX=3702 GN=NPF7.3 PE=1 SV=2//0
BC332_20266	BC332_20266	up	up	gnl|BL_ORD_ID|194608 sp|Q9FUR2|IP5P2_ARATH Type I inositol polyphosphate 5-phosphatase 2 OS=Arabidopsis thaliana OX=3702 GN=IP5P2 PE=1 SV=2//1.39385e-26
BC332_20390	BC332_20390	up	up	-//-
BC332_20404	BC332_20404	up	up	gnl|BL_ORD_ID|442653 sp|Q9T050|SPXM2_ARATH SPX domain-containing membrane protein At4g11810 OS=Arabidopsis thaliana OX=3702 GN=At4g11810 PE=3 SV=1//0
BC332_20525	BC332_20525	up	up	gnl|BL_ORD_ID|57373 sp|Q9S7I8|CDC22_ARATH Cell division cycle 20.2, cofactor of APC complex OS=Arabidopsis thaliana OX=3702 GN=CDC20-2 PE=1 SV=1//2.63877e-30
BC332_20580	BC332_20580	up	up	-//-
BC332_20627	BC332_20627	up	up	gnl|BL_ORD_ID|47791 sp|Q9FUD3|BZIP9_ARATH Basic leucine zipper 9 OS=Arabidopsis thaliana OX=3702 GN=BZIP9 PE=1 SV=1//7.7969e-42
BC332_20658	BC332_20658	up	up	gnl|BL_ORD_ID|182707 sp|Q9LTX9|HSP7G_ARATH Heat shock 70 kDa protein 7, chloroplastic OS=Arabidopsis thaliana OX=3702 GN=HSP70-7 PE=2 SV=1//9.95435e-44
BC332_20659	BC332_20659	up	up	gnl|BL_ORD_ID|182707 sp|Q9LTX9|HSP7G_ARATH Heat shock 70 kDa protein 7, chloroplastic OS=Arabidopsis thaliana OX=3702 GN=HSP70-7 PE=2 SV=1//0
BC332_20661	BC332_20661	up	up	gnl|BL_ORD_ID|149227 sp|V5LLZ9|GGT_QUERO Gallate 1-beta-glucosyltransferase OS=Quercus robur OX=38942 GN=UGT84A13 PE=1 SV=1//0
BC332_20718	BC332_20718	up	up	gnl|BL_ORD_ID|443127 sp|Q39224|SRG1_ARATH Protein SRG1 OS=Arabidopsis thaliana OX=3702 GN=SRG1 PE=2 SV=1//7.00896e-136
BC332_20807	BC332_20807	up	up	gnl|BL_ORD_ID|43233 sp|Q7XJU2|BH153_ARATH Transcription factor bHLH153 OS=Arabidopsis thaliana OX=3702 GN=BHLH153 PE=1 SV=1//9.11185e-53
BC332_20880	BC332_20880	up	up	gnl|BL_ORD_ID|240585 sp|O49621|MLO1_ARATH MLO-like protein 1 OS=Arabidopsis thaliana OX=3702 GN=MLO1 PE=1 SV=1//8.81608e-74
BC332_20947	BC332_20947	up	up	gnl|BL_ORD_ID|442995 sp|O04133|SRC2_SOYBN Protein SRC2 OS=Glycine max OX=3847 GN=SRC2 PE=2 SV=1//1.21145e-11
BC332_20957	BC332_20957	up	up	gnl|BL_ORD_ID|79231 sp|Q9C8G5|CSCLD_ARATH CSC1-like protein ERD4 OS=Arabidopsis thaliana OX=3702 GN=ERD4 PE=2 SV=1//0
BC332_21104	BC332_21104	up	up	gnl|BL_ORD_ID|215770 sp|P59082|LFS_ALLCE Lachrymatory-factor synthase OS=Allium cepa OX=4679 GN=LFS PE=1 SV=1//6.32607e-15
BC332_21147	BC332_21147	up	up	-//-
BC332_21198	BC332_21198	up	up	gnl|BL_ORD_ID|55477 sp|Q84KG5|CCD_CROSA Carotenoid 9,10(9&apos;,10&apos;)-cleavage dioxygenase OS=Crocus sativus OX=82528 GN=CCD PE=1 SV=1//2.64433e-57
BC332_21236	BC332_21236	up	up	gnl|BL_ORD_ID|202929 sp|O48780|KCS11_ARATH 3-ketoacyl-CoA synthase 11 OS=Arabidopsis thaliana OX=3702 GN=KCS11 PE=1 SV=1//0
BC332_21277	BC332_21277	up	up	gnl|BL_ORD_ID|510431 sp|Q9SAH7|WRK40_ARATH Probable WRKY transcription factor 40 OS=Arabidopsis thaliana OX=3702 GN=WRKY40 PE=1 SV=1//9.66611e-58
BC332_21329	BC332_21329	up	up	-//-
BC332_21422	BC332_21422	up	up	gnl|BL_ORD_ID|518308 sp|Q6DST1|Y1465_ARATH Late embryogenesis abundant protein At1g64065 OS=Arabidopsis thaliana OX=3702 GN=At1g64065 PE=2 SV=1//9.36001e-12
BC332_21431	BC332_21431	up	up	gnl|BL_ORD_ID|349016 sp|Q2HIJ8|RHB1A_ARATH Probable E3 ubiquitin-protein ligase RHB1A OS=Arabidopsis thaliana OX=3702 GN=RHB1A PE=2 SV=1//4.97123e-47
BC332_21446	BC332_21446	up	up	gnl|BL_ORD_ID|326277 sp|Q8GUH1|PUB33_ARATH U-box domain-containing protein 33 OS=Arabidopsis thaliana OX=3702 GN=PUB33 PE=2 SV=2//0
BC332_21511	BC332_21511	up	up	gnl|BL_ORD_ID|138195 sp|P92949|FRO2_ARATH Ferric reduction oxidase 2 OS=Arabidopsis thaliana OX=3702 GN=FRO2 PE=1 SV=2//0
BC332_21512	BC332_21512	up	up	gnl|BL_ORD_ID|138195 sp|P92949|FRO2_ARATH Ferric reduction oxidase 2 OS=Arabidopsis thaliana OX=3702 GN=FRO2 PE=1 SV=2//0
BC332_21528	BC332_21528	up	up	gnl|BL_ORD_ID|172686 sp|O03982|HIP39_ARATH Heavy metal-associated isoprenylated plant protein 39 OS=Arabidopsis thaliana OX=3702 GN=HIPP39 PE=2 SV=1//1.34797e-22
BC332_21534	BC332_21534	up	up	gnl|BL_ORD_ID|212151 sp|P46519|LEA14_SOYBN Desiccation protectant protein Lea14 homolog OS=Glycine max OX=3847 PE=2 SV=1//5.256e-75
BC332_21539	BC332_21539	up	up	gnl|BL_ORD_ID|47625 sp|Q942D4|BURP3_ORYSJ BURP domain-containing protein 3 OS=Oryza sativa subsp. japonica OX=39947 GN=BURP3 PE=2 SV=1//2.47798e-71
BC332_21613	BC332_21613	up	up	-//-
BC332_21621	BC332_21621	up	up	gnl|BL_ORD_ID|31041 sp|Q9M276|ATB12_ARATH Homeobox-leucine zipper protein ATHB-12 OS=Arabidopsis thaliana OX=3702 GN=ATHB-12 PE=1 SV=1//4.74077e-58
BC332_21680	BC332_21680	up	up	-//-
BC332_21746	BC332_21746	up	up	gnl|BL_ORD_ID|314162 sp|P29063|PR4B_TOBAC Pathogenesis-related protein PR-4B OS=Nicotiana tabacum OX=4097 PE=2 SV=1//2.19802e-76
BC332_21764	BC332_21764	up	up	gnl|BL_ORD_ID|83122 sp|Q0ZPV7|CXE1_ACTER Carboxylesterase 1 OS=Actinidia eriantha OX=165200 GN=CXE1 PE=1 SV=1//7.08602e-106
BC332_21766	BC332_21766	up	up	-//-
BC332_21774	BC332_21774	up	up	gnl|BL_ORD_ID|77615 sp|Q929T6|CRCB2_LISIN Putative fluoride ion transporter CrcB 2 OS=Listeria innocua serovar 6a (strain ATCC BAA-680 / CLIP 11262) OX=272626 GN=crcB2 PE=3 SV=1//2.85331e-07
BC332_21850	BC332_21850	up	up	gnl|BL_ORD_ID|17616 sp|Q9ZVJ6|ANXD4_ARATH Annexin D4 OS=Arabidopsis thaliana OX=3702 GN=ANN4 PE=1 SV=1//1.74223e-93
BC332_21895	BC332_21895	up	up	gnl|BL_ORD_ID|59534 sp|Q40235|CF9_SOLPI Receptor-like protein Cf-9 OS=Solanum pimpinellifolium OX=4084 GN=CF-9 PE=1 SV=1//5.99959e-138
BC332_21896	BC332_21896	up	up	gnl|BL_ORD_ID|385416 sp|Q9C637|RLP6_ARATH Receptor-like protein 6 OS=Arabidopsis thaliana OX=3702 GN=RLP6 PE=3 SV=1//8.58483e-134
BC332_21897	BC332_21897	up	up	gnl|BL_ORD_ID|2626 sp|Q5MR23|9DC3_SOLPI Receptor-like protein 9DC3 OS=Solanum pimpinellifolium OX=4084 GN=9DC3 PE=3 SV=1//1.77193e-126
BC332_21899	BC332_21899	up	up	gnl|BL_ORD_ID|149527 sp|Q9MAA7|GID1A_ARATH Gibberellin receptor GID1A OS=Arabidopsis thaliana OX=3702 GN=GID1A PE=1 SV=1//0
BC332_22039	BC332_22039	up	up	gnl|BL_ORD_ID|163337 sp|P57108|GSTZ_EUPES Glutathione S-transferase zeta class OS=Euphorbia esula OX=3993 PE=2 SV=1//1.59621e-112
BC332_22165	BC332_22165	up	up	gnl|BL_ORD_ID|129210 sp|Q3E6P4|FB95_ARATH F-box protein At2g02240 OS=Arabidopsis thaliana OX=3702 GN=At2g02240 PE=2 SV=1//1.00928e-06
BC332_22244	BC332_22244	up	up	gnl|BL_ORD_ID|326678 sp|Q9M8D3|PUR4_ARATH Probable phosphoribosylformylglycinamidine synthase, chloroplastic/mitochondrial OS=Arabidopsis thaliana OX=3702 GN=At1g74260 PE=2 SV=3//0
BC332_22246	BC332_22246	up	up	gnl|BL_ORD_ID|223445 sp|Q9FPJ5|LRR1_ARATH Leucine-rich repeat protein 1 OS=Arabidopsis thaliana OX=3702 GN=LRR1 PE=1 SV=1//6.37417e-89
BC332_22260	BC332_22260	up	up	gnl|BL_ORD_ID|12564 sp|Q9M7Q3|AI5L6_ARATH ABSCISIC ACID-INSENSITIVE 5-like protein 6 OS=Arabidopsis thaliana OX=3702 GN=ABF3 PE=1 SV=1//8.17284e-74
BC332_22348	BC332_22348	up	up	gnl|BL_ORD_ID|149276 sp|O82333|GH31_ARATH Probable indole-3-acetic acid-amido synthetase GH3.1 OS=Arabidopsis thaliana OX=3702 GN=GH3.1 PE=2 SV=1//0
BC332_22488	BC332_22488	up	up	gnl|BL_ORD_ID|151090 sp|Q00081|GLGL1_SOLTU Glucose-1-phosphate adenylyltransferase large subunit 1 (Fragment) OS=Solanum tuberosum OX=4113 GN=AGPS1 PE=1 SV=1//0
BC332_22496	BC332_22496	up	up	-//-
BC332_22497	BC332_22497	up	up	gnl|BL_ORD_ID|47800 sp|O65683|BZP11_ARATH bZIP transcription factor 11 OS=Arabidopsis thaliana OX=3702 GN=BZIP11 PE=1 SV=1//1.25448e-40
BC332_22592	BC332_22592	up	up	gnl|BL_ORD_ID|216906 sp|Q9SX98|LHTL8_ARATH Lysine histidine transporter-like 8 OS=Arabidopsis thaliana OX=3702 GN=AATL1 PE=1 SV=1//2.99467e-177
BC332_22676	BC332_22676	up	up	gnl|BL_ORD_ID|438164 sp|Q93X17|SNAK2_SOLTU Snakin-2 OS=Solanum tuberosum OX=4113 GN=SN2 PE=1 SV=1//1.24605e-52
BC332_22774	BC332_22774	up	up	gnl|BL_ORD_ID|168023 sp|P23922|HBP1A_WHEAT Transcription factor HBP-1a OS=Triticum aestivum OX=4565 PE=2 SV=1//1.06446e-07
BC332_22827	BC332_22827	up	up	gnl|BL_ORD_ID|127561 sp|Q84VT2|FAD12_PUNGR Delta(12)-acyl-lipid-desaturase OS=Punica granatum OX=22663 GN=FAD12 PE=2 SV=2//2.79134e-162
BC332_22838	BC332_22838	up	up	gnl|BL_ORD_ID|208159 sp|Q2RAK2|KPYC1_ORYSJ Pyruvate kinase 1, cytosolic OS=Oryza sativa subsp. japonica OX=39947 GN=Os11g0148500 PE=1 SV=1//0
BC332_22911	BC332_22911	up	up	gnl|BL_ORD_ID|5819 sp|Q84MB3|ACCH1_ARATH 1-aminocyclopropane-1-carboxylate oxidase homolog 1 OS=Arabidopsis thaliana OX=3702 GN=At1g06620 PE=2 SV=1//2.34566e-149
BC332_22912	BC332_22912	up	up	gnl|BL_ORD_ID|5819 sp|Q84MB3|ACCH1_ARATH 1-aminocyclopropane-1-carboxylate oxidase homolog 1 OS=Arabidopsis thaliana OX=3702 GN=At1g06620 PE=2 SV=1//2.58364e-117
BC332_22932	BC332_22932	up	up	gnl|BL_ORD_ID|464676 sp|Q9FN30|TAT2_ARATH Probable aminotransferase TAT2 OS=Arabidopsis thaliana OX=3702 GN=At5g53970 PE=2 SV=1//3.97015e-124
BC332_22934	BC332_22934	up	up	gnl|BL_ORD_ID|478745 sp|F4I2H7|TPX2_ARATH Protein TPX2 OS=Arabidopsis thaliana OX=3702 GN=TPX2 PE=1 SV=1//3.55458e-82
BC332_22939	BC332_22939	up	up	gnl|BL_ORD_ID|337351 sp|Q6L400|R1B16_SOLDE Putative late blight resistance protein homolog R1B-16 OS=Solanum demissum OX=50514 GN=R1B-16 PE=3 SV=1//1.41019e-119
BC332_23014	BC332_23014	up	up	gnl|BL_ORD_ID|291141 sp|P26600|PAL5_SOLLC Phenylalanine ammonia-lyase OS=Solanum lycopersicum OX=4081 GN=PAL5 PE=3 SV=1//0
BC332_23015	BC332_23015	up	up	gnl|BL_ORD_ID|291141 sp|P26600|PAL5_SOLLC Phenylalanine ammonia-lyase OS=Solanum lycopersicum OX=4081 GN=PAL5 PE=3 SV=1//0
BC332_23026	BC332_23026	up	up	gnl|BL_ORD_ID|347907 sp|Q8L3R3|RFL1_ARATH Disease resistance protein RFL1 OS=Arabidopsis thaliana OX=3702 GN=RFL1 PE=3 SV=2//1.2045e-10
BC332_23037	BC332_23037	up	up	gnl|BL_ORD_ID|527851 sp|C0LGP4|Y3475_ARATH Probable LRR receptor-like serine/threonine-protein kinase At3g47570 OS=Arabidopsis thaliana OX=3702 GN=At3g47570 PE=2 SV=1//6.86578e-07
BC332_23038	BC332_23038	up	up	gnl|BL_ORD_ID|134795 sp|Q41452|FLS_SOLTU Flavonol synthase/flavanone 3-hydroxylase OS=Solanum tuberosum OX=4113 PE=2 SV=1//1.82322e-07
BC332_23039	BC332_23039	up	up	gnl|BL_ORD_ID|134794 sp|Q07512|FLS_PETHY Flavonol synthase/flavanone 3-hydroxylase OS=Petunia hybrida OX=4102 GN=FL PE=2 SV=1//3.12653e-95
BC332_23168	BC332_23168	up	up	gnl|BL_ORD_ID|294297 sp|Q0WRY5|PBL7_ARATH Probable serine/threonine-protein kinase PBL7 OS=Arabidopsis thaliana OX=3702 GN=PBL7 PE=1 SV=1//6.30647e-120
BC332_23179	BC332_23179	up	up	gnl|BL_ORD_ID|163323 sp|Q03662|GSTX1_TOBAC Probable glutathione S-transferase OS=Nicotiana tabacum OX=4097 PE=2 SV=1//2.11208e-95
BC332_23198	BC332_23198	up	up	gnl|BL_ORD_ID|168598 sp|Q852L0|HD16N_ORYSJ Casein kinase 1-like protein HD16 OS=Oryza sativa subsp. japonica OX=39947 GN=HD16 PE=1 SV=1//3.90351e-82
BC332_23272	BC332_23272	up	up	-//-
BC332_23330	BC332_23330	up	up	gnl|BL_ORD_ID|250484 sp|Q40158|MT2B_SOLLC Metallothionein-like protein type 2 B OS=Solanum lycopersicum OX=4081 GN=MTB PE=2 SV=1//2.22605e-20
BC332_23442	BC332_23442	up	up	gnl|BL_ORD_ID|510414 sp|Q6IEQ7|WRK24_ORYSJ WRKY transcription factor WRKY24 OS=Oryza sativa subsp. japonica OX=39947 GN=WRKY24 PE=2 SV=1//2.91137e-117
BC332_23522	BC332_23522	up	up	gnl|BL_ORD_ID|16442 sp|P0DN29|AMYG_ARTBC Glucoamylase ARB_02327-1 OS=Arthroderma benhamiae (strain ATCC MYA-4681 / CBS 112371) OX=663331 GN=ARB_02327-1 PE=1 SV=1//1.54609e-08
BC332_23537	BC332_23537	up	up	gnl|BL_ORD_ID|210271 sp|O80434|LAC4_ARATH Laccase-4 OS=Arabidopsis thaliana OX=3702 GN=IRX12 PE=2 SV=2//0
BC332_23745	BC332_23745	up	up	gnl|BL_ORD_ID|352519 sp|Q8GYN5|RIN4_ARATH RPM1-interacting protein 4 OS=Arabidopsis thaliana OX=3702 GN=RIN4 PE=1 SV=1//9.26384e-30
BC332_23892	BC332_23892	up	up	gnl|BL_ORD_ID|471241 sp|Q56WD9|THIK2_ARATH 3-ketoacyl-CoA thiolase 2, peroxisomal OS=Arabidopsis thaliana OX=3702 GN=PED1 PE=1 SV=2//0
BC332_23897	BC332_23897	up	up	gnl|BL_ORD_ID|172277 sp|Q9ZRA2|HGD_ARATH Homogentisate 1,2-dioxygenase OS=Arabidopsis thaliana OX=3702 GN=HGO PE=2 SV=2//0
BC332_24115	BC332_24115	up	up	gnl|BL_ORD_ID|132351 sp|F4JEX5|FIGL1_ARATH ATPase family AAA domain-containing protein FIGL1 OS=Arabidopsis thaliana OX=3702 GN=FIGL1 PE=2 SV=2//1.51156e-26
BC332_24206	BC332_24206	up	up	gnl|BL_ORD_ID|228014 sp|P51615|MAOX_VITVI NADP-dependent malic enzyme OS=Vitis vinifera OX=29760 PE=2 SV=1//0
BC332_24209	BC332_24209	up	up	gnl|BL_ORD_ID|302864 sp|O49460|PHB1_ARATH Prohibitin-1, mitochondrial OS=Arabidopsis thaliana OX=3702 GN=PHB1 PE=1 SV=1//2.52197e-161
BC332_24239	BC332_24239	up	up	gnl|BL_ORD_ID|240114 sp|Q1G3I2|MIP1A_ARATH B-box domain protein 30 OS=Arabidopsis thaliana OX=3702 GN=MIP1A PE=1 SV=1//3.6369e-23
BC332_24272	BC332_24272	up	up	gnl|BL_ORD_ID|5843 sp|P07920|ACCO2_SOLLC 1-aminocyclopropane-1-carboxylate oxidase 2 OS=Solanum lycopersicum OX=4081 GN=ACO2 PE=2 SV=1//0
BC332_24322	BC332_24322	up	up	-//-
BC332_24333	BC332_24333	up	up	gnl|BL_ORD_ID|478695 sp|Q6Q3H3|TPSGD_VITVI (-)-germacrene D synthase OS=Vitis vinifera OX=29760 GN=VIT_19s0014g04930 PE=1 SV=1//6.62187e-175
BC332_24469	BC332_24469	up	up	gnl|BL_ORD_ID|13383 sp|Q56YU0|AL2C4_ARATH Aldehyde dehydrogenase family 2 member C4 OS=Arabidopsis thaliana OX=3702 GN=ALDH2C4 PE=1 SV=2//0
BC332_24480	BC332_24480	up	up	gnl|BL_ORD_ID|448962 sp|Q94LW6|SUT35_ARATH Probable sulfate transporter 3.5 OS=Arabidopsis thaliana OX=3702 GN=SULTR3;5 PE=2 SV=1//0
BC332_24482	BC332_24482	up	up	gnl|BL_ORD_ID|128834 sp|Q9SJE2|FATB_ARATH Palmitoyl-acyl carrier protein thioesterase, chloroplastic OS=Arabidopsis thaliana OX=3702 GN=FATB PE=1 SV=1//0
BC332_24555	BC332_24555	up	up	gnl|BL_ORD_ID|337270 sp|Q6L438|R1A6_SOLDE Putative late blight resistance protein homolog R1A-6 OS=Solanum demissum OX=50514 GN=R1A-6 PE=3 SV=2//2.08163e-43
BC332_24599	BC332_24599	up	up	gnl|BL_ORD_ID|213403 sp|A2XQD3|LERK2_ORYSI G-type lectin S-receptor-like serine/threonine-protein kinase LECRK2 OS=Oryza sativa subsp. indica OX=39946 GN=LECRK2 PE=2 SV=1//0
BC332_24648	BC332_24648	up	up	gnl|BL_ORD_ID|48309 sp|Q9M0G2|C3H49_ARATH Zinc finger CCCH domain-containing protein 49 OS=Arabidopsis thaliana OX=3702 GN=At4g29190 PE=2 SV=1//1.7547e-88
BC332_24669	BC332_24669	up	up	gnl|BL_ORD_ID|43144 sp|Q9LTS4|BH041_ARATH Putative transcription factor bHLH041 OS=Arabidopsis thaliana OX=3702 GN=BHLH41 PE=3 SV=1//1.06341e-36
BC332_24912	BC332_24912	up	up	gnl|BL_ORD_ID|475021 sp|B1AZA5|TM245_MOUSE Transmembrane protein 245 OS=Mus musculus OX=10090 GN=Tmem245 PE=1 SV=1//1.71174e-13
BC332_24970	BC332_24970	up	up	gnl|BL_ORD_ID|118823 sp|Q9T076|ENL2_ARATH Early nodulin-like protein 2 OS=Arabidopsis thaliana OX=3702 GN=At4g27520 PE=1 SV=1//4.00945e-36
BC332_24974	BC332_24974	up	up	gnl|BL_ORD_ID|464676 sp|Q9FN30|TAT2_ARATH Probable aminotransferase TAT2 OS=Arabidopsis thaliana OX=3702 GN=At5g53970 PE=2 SV=1//0
BC332_25056	BC332_25056	up	up	gnl|BL_ORD_ID|48743 sp|H2DH21|C7A29_PANGI Cytochrome P450 CYP72A219 OS=Panax ginseng OX=4054 PE=2 SV=1//3.54304e-158
BC332_25075	BC332_25075	up	up	-//-
BC332_25121	BC332_25121	up	up	gnl|BL_ORD_ID|427185 sp|O22150|SAU36_ARATH Auxin-responsive protein SAUR36 OS=Arabidopsis thaliana OX=3702 GN=SAUR36 PE=2 SV=1//9.83364e-36
BC332_25263	BC332_25263	up	up	-//-
BC332_25267	BC332_25267	up	up	gnl|BL_ORD_ID|482935 sp|O50046|TRPB_CAMAC Tryptophan synthase beta chain 2, chloroplastic OS=Camptotheca acuminata OX=16922 GN=TSB PE=2 SV=1//1.79123e-169
BC332_25290	BC332_25290	up	up	gnl|BL_ORD_ID|269469 sp|Q9SRN0|NHL1_ARATH NDR1/HIN1-like protein 1 OS=Arabidopsis thaliana OX=3702 GN=NHL1 PE=2 SV=1//4.79091e-19
BC332_25434	BC332_25434	up	up	gnl|BL_ORD_ID|259132 sp|Q9LX82|MYB48_ARATH Transcription factor MYB48 OS=Arabidopsis thaliana OX=3702 GN=MYB48 PE=2 SV=1//4.45481e-71
BC332_25645	BC332_25645	up	up	gnl|BL_ORD_ID|12205 sp|Q94AL9|AGT22_ARATH Alanine--glyoxylate aminotransferase 2 homolog 2, mitochondrial OS=Arabidopsis thaliana OX=3702 GN=AGT3 PE=1 SV=2//0
BC332_25655	BC332_25655	up	up	gnl|BL_ORD_ID|285266 sp|O04351|OFP2_ARATH Transcription repressor OFP2 OS=Arabidopsis thaliana OX=3702 GN=OFP2 PE=1 SV=1//5.39805e-27
BC332_25687	BC332_25687	up	up	gnl|BL_ORD_ID|345883 sp|Q9C9Z2|RER3_ARATH Protein RETICULATA-RELATED 3, chloroplastic OS=Arabidopsis thaliana OX=3702 GN=RER3 PE=1 SV=1//1.05747e-125
BC332_25829	BC332_25829	up	up	gnl|BL_ORD_ID|16326 sp|Q9M6N7|AMT2_ARATH Ammonium transporter 2 OS=Arabidopsis thaliana OX=3702 GN=AMT2 PE=1 SV=2//0
BC332_25948	BC332_25948	up	up	gnl|BL_ORD_ID|259154 sp|Q9FE25|MYB75_ARATH Transcription factor MYB75 OS=Arabidopsis thaliana OX=3702 GN=MYB75 PE=1 SV=1//3.48353e-36
BC332_26021	BC332_26021	up	up	gnl|BL_ORD_ID|48698 sp|P37122|C76A2_SOLME Cytochrome P450 76A2 OS=Solanum melongena OX=4111 GN=CYP76A2 PE=2 SV=1//0
BC332_26076	BC332_26076	up	up	-//-
BC332_26123	BC332_26123	up	up	gnl|BL_ORD_ID|94194 sp|Q3ACF5|DDL_CARHZ D-alanine--D-alanine ligase OS=Carboxydothermus hydrogenoformans (strain ATCC BAA-161 / DSM 6008 / Z-2901) OX=246194 GN=ddl PE=3 SV=1//8.13007e-06
BC332_26129	BC332_26129	up	up	gnl|BL_ORD_ID|427309 sp|Q9SKB2|SBIR1_ARATH Leucine-rich repeat receptor-like serine/threonine/tyrosine-protein kinase SOBIR1 OS=Arabidopsis thaliana OX=3702 GN=SOBIR1 PE=1 SV=1//0
BC332_26151	BC332_26151	up	up	gnl|BL_ORD_ID|94645 sp|Q56Y11|DDPS2_ARATH Dehydrodolichyl diphosphate synthase 2 OS=Arabidopsis thaliana OX=3702 GN=At5g58770 PE=2 SV=2//8.53345e-110
BC332_26394	BC332_26394	up	up	gnl|BL_ORD_ID|289157 sp|Q9LF92|P2A15_ARATH F-box protein PP2-A15 OS=Arabidopsis thaliana OX=3702 GN=PP2A15 PE=2 SV=1//1.6563e-117
BC332_26397	BC332_26397	up	up	gnl|BL_ORD_ID|156378 sp|Q9FFN2|GLYT3_ARATH Probable glycosyltransferase At5g03795 OS=Arabidopsis thaliana OX=3702 GN=At5g03795 PE=3 SV=2//2.40796e-161
BC332_26424	BC332_26424	up	up	gnl|BL_ORD_ID|494265 sp|Q43641|UFOG_SOLME Anthocyanidin 3-O-glucosyltransferase OS=Solanum melongena OX=4111 GN=GT PE=2 SV=1//0
BC332_26458	BC332_26458	up	up	gnl|BL_ORD_ID|48855 sp|O22203|C98A3_ARATH Cytochrome P450 98A3 OS=Arabidopsis thaliana OX=3702 GN=CYP98A3 PE=1 SV=1//1.31834e-128
BC332_26532	BC332_26532	up	up	gnl|BL_ORD_ID|49159 sp|Q9ASS7|CAAT2_ARATH Cationic amino acid transporter 2, vacuolar OS=Arabidopsis thaliana OX=3702 GN=CAT2 PE=1 SV=1//0
BC332_26572	BC332_26572	up	up	gnl|BL_ORD_ID|78344 sp|Q9M0X5|CRK25_ARATH Cysteine-rich receptor-like protein kinase 25 OS=Arabidopsis thaliana OX=3702 GN=CRK25 PE=3 SV=1//0
BC332_26636	BC332_26636	up	up	gnl|BL_ORD_ID|345587 sp|Q7XII4|REM41_ORYSJ Remorin 4.1 OS=Oryza sativa subsp. japonica OX=39947 GN=REM4.1 PE=1 SV=1//3.71725e-08
BC332_26655	BC332_26655	up	up	gnl|BL_ORD_ID|120266 sp|Q5NDL3|EOGT_CHICK EGF domain-specific O-linked N-acetylglucosamine transferase OS=Gallus gallus OX=9031 GN=EOGT PE=2 SV=2//5.52611e-10
BC332_26798	BC332_26798	up	up	gnl|BL_ORD_ID|268679 sp|Q9LXV5|NFYA1_ARATH Nuclear transcription factor Y subunit A-1 OS=Arabidopsis thaliana OX=3702 GN=NFYA1 PE=2 SV=1//3.01292e-26
BC332_26827	BC332_26827	up	up	gnl|BL_ORD_ID|448116 sp|P60838|SUMM2_ARATH Disease resistance protein SUMM2 OS=Arabidopsis thaliana OX=3702 GN=SUMM2 PE=1 SV=1//6.65301e-60
BC332_26852	BC332_26852	up	up	gnl|BL_ORD_ID|106621 sp|O22727|DRL16_ARATH Probable disease resistance protein At1g61190 OS=Arabidopsis thaliana OX=3702 GN=At1g61190 PE=3 SV=1//3.28693e-25
BC332_26912	BC332_26912	up	up	gnl|BL_ORD_ID|430088 sp|Q8S3U9|SEC5A_ARATH Exocyst complex component SEC5A OS=Arabidopsis thaliana OX=3702 GN=SEC5A PE=1 SV=1//4.16031e-96
BC332_26950	BC332_26950	up	up	gnl|BL_ORD_ID|199479 sp|F4HQX1|JAL3_ARATH Jacalin-related lectin 3 OS=Arabidopsis thaliana OX=3702 GN=JAL3 PE=2 SV=1//2.28862e-23
BC332_26961	BC332_26961	up	up	-//-
BC332_26971	BC332_26971	up	up	-//-
BC332_27040	BC332_27040	up	up	gnl|BL_ORD_ID|548797 sp|P34492|YMQ1_CAEEL Putative NipSnap protein K02D10.1 OS=Caenorhabditis elegans OX=6239 GN=K02D10.1 PE=2 SV=4//3.47397e-09
BC332_27090	BC332_27090	up	up	-//-
BC332_27203	BC332_27203	up	up	gnl|BL_ORD_ID|223371 sp|Q9FF31|LRL21_ARATH LEAF RUST 10 DISEASE-RESISTANCE LOCUS RECEPTOR-LIKE PROTEIN KINASE-like 2.1 OS=Arabidopsis thaliana OX=3702 GN=LRK10L-2.1 PE=3 SV=1//7.34401e-136
BC332_27206	BC332_27206	up	up	gnl|BL_ORD_ID|223371 sp|Q9FF31|LRL21_ARATH LEAF RUST 10 DISEASE-RESISTANCE LOCUS RECEPTOR-LIKE PROTEIN KINASE-like 2.1 OS=Arabidopsis thaliana OX=3702 GN=LRK10L-2.1 PE=3 SV=1//4.75283e-123
BC332_27221	BC332_27221	up	up	gnl|BL_ORD_ID|223366 sp|Q9C6K9|LRL11_ARATH LEAF RUST 10 DISEASE-RESISTANCE LOCUS RECEPTOR-LIKE PROTEIN KINASE-like 1.1 OS=Arabidopsis thaliana OX=3702 GN=LRK10L-1.1 PE=2 SV=1//1.28039e-162
BC332_27225	BC332_27225	up	up	gnl|BL_ORD_ID|223366 sp|Q9C6K9|LRL11_ARATH LEAF RUST 10 DISEASE-RESISTANCE LOCUS RECEPTOR-LIKE PROTEIN KINASE-like 1.1 OS=Arabidopsis thaliana OX=3702 GN=LRK10L-1.1 PE=2 SV=1//2.60699e-158
BC332_27227	BC332_27227	up	up	gnl|BL_ORD_ID|223366 sp|Q9C6K9|LRL11_ARATH LEAF RUST 10 DISEASE-RESISTANCE LOCUS RECEPTOR-LIKE PROTEIN KINASE-like 1.1 OS=Arabidopsis thaliana OX=3702 GN=LRK10L-1.1 PE=2 SV=1//1.16065e-172
BC332_27228	BC332_27228	up	up	gnl|BL_ORD_ID|223366 sp|Q9C6K9|LRL11_ARATH LEAF RUST 10 DISEASE-RESISTANCE LOCUS RECEPTOR-LIKE PROTEIN KINASE-like 1.1 OS=Arabidopsis thaliana OX=3702 GN=LRK10L-1.1 PE=2 SV=1//5.28162e-170
BC332_27241	BC332_27241	up	up	gnl|BL_ORD_ID|220768 sp|Q8LFD1|LPP3_ARATH Putative lipid phosphate phosphatase 3, chloroplastic OS=Arabidopsis thaliana OX=3702 GN=LPP3 PE=2 SV=1//5.11228e-138
BC332_27245	BC332_27245	up	up	gnl|BL_ORD_ID|223321 sp|P93604|LRK10_WHEAT Rust resistance kinase Lr10 OS=Triticum aestivum OX=4565 GN=LRK10 PE=2 SV=1//2.78604e-45
BC332_27248	BC332_27248	up	up	-//-
BC332_27249	BC332_27249	up	up	gnl|BL_ORD_ID|59323 sp|Q6USK2|CERK_ARATH Ceramide kinase OS=Arabidopsis thaliana OX=3702 GN=CERK PE=1 SV=1//0
BC332_27295	BC332_27295	up	up	gnl|BL_ORD_ID|528579 sp|Q9SD53|Y3720_ARATH UPF0481 protein At3g47200 OS=Arabidopsis thaliana OX=3702 GN=At3g47200 PE=2 SV=1//2.07088e-18
BC332_27505	BC332_27505	up	up	gnl|BL_ORD_ID|43409 sp|Q9CAA4|BIM2_ARATH Transcription factor BIM2 OS=Arabidopsis thaliana OX=3702 GN=BIM2 PE=1 SV=1//1.10529e-67
BC332_27571	BC332_27571	up	up	gnl|BL_ORD_ID|212382 sp|Q9S8M0|LECT_SOLTU Chitin-binding lectin 1 OS=Solanum tuberosum OX=4113 PE=1 SV=2//1.00491e-21
BC332_27587	BC332_27587	up	up	gnl|BL_ORD_ID|314220 sp|Q947D2|PRAF1_ARATH PH, RCC1 and FYVE domains-containing protein 1 OS=Arabidopsis thaliana OX=3702 GN=PRAF1 PE=1 SV=1//1.15363e-28
BC332_27671	BC332_27671	up	up	gnl|BL_ORD_ID|337351 sp|Q6L400|R1B16_SOLDE Putative late blight resistance protein homolog R1B-16 OS=Solanum demissum OX=50514 GN=R1B-16 PE=3 SV=1//0
BC332_27721	BC332_27721	up	up	gnl|BL_ORD_ID|339146 sp|P94026|RBCMT_TOBAC Ribulose-1,5 bisphosphate carboxylase/oxygenase large subunit N-methyltransferase, chloroplastic OS=Nicotiana tabacum OX=4097 GN=RBCMT PE=2 SV=1//0
BC332_27722	BC332_27722	up	up	-//-
BC332_27856	BC332_27856	up	up	gnl|BL_ORD_ID|472408 sp|Q5XF06|TI442_ARATH Mitochondrial import inner membrane translocase subunit TIM44-2 OS=Arabidopsis thaliana OX=3702 GN=TIM44-2 PE=1 SV=1//5.86152e-105
BC332_27862	BC332_27862	up	up	gnl|BL_ORD_ID|326029 sp|Q8RX77|PTR21_ARATH Protein NRT1/ PTR FAMILY 2.13 OS=Arabidopsis thaliana OX=3702 GN=NPF2.13 PE=1 SV=1//0
BC332_27872	BC332_27872	up	up	gnl|BL_ORD_ID|167019 sp|Q02283|HAT5_ARATH Homeobox-leucine zipper protein HAT5 OS=Arabidopsis thaliana OX=3702 GN=HAT5 PE=1 SV=1//8.47908e-46
BC332_27997	BC332_27997	up	up	gnl|BL_ORD_ID|464514 sp|Q9FI14|TAO1_ARATH Disease resistance protein TAO1 OS=Arabidopsis thaliana OX=3702 GN=TAO1 PE=4 SV=1//2.9083e-18
BC332_28046	BC332_28046	up	up	gnl|BL_ORD_ID|129358 sp|Q9LIR8|FBK67_ARATH F-box/kelch-repeat protein At3g23880 OS=Arabidopsis thaliana OX=3702 GN=At3g23880 PE=2 SV=1//4.47405e-12
BC332_28084	BC332_28084	up	up	gnl|BL_ORD_ID|6942 sp|O22718|ACLA2_ARATH ATP-citrate synthase alpha chain protein 2 OS=Arabidopsis thaliana OX=3702 GN=ACLA-2 PE=2 SV=1//0
BC332_28086	BC332_28086	up	up	gnl|BL_ORD_ID|157632 sp|P93218|GP3_SOLLC Polygalacturonase non-catalytic subunit AroGP3 OS=Solanum lycopersicum OX=4081 GN=GP3 PE=3 SV=1//0
BC332_28092	BC332_28092	up	up	gnl|BL_ORD_ID|426594 sp|B0G107|SAMH1_DICDI Deoxynucleoside triphosphate triphosphohydrolase SAMHD1 homolog OS=Dictyostelium discoideum OX=44689 GN=DDB_G0272484 PE=3 SV=1//1.88867e-86
BC332_28166	BC332_28166	up	up	gnl|BL_ORD_ID|520503 sp|Q9FYF7|Y1736_ARATH REF/SRPP-like protein At1g67360 OS=Arabidopsis thaliana OX=3702 GN=At1g67360 PE=2 SV=1//7.28747e-61
BC332_28371	BC332_28371	up	up	-//-
BC332_28372	BC332_28372	up	up	gnl|BL_ORD_ID|128896 sp|Q8RY82|FB121_ARATH F-box protein At2g32560 OS=Arabidopsis thaliana OX=3702 GN=At2g32560 PE=2 SV=1//6.59043e-148
BC332_28394	BC332_28394	up	up	gnl|BL_ORD_ID|223401 sp|Q94CK9|LRP1_ARATH Protein LATERAL ROOT PRIMORDIUM 1 OS=Arabidopsis thaliana OX=3702 GN=LRP1 PE=1 SV=1//2.67512e-59
BC332_28621	BC332_28621	up	up	gnl|BL_ORD_ID|294297 sp|Q0WRY5|PBL7_ARATH Probable serine/threonine-protein kinase PBL7 OS=Arabidopsis thaliana OX=3702 GN=PBL7 PE=1 SV=1//1.85883e-174
BC332_28782	BC332_28782	up	up	gnl|BL_ORD_ID|193010 sp|C0LGP9|IMK3_ARATH Probable leucine-rich repeat receptor-like protein kinase IMK3 OS=Arabidopsis thaliana OX=3702 GN=IMK3 PE=1 SV=1//7.88253e-46
BC332_28848	BC332_28848	up	up	gnl|BL_ORD_ID|78349 sp|Q9CAL3|CRK2_ARATH Cysteine-rich receptor-like protein kinase 2 OS=Arabidopsis thaliana OX=3702 GN=CRK2 PE=2 SV=1//0
BC332_28870	BC332_28870	up	up	gnl|BL_ORD_ID|48844 sp|P98188|C94A2_VICSA Cytochrome P450 94A2 OS=Vicia sativa OX=3908 GN=CYP94A2 PE=2 SV=1//6.879e-56
BC332_28904	BC332_28904	up	up	gnl|BL_ORD_ID|337232 sp|Q9LRR4|R13L1_ARATH Putative disease resistance RPP13-like protein 1 OS=Arabidopsis thaliana OX=3702 GN=RPPL1 PE=3 SV=1//1.51062e-175
BC332_28996	BC332_28996	up	up	gnl|BL_ORD_ID|529907 sp|Q56XJ7|Y4276_ARATH Uncharacterized protein At4g22758 OS=Arabidopsis thaliana OX=3702 GN=At4g22758 PE=2 SV=1//1.40003e-09
BC332_29023	BC332_29023	up	up	gnl|BL_ORD_ID|48688 sp|P37120|C75A2_SOLME Flavonoid 3&apos;,5&apos;-hydroxylase OS=Solanum melongena OX=4111 GN=CYP75A2 PE=2 SV=1//0
BC332_29068	BC332_29068	up	up	gnl|BL_ORD_ID|512112 sp|Q9SJL9|XTH32_ARATH Probable xyloglucan endotransglucosylase/hydrolase protein 32 OS=Arabidopsis thaliana OX=3702 GN=XTH32 PE=2 SV=1//2.41008e-127
BC332_29153	BC332_29153	up	up	gnl|BL_ORD_ID|172687 sp|Q9FJH5|HIP3_ARATH Heavy metal-associated isoprenylated plant protein 3 OS=Arabidopsis thaliana OX=3702 GN=HIPP03 PE=1 SV=1//9.50875e-21
BC332_29254	BC332_29254	up	up	gnl|BL_ORD_ID|161795 sp|Q8L9S3|GRXC6_ARATH Glutaredoxin-C6 OS=Arabidopsis thaliana OX=3702 GN=GRXC6 PE=2 SV=2//1.01178e-30
BC332_29310	BC332_29310	up	up	-//-
BC332_29438	BC332_29438	up	up	gnl|BL_ORD_ID|128270 sp|Q8RW90|FAH_ARATH Fumarylacetoacetase OS=Arabidopsis thaliana OX=3702 GN=FAH PE=1 SV=1//0
BC332_29441	BC332_29441	up	up	gnl|BL_ORD_ID|326422 sp|Q9LPF6|PUP11_ARATH Probable purine permease 11 OS=Arabidopsis thaliana OX=3702 GN=PUP11 PE=1 SV=1//1.6649e-114
BC332_29467	BC332_29467	up	up	-//-
BC332_29485	BC332_29485	up	up	gnl|BL_ORD_ID|385375 sp|Q9C6A8|RLP15_ARATH Receptor-like protein 15 OS=Arabidopsis thaliana OX=3702 GN=RLP15 PE=3 SV=1//2.07575e-149
BC332_29497	BC332_29497	up	up	gnl|BL_ORD_ID|149127 sp|Q94ID7|GGPPS_HEVBR Geranylgeranyl pyrophosphate synthase, chloroplastic OS=Hevea brasiliensis OX=3981 GN=GGPS PE=1 SV=1//1.35028e-149
BC332_29597	BC332_29597	up	up	gnl|BL_ORD_ID|118821 sp|Q9SK27|ENL1_ARATH Early nodulin-like protein 1 OS=Arabidopsis thaliana OX=3702 GN=At2g25060 PE=1 SV=2//3.25266e-15
BC332_29613	BC332_29613	up	up	-//-
BC332_29615	BC332_29615	up	up	gnl|BL_ORD_ID|107181 sp|Q9ZVN4|DSP1_ARATH Tyrosine-protein phosphatase DSP1 OS=Arabidopsis thaliana OX=3702 GN=DSP1 PE=1 SV=1//1.32885e-90
BC332_29635	BC332_29635	up	up	gnl|BL_ORD_ID|129154 sp|Q9FZF8|FB44_ARATH Putative F-box protein At1g47790 OS=Arabidopsis thaliana OX=3702 GN=At1g47790 PE=4 SV=1//2.07001e-15
BC332_29665	BC332_29665	up	up	gnl|BL_ORD_ID|87883 sp|Q23894|CYSP3_DICDI Cysteine proteinase 3 OS=Dictyostelium discoideum OX=44689 GN=cprC PE=3 SV=2//1.71628e-06
BC332_29807	BC332_29807	up	up	gnl|BL_ORD_ID|131219 sp|Q9SCZ4|FERON_ARATH Receptor-like protein kinase FERONIA OS=Arabidopsis thaliana OX=3702 GN=FER PE=1 SV=1//1.47594e-64
BC332_29813	BC332_29813	up	up	-//-
BC332_30058	BC332_30058	up	up	gnl|BL_ORD_ID|467583 sp|Q55C17|TECR_DICDI Very-long-chain enoyl-CoA reductase OS=Dictyostelium discoideum OX=44689 GN=gpsn2 PE=3 SV=1//1.2105e-14
BC332_30135	BC332_30135	up	up	gnl|BL_ORD_ID|103388 sp|Q04960|DNJH_CUCSA DnaJ protein homolog OS=Cucumis sativus OX=3659 GN=DNAJ1 PE=2 SV=1//0
BC332_30176	BC332_30176	up	up	gnl|BL_ORD_ID|223375 sp|F4HQ20|LRL25_ARATH LEAF RUST 10 DISEASE-RESISTANCE LOCUS RECEPTOR-LIKE PROTEIN KINASE-like 2.5 OS=Arabidopsis thaliana OX=3702 GN=LRK10L-2.5 PE=3 SV=1//1.6661e-116
BC332_30213	BC332_30213	up	up	gnl|BL_ORD_ID|213405 sp|Q25AG3|LERK3_ORYSI G-type lectin S-receptor-like serine/threonine-protein kinase LECRK3 OS=Oryza sativa subsp. indica OX=39946 GN=LECRK3 PE=3 SV=2//1.87486e-154
BC332_30247	BC332_30247	up	up	gnl|BL_ORD_ID|275825 sp|Q5NE24|NSP2_MEDTR Nodulation-signaling pathway 2 protein OS=Medicago truncatula OX=3880 GN=NSP2 PE=1 SV=1//3.87313e-57
BC332_30315	BC332_30315	up	up	gnl|BL_ORD_ID|48604 sp|Q9STL2|C71AL_ARATH Cytochrome P450 71A21 OS=Arabidopsis thaliana OX=3702 GN=CYP71A21 PE=2 SV=1//8.57701e-46
BC332_30316	BC332_30316	up	up	gnl|BL_ORD_ID|48738 sp|H2DH18|C7A12_PANGI Cytochrome P450 CYP736A12 OS=Panax ginseng OX=4054 PE=2 SV=1//2.29954e-145
BC332_30360	BC332_30360	up	up	gnl|BL_ORD_ID|446066 sp|Q9SJ02|STEP2_ARATH Stress enhanced protein 2, chloroplastic OS=Arabidopsis thaliana OX=3702 GN=SEP2 PE=2 SV=1//2.15907e-54
BC332_30448	BC332_30448	up	up	gnl|BL_ORD_ID|68290 sp|O80809|CLV2_ARATH Receptor-like protein CLAVATA2 OS=Arabidopsis thaliana OX=3702 GN=CLV2 PE=1 SV=1//0
BC332_30473	BC332_30473	up	up	gnl|BL_ORD_ID|16312 sp|O04161|AMT12_SOLLC Ammonium transporter 1 member 2 OS=Solanum lycopersicum OX=4081 GN=AMT1-2 PE=2 SV=1//0
BC332_30517	BC332_30517	up	up	gnl|BL_ORD_ID|510442 sp|Q8VWQ5|WRK50_ARATH Probable WRKY transcription factor 50 OS=Arabidopsis thaliana OX=3702 GN=WRKY50 PE=2 SV=1//1.01191e-34
BC332_30541	BC332_30541	up	up	gnl|BL_ORD_ID|193477 sp|Q9LW96|INO1_TOBAC Inositol-3-phosphate synthase OS=Nicotiana tabacum OX=4097 PE=2 SV=1//0
BC332_30783	BC332_30783	up	up	gnl|BL_ORD_ID|8972 sp|P53492|ACT7_ARATH Actin-7 OS=Arabidopsis thaliana OX=3702 GN=ACT7 PE=1 SV=1//0
BC332_30795	BC332_30795	up	up	gnl|BL_ORD_ID|330751 sp|Q84MC7|PYL9_ARATH Abscisic acid receptor PYL9 OS=Arabidopsis thaliana OX=3702 GN=PYL9 PE=1 SV=1//3.72544e-99
BC332_30912	BC332_30912	up	up	gnl|BL_ORD_ID|326295 sp|O22193|PUB4_ARATH U-box domain-containing protein 4 OS=Arabidopsis thaliana OX=3702 GN=PUB4 PE=1 SV=3//2.29044e-77
BC332_30918	BC332_30918	up	up	gnl|BL_ORD_ID|428361 sp|Q9C7Z9|SCP18_ARATH Serine carboxypeptidase-like 18 OS=Arabidopsis thaliana OX=3702 GN=SCPL18 PE=2 SV=2//3.26482e-10
BC332_30923	BC332_30923	up	up	gnl|BL_ORD_ID|73843 sp|Q39065|COPT1_ARATH Copper transporter 1 OS=Arabidopsis thaliana OX=3702 GN=COPT1 PE=2 SV=2//3.61298e-44
BC332_30955	BC332_30955	up	up	gnl|BL_ORD_ID|220318 sp|Q43191|LOX15_SOLTU Probable linoleate 9S-lipoxygenase 5 OS=Solanum tuberosum OX=4113 GN=LOX1.5 PE=2 SV=1//1.2249e-17
BC332_30959	BC332_30959	up	up	-//-
BC332_30979	BC332_30979	up	up	-//-
BC332_31006	BC332_31006	up	up	gnl|BL_ORD_ID|427974 sp|Q42551|SCE1_ARATH SUMO-conjugating enzyme SCE1 OS=Arabidopsis thaliana OX=3702 GN=SCE1 PE=1 SV=1//2.29076e-93
BC332_31007	BC332_31007	up	up	gnl|BL_ORD_ID|287695 sp|P25776|ORYA_ORYSJ Oryzain alpha chain OS=Oryza sativa subsp. japonica OX=39947 GN=Os04g0650000 PE=1 SV=2//0
BC332_31034	BC332_31034	up	up	gnl|BL_ORD_ID|59454 sp|O49879|CF0_SOLLC Receptor-like protein Cf-9 homolog OS=Solanum lycopersicum OX=4081 GN=HCR9-0 PE=2 SV=2//3.94248e-22
BC332_31069	BC332_31069	up	up	gnl|BL_ORD_ID|126238 sp|Q9X248|FABG_THEMA 3-oxoacyl-[acyl-carrier-protein] reductase FabG OS=Thermotoga maritima (strain ATCC 43589 / MSB8 / DSM 3109 / JCM 10099) OX=243274 GN=fabG PE=3 SV=1//5.74866e-33
BC332_31086	BC332_31086	up	up	gnl|BL_ORD_ID|338236 sp|Q1A173|RADL6_ARATH Protein RADIALIS-like 6 OS=Arabidopsis thaliana OX=3702 GN=RL6 PE=2 SV=1//4.95191e-09
BC332_31088	BC332_31088	up	up	gnl|BL_ORD_ID|493373 sp|Q9FPT1|UBP12_ARATH Ubiquitin carboxyl-terminal hydrolase 12 OS=Arabidopsis thaliana OX=3702 GN=UBP12 PE=1 SV=2//0
BC332_31111	BC332_31111	up	up	gnl|BL_ORD_ID|507580 sp|P49043|VPE_CITSI Vacuolar-processing enzyme OS=Citrus sinensis OX=2711 PE=2 SV=1//0
BC332_31194	BC332_31194	up	up	gnl|BL_ORD_ID|100229 sp|Q9ZSA7|DLO2_ARATH Protein DMR6-LIKE OXYGENASE 2 OS=Arabidopsis thaliana OX=3702 GN=DLO2 PE=2 SV=1//9.23486e-67
BC332_31265	BC332_31265	up	up	gnl|BL_ORD_ID|391444 sp|P0C8S1|RP8L2_ARATH Probable disease resistance RPP8-like protein 2 OS=Arabidopsis thaliana OX=3702 GN=RPP8L2 PE=3 SV=1//8.19228e-159
BC332_31451	BC332_31451	up	up	gnl|BL_ORD_ID|239358 sp|Q8VZG8|MIK2_ARATH MDIS1-interacting receptor like kinase 2 OS=Arabidopsis thaliana OX=3702 GN=MIK2 PE=1 SV=3//1.15877e-16
BC332_31787	BC332_31787	up	up	gnl|BL_ORD_ID|59454 sp|O49879|CF0_SOLLC Receptor-like protein Cf-9 homolog OS=Solanum lycopersicum OX=4081 GN=HCR9-0 PE=2 SV=2//1.7222e-65
BC332_31838	BC332_31838	up	up	gnl|BL_ORD_ID|78349 sp|Q9CAL3|CRK2_ARATH Cysteine-rich receptor-like protein kinase 2 OS=Arabidopsis thaliana OX=3702 GN=CRK2 PE=2 SV=1//0
BC332_31839	BC332_31839	up	up	gnl|BL_ORD_ID|78349 sp|Q9CAL3|CRK2_ARATH Cysteine-rich receptor-like protein kinase 2 OS=Arabidopsis thaliana OX=3702 GN=CRK2 PE=2 SV=1//0
BC332_31949	BC332_31949	up	up	-//-
BC332_31980	BC332_31980	up	up	gnl|BL_ORD_ID|45235 sp|Q9SJ56|BLH1_ARATH BEL1-like homeodomain protein 1 OS=Arabidopsis thaliana OX=3702 GN=BLH1 PE=1 SV=1//1.53291e-115
BC332_31983	BC332_31983	up	up	gnl|BL_ORD_ID|326264 sp|Q9SVC6|PUB22_ARATH E3 ubiquitin-protein ligase PUB22 OS=Arabidopsis thaliana OX=3702 GN=PUB22 PE=1 SV=1//1.54378e-152
BC332_32028	BC332_32028	up	up	gnl|BL_ORD_ID|59534 sp|Q40235|CF9_SOLPI Receptor-like protein Cf-9 OS=Solanum pimpinellifolium OX=4084 GN=CF-9 PE=1 SV=1//0
BC332_32100	BC332_32100	up	up	gnl|BL_ORD_ID|443457 sp|Q9SW70|SRP_VITRI Stress-related protein OS=Vitis riparia OX=96939 GN=SRP PE=2 SV=1//4.77135e-80
BC332_32133	BC332_32133	up	up	gnl|BL_ORD_ID|289167 sp|O80494|P2B15_ARATH F-box protein PP2-B15 OS=Arabidopsis thaliana OX=3702 GN=PP2B15 PE=2 SV=2//1.3264e-57
BC332_32283	BC332_32283	up	up	gnl|BL_ORD_ID|65270 sp|Q67YU0|CKX5_ARATH Cytokinin dehydrogenase 5 OS=Arabidopsis thaliana OX=3702 GN=CKX5 PE=2 SV=1//0
BC332_32372	BC332_32372	up	up	gnl|BL_ORD_ID|337775 sp|Q5EA50|RABEK_BOVIN Rab9 effector protein with kelch motifs OS=Bos taurus OX=9913 GN=RABEPK PE=2 SV=1//3.31888e-10
BC332_32407	BC332_32407	up	up	gnl|BL_ORD_ID|3849 sp|Q8RXN0|AB11G_ARATH ABC transporter G family member 11 OS=Arabidopsis thaliana OX=3702 GN=ABCG11 PE=1 SV=1//0
BC332_32417	BC332_32417	up	up	gnl|BL_ORD_ID|31986 sp|Q8LFY8|ATL54_ARATH RING-H2 finger protein ATL54 OS=Arabidopsis thaliana OX=3702 GN=ATL54 PE=2 SV=2//1.122e-50
BC332_32507	BC332_32507	up	up	gnl|BL_ORD_ID|263991 sp|Q8GWK6|NC104_ARATH NAC domain-containing protein 104 OS=Arabidopsis thaliana OX=3702 GN=NAC104 PE=2 SV=1//3.78693e-75
BC332_32561	BC332_32561	up	up	-//-
BC332_32696	BC332_32696	up	up	gnl|BL_ORD_ID|507581 sp|P49042|VPE_RICCO Vacuolar-processing enzyme OS=Ricinus communis OX=3988 PE=1 SV=1//0
BC332_32720	BC332_32720	up	up	gnl|BL_ORD_ID|79617 sp|Q339N5|CSLH1_ORYSJ Cellulose synthase-like protein H1 OS=Oryza sativa subsp. japonica OX=39947 GN=CSLH1 PE=2 SV=2//0
BC332_32802	BC332_32802	up	up	gnl|BL_ORD_ID|268688 sp|Q8LFU0|NFYAA_ARATH Nuclear transcription factor Y subunit A-10 OS=Arabidopsis thaliana OX=3702 GN=NFYA10 PE=2 SV=2//1.1568e-27
BC332_32805	BC332_32805	up	up	gnl|BL_ORD_ID|48788 sp|O49394|C82C2_ARATH Cytochrome P450 82C2 OS=Arabidopsis thaliana OX=3702 GN=CYP82C2 PE=2 SV=2//1.04337e-142
BC332_32839	BC332_32839	up	up	gnl|BL_ORD_ID|323116 sp|Q9M2Y0|PSK3_ARATH Phytosulfokines 3 OS=Arabidopsis thaliana OX=3702 GN=PSK3 PE=2 SV=2//3.45458e-12
BC332_32865	BC332_32865	up	up	gnl|BL_ORD_ID|141349 sp|Q93ZW0|G6PD4_ARATH Glucose-6-phosphate 1-dehydrogenase 4, chloroplastic OS=Arabidopsis thaliana OX=3702 GN=At1g09420 PE=2 SV=1//0
BC332_32866	BC332_32866	up	up	gnl|BL_ORD_ID|295515 sp|Q7MG84|PCP_VIBVY Pyrrolidone-carboxylate peptidase OS=Vibrio vulnificus (strain YJ016) OX=196600 GN=pcp PE=3 SV=1//1.14089e-12
BC332_32890	BC332_32890	up	up	gnl|BL_ORD_ID|59454 sp|O49879|CF0_SOLLC Receptor-like protein Cf-9 homolog OS=Solanum lycopersicum OX=4081 GN=HCR9-0 PE=2 SV=2//2.851e-152
BC332_32957	BC332_32957	up	up	gnl|BL_ORD_ID|98038 sp|Q6DW74|DGDG1_LOTJA Digalactosyldiacylglycerol synthase 1, chloroplastic OS=Lotus japonicus OX=34305 GN=DGD1 PE=2 SV=1//0
BC332_32971	BC332_32971	up	up	gnl|BL_ORD_ID|512109 sp|P35694|XTH2_SOYBN Xyloglucan endotransglucosylase/hydrolase 2 OS=Glycine max OX=3847 PE=2 SV=1//1.88479e-157
BC332_33010	BC332_33010	up	up	gnl|BL_ORD_ID|88405 sp|P0C7Q8|DA1_ARATH Protein DA1 OS=Arabidopsis thaliana OX=3702 GN=DA1 PE=1 SV=1//3.67323e-60
BC332_33032	BC332_33032	up	up	gnl|BL_ORD_ID|127561 sp|Q84VT2|FAD12_PUNGR Delta(12)-acyl-lipid-desaturase OS=Punica granatum OX=22663 GN=FAD12 PE=2 SV=2//0
BC332_33055	BC332_33055	up	up	gnl|BL_ORD_ID|59454 sp|O49879|CF0_SOLLC Receptor-like protein Cf-9 homolog OS=Solanum lycopersicum OX=4081 GN=HCR9-0 PE=2 SV=2//0
BC332_33061	BC332_33061	up	up	gnl|BL_ORD_ID|11284 sp|Q84P17|AEE18_ARATH Probable acyl-activating enzyme 18, peroxisomal OS=Arabidopsis thaliana OX=3702 GN=AAE18 PE=2 SV=1//0
BC332_33080	BC332_33080	up	up	gnl|BL_ORD_ID|88093 sp|P37842|CYTM_SOLTU Multicystatin OS=Solanum tuberosum OX=4113 PE=1 SV=1//1.26515e-28
BC332_33120	BC332_33120	up	up	gnl|BL_ORD_ID|4004 sp|Q9STT6|AB6A_ARATH ABC transporter A family member 6 OS=Arabidopsis thaliana OX=3702 GN=ABCA6 PE=3 SV=2//0
BC332_33121	BC332_33121	up	up	gnl|BL_ORD_ID|3941 sp|Q84K47|AB2A_ARATH ABC transporter A family member 2 OS=Arabidopsis thaliana OX=3702 GN=ABCA2 PE=2 SV=1//0
BC332_33134	BC332_33134	up	up	gnl|BL_ORD_ID|11970 sp|Q9SHF3|AGO2_ARATH Protein argonaute 2 OS=Arabidopsis thaliana OX=3702 GN=AGO2 PE=1 SV=1//0
BC332_33151	BC332_33151	up	up	gnl|BL_ORD_ID|493269 sp|P62972|UBIQP_XENLA Polyubiquitin (Fragment) OS=Xenopus laevis OX=8355 PE=1 SV=2//8.82247e-13
BC332_33207	BC332_33207	up	up	gnl|BL_ORD_ID|206718 sp|P85524|KIRO_ACTDE Kirola OS=Actinidia deliciosa OX=3627 PE=1 SV=1//3.82248e-22
BC332_33302	BC332_33302	up	up	gnl|BL_ORD_ID|229682 sp|Q9SNC0|MBD5_ARATH Methyl-CpG-binding domain-containing protein 5 OS=Arabidopsis thaliana OX=3702 GN=MBD5 PE=1 SV=1//8.41158e-12
BC332_33332	BC332_33332	up	up	gnl|BL_ORD_ID|428376 sp|Q9ZQQ0|SCP26_ARATH Serine carboxypeptidase-like 26 OS=Arabidopsis thaliana OX=3702 GN=SCPL26 PE=2 SV=1//1.39546e-140
BC332_33361	BC332_33361	up	up	gnl|BL_ORD_ID|59454 sp|O49879|CF0_SOLLC Receptor-like protein Cf-9 homolog OS=Solanum lycopersicum OX=4081 GN=HCR9-0 PE=2 SV=2//3.42908e-07
BC332_33362	BC332_33362	up	up	gnl|BL_ORD_ID|519256 sp|Q9LP24|Y1571_ARATH Probable leucine-rich repeat receptor-like protein kinase At1g35710 OS=Arabidopsis thaliana OX=3702 GN=At1g35710 PE=2 SV=1//1.21893e-46
BC332_33412	BC332_33412	up	up	gnl|BL_ORD_ID|270730 sp|Q8RWY4|NLP6_ARATH Protein NLP6 OS=Arabidopsis thaliana OX=3702 GN=NLP6 PE=2 SV=2//1.28717e-07
BC332_33450	BC332_33450	up	up	gnl|BL_ORD_ID|48743 sp|H2DH21|C7A29_PANGI Cytochrome P450 CYP72A219 OS=Panax ginseng OX=4054 PE=2 SV=1//0
BC332_33534	BC332_33534	up	up	gnl|BL_ORD_ID|478745 sp|F4I2H7|TPX2_ARATH Protein TPX2 OS=Arabidopsis thaliana OX=3702 GN=TPX2 PE=1 SV=1//0
BC332_33538	BC332_33538	up	up	-//-
BC332_33556	BC332_33556	up	up	gnl|BL_ORD_ID|59454 sp|O49879|CF0_SOLLC Receptor-like protein Cf-9 homolog OS=Solanum lycopersicum OX=4081 GN=HCR9-0 PE=2 SV=2//1.02607e-154
BC332_33567	BC332_33567	up	up	gnl|BL_ORD_ID|53446 sp|C0SVV6|CB60A_ARATH Calmodulin-binding protein 60 A OS=Arabidopsis thaliana OX=3702 GN=CBP60A PE=2 SV=1//4.04902e-41
BC332_33654	BC332_33654	up	up	gnl|BL_ORD_ID|5851 sp|P31237|ACCO_ACTDE 1-aminocyclopropane-1-carboxylate oxidase OS=Actinidia deliciosa OX=3627 GN=ACO PE=2 SV=1//0
BC332_33683	BC332_33683	up	up	gnl|BL_ORD_ID|245571 sp|Q56Y74|MORC6_ARATH Protein MICRORCHIDIA 6 OS=Arabidopsis thaliana OX=3702 GN=MORC6 PE=1 SV=1//6.41024e-07
BC332_33702	BC332_33702	up	up	gnl|BL_ORD_ID|337270 sp|Q6L438|R1A6_SOLDE Putative late blight resistance protein homolog R1A-6 OS=Solanum demissum OX=50514 GN=R1A-6 PE=3 SV=2//2.33606e-68
BC332_33703	BC332_33703	up	up	gnl|BL_ORD_ID|337356 sp|Q6L3N7|R1C3_SOLDE Putative late blight resistance protein homolog R1C-3 OS=Solanum demissum OX=50514 GN=R1C-3 PE=3 SV=1//9.58651e-85
BC332_33706	BC332_33706	up	up	gnl|BL_ORD_ID|194588 sp|Q43502|IP23_SOLLC Proteinase inhibitor type-2 CEVI57 OS=Solanum lycopersicum OX=4081 GN=CEVI57 PE=2 SV=1//8.15016e-57
BC332_33707	BC332_33707	up	up	gnl|BL_ORD_ID|194585 sp|O49146|IP22_CAPAN Wound-induced proteinase inhibitor 2 OS=Capsicum annuum OX=4072 GN=PIN2 PE=2 SV=1//2.80746e-112
BC332_33709	BC332_33709	up	up	gnl|BL_ORD_ID|194588 sp|Q43502|IP23_SOLLC Proteinase inhibitor type-2 CEVI57 OS=Solanum lycopersicum OX=4081 GN=CEVI57 PE=2 SV=1//1.5226e-07
BC332_33730	BC332_33730	up	up	gnl|BL_ORD_ID|510536 sp|Q93ZR6|WSD1_ARATH O-acyltransferase WSD1 OS=Arabidopsis thaliana OX=3702 GN=WSD1 PE=2 SV=1//4.36475e-35
BC332_33853	BC332_33853	up	up	gnl|BL_ORD_ID|250570 sp|Q9FKC8|MT799_ARATH Probable S-adenosylmethionine-dependent methyltransferase At5g37990 OS=Arabidopsis thaliana OX=3702 GN=At5g37990 PE=3 SV=2//4.12554e-72
BC332_33948	BC332_33948	up	up	gnl|BL_ORD_ID|337234 sp|Q9STE7|R13L3_ARATH Putative disease resistance RPP13-like protein 3 OS=Arabidopsis thaliana OX=3702 GN=RPP13L3 PE=3 SV=1//1.34069e-16
BC332_34038	BC332_34038	up	up	gnl|BL_ORD_ID|311719 sp|Q6NQ83|PP247_ARATH Pentatricopeptide repeat-containing protein At3g22470, mitochondrial OS=Arabidopsis thaliana OX=3702 GN=At3g22470 PE=1 SV=1//2.98888e-44
BC332_34047	BC332_34047	up	up	gnl|BL_ORD_ID|337268 sp|Q6L440|R1A3_SOLDE Putative late blight resistance protein homolog R1A-3 OS=Solanum demissum OX=50514 GN=R1A-3 PE=5 SV=2//2.67259e-53
BC332_34426	BC332_34426	up	up	gnl|BL_ORD_ID|223378 sp|Q3ECH2|LRL28_ARATH LEAF RUST 10 DISEASE-RESISTANCE LOCUS RECEPTOR-LIKE PROTEIN KINASE-like 2.8 OS=Arabidopsis thaliana OX=3702 GN=LRK10L-2.8 PE=2 SV=2//4.78194e-47
BC332_34468	BC332_34468	up	up	gnl|BL_ORD_ID|16415 sp|P17859|AMYA_VIGMU Alpha-amylase OS=Vigna mungo OX=3915 GN=AMY1.1 PE=2 SV=1//0
BC332_34517	BC332_34517	up	up	gnl|BL_ORD_ID|117099 sp|Q6JN46|EIX2_SOLLC Receptor-like protein EIX2 OS=Solanum lycopersicum OX=4081 GN=EIX2 PE=1 SV=2//2.45142e-119
BC332_34608	BC332_34608	up	up	gnl|BL_ORD_ID|207581 sp|F4J2M6|KN14L_ARATH Kinesin-like protein KIN-14L OS=Arabidopsis thaliana OX=3702 GN=KIN14L PE=3 SV=2//1.43725e-148
BC332_34686	BC332_34686	up	up	gnl|BL_ORD_ID|48843 sp|O81117|C94A1_VICSA Cytochrome P450 94A1 OS=Vicia sativa OX=3908 GN=CYP94A1 PE=2 SV=2//1.58793e-130
BC332_34848	BC332_34848	up	up	gnl|BL_ORD_ID|79615 sp|Q8VYR4|CSLG2_ARATH Cellulose synthase-like protein G2 OS=Arabidopsis thaliana OX=3702 GN=CSLG2 PE=2 SV=1//1.00815e-67
BC332_34944	BC332_34944	up	up	-//-
BC332_00273	BC332_00273	down	down	gnl|BL_ORD_ID|177961 sp|Q9SUP7|HMGB6_ARATH High mobility group B protein 6 OS=Arabidopsis thaliana OX=3702 GN=HMGB6 PE=2 SV=1//1.09914e-77
BC332_00467	BC332_00467	down	down	gnl|BL_ORD_ID|207867 sp|P26302|KPPR_WHEAT Phosphoribulokinase, chloroplastic OS=Triticum aestivum OX=4565 PE=2 SV=1//0
BC332_00653	BC332_00653	down	down	gnl|BL_ORD_ID|57562 sp|Q54DK3|CDC7_DICDI Probable serine/threonine-protein kinase cdc7 OS=Dictyostelium discoideum OX=44689 GN=cdc7 PE=3 SV=1//2.50131e-12
BC332_00755	BC332_00755	down	down	gnl|BL_ORD_ID|17698 sp|Q945B6|AOP1L_ARATH Probable 2-oxoglutarate-dependent dioxygenase AOP1.2 OS=Arabidopsis thaliana OX=3702 GN=AOP1.2 PE=2 SV=1//2.22322e-58
BC332_00757	BC332_00757	down	down	-//-
BC332_00805	BC332_00805	down	down	-//-
BC332_00810	BC332_00810	down	down	gnl|BL_ORD_ID|273041 sp|Q944A9|NPS11_ARATH Novel plant SNARE 11 OS=Arabidopsis thaliana OX=3702 GN=NPSN11 PE=1 SV=2//6.53049e-132
BC332_01061	BC332_01061	down	down	-//-
BC332_01389	BC332_01389	down	down	gnl|BL_ORD_ID|311946 sp|Q8VYD6|PP374_ARATH Pentatricopeptide repeat-containing protein At5g10690 OS=Arabidopsis thaliana OX=3702 GN=CBSPPR1 PE=2 SV=1//0
BC332_01475	BC332_01475	down	down	-//-
BC332_01606	BC332_01606	down	down	gnl|BL_ORD_ID|220328 sp|O24370|LOX21_SOLTU Linoleate 13S-lipoxygenase 2-1, chloroplastic OS=Solanum tuberosum OX=4113 GN=LOX2.1 PE=1 SV=1//0
BC332_01789	BC332_01789	down	down	gnl|BL_ORD_ID|38472 sp|Q0ZJ33|ATPH_VITVI ATP synthase subunit c, chloroplastic OS=Vitis vinifera OX=29760 GN=atpH PE=3 SV=1//6.38306e-32
BC332_01906	BC332_01906	down	down	gnl|BL_ORD_ID|397705 sp|P29344|RR1_SPIOL 30S ribosomal protein S1, chloroplastic OS=Spinacia oleracea OX=3562 GN=RPS1 PE=1 SV=1//0
BC332_01928	BC332_01928	down	down	gnl|BL_ORD_ID|41489 sp|O64885|BCCIP_ARATH Protein BCCIP homolog OS=Arabidopsis thaliana OX=3702 GN=At2g44510 PE=1 SV=2//2.94765e-09
BC332_02128	BC332_02128	down	down	gnl|BL_ORD_ID|318495 sp|Q4VZN4|PSAB_CUCSA Photosystem I P700 chlorophyll a apoprotein A2 OS=Cucumis sativus OX=3659 GN=psaB PE=3 SV=1//1.18528e-13
BC332_02130	BC332_02130	down	down	gnl|BL_ORD_ID|318347 sp|Q0G9W2|PSAA_DAUCA Photosystem I P700 chlorophyll a apoprotein A1 OS=Daucus carota OX=4039 GN=psaA PE=3 SV=1//7.52365e-171
BC332_02223	BC332_02223	down	down	gnl|BL_ORD_ID|140192 sp|Q75W17|FURH_VIBFR Furcatin hydrolase OS=Viburnum furcatum OX=237940 PE=1 SV=1//0
BC332_02255	BC332_02255	down	down	gnl|BL_ORD_ID|106286 sp|Q00874|DR100_ARATH DNA damage-repair/toleration protein DRT100 OS=Arabidopsis thaliana OX=3702 GN=DRT100 PE=2 SV=2//2.232e-146
BC332_02328	BC332_02328	down	down	gnl|BL_ORD_ID|138905 sp|P80680|FTRV_MAIZE Ferredoxin-thioredoxin reductase, variable chain OS=Zea mays OX=4577 PE=1 SV=1//8.71693e-17
BC332_02346	BC332_02346	down	down	gnl|BL_ORD_ID|340612 sp|Q2MIH9|RBL_SOLBU Ribulose bisphosphate carboxylase large chain OS=Solanum bulbocastanum OX=147425 GN=rbcL PE=3 SV=1//2.11281e-16
BC332_02347	BC332_02347	down	down	gnl|BL_ORD_ID|34246 sp|Q95DR6|ATPB_AGAAF ATP synthase subunit beta, chloroplastic OS=Agapanthus africanus OX=51501 GN=atpB PE=3 SV=1//1.50506e-132
BC332_02349	BC332_02349	down	down	gnl|BL_ORD_ID|318429 sp|Q27S50|PSAA_SOLTU Photosystem I P700 chlorophyll a apoprotein A1 OS=Solanum tuberosum OX=4113 GN=psaA PE=3 SV=1//1.85451e-106
BC332_02350	BC332_02350	down	down	gnl|BL_ORD_ID|318479 sp|Q8S8X5|PSAB_ATRBE Photosystem I P700 chlorophyll a apoprotein A2 OS=Atropa belladonna OX=33113 GN=psaB PE=3 SV=1//0
BC332_02353	BC332_02353	down	down	gnl|BL_ORD_ID|33971 sp|Q27S65|ATPA_SOLTU ATP synthase subunit alpha, chloroplastic OS=Solanum tuberosum OX=4113 GN=atpA PE=3 SV=1//0
BC332_02439	BC332_02439	down	down	gnl|BL_ORD_ID|554838 sp|Q9M115|ZDH16_ARATH Protein S-acyltransferase 18 OS=Arabidopsis thaliana OX=3702 GN=PAT18 PE=2 SV=2//1.83639e-134
BC332_02639	BC332_02639	down	down	gnl|BL_ORD_ID|153049 sp|O22506|GLNA2_DAUCA Glutamine synthetase, chloroplastic OS=Daucus carota OX=4039 GN=GLN2 PE=2 SV=1//0
BC332_02695	BC332_02695	down	down	gnl|BL_ORD_ID|529781 sp|O04251|Y4211_ARATH BRCT domain-containing protein At4g02110 OS=Arabidopsis thaliana OX=3702 GN=At4g02110 PE=4 SV=3//2.81339e-81
BC332_02761	BC332_02761	down	down	gnl|BL_ORD_ID|468935 sp|Q6A070|TGRM1_MOUSE TOG array regulator of axonemal microtubules protein 1 OS=Mus musculus OX=10090 GN=Togaram1 PE=1 SV=3//8.27748e-06
BC332_02861	BC332_02861	down	down	gnl|BL_ORD_ID|93837 sp|J9RYI6|DCVR_CUCSA Divinyl chlorophyllide a 8-vinyl-reductase, chloroplastic OS=Cucumis sativus OX=3659 GN=DVR PE=1 SV=1//0
BC332_02884	BC332_02884	down	down	gnl|BL_ORD_ID|353721 sp|Q33BZ6|RK14_NICTO 50S ribosomal protein L14, chloroplastic OS=Nicotiana tomentosiformis OX=4098 GN=rpl14 PE=3 SV=1//2.13297e-54
BC332_02890	BC332_02890	down	down	gnl|BL_ORD_ID|85986 sp|Q8S8W4|CYF_ATRBE Cytochrome f OS=Atropa belladonna OX=33113 GN=petA PE=3 SV=1//3.36799e-39
BC332_02892	BC332_02892	down	down	gnl|BL_ORD_ID|340644 sp|P28456|RBL_TASIN Ribulose bisphosphate carboxylase large chain (Fragment) OS=Tasmannia insipida OX=3422 GN=rbcL PE=3 SV=2//0
BC332_02894	BC332_02894	down	down	gnl|BL_ORD_ID|36641 sp|P00834|ATPE_TOBAC ATP synthase epsilon chain, chloroplastic OS=Nicotiana tabacum OX=4097 GN=atpE PE=3 SV=1//6.3306e-89
BC332_03195	BC332_03195	down	down	gnl|BL_ORD_ID|295686 sp|B0CG09|PCXA_ACAM1 Proton extrusion protein PcxA OS=Acaryochloris marina (strain MBIC 11017) OX=329726 GN=pcxA PE=3 SV=1//3.03744e-34
BC332_03688	BC332_03688	down	down	gnl|BL_ORD_ID|48702 sp|Q8VWZ7|C76B6_CATRO Geraniol 8-hydroxylase OS=Catharanthus roseus OX=4058 GN=CYP76B6 PE=1 SV=1//5.15264e-171
BC332_03972	BC332_03972	down	down	gnl|BL_ORD_ID|18849 sp|Q03197|API10_SOLTU Aspartic protease inhibitor 10 OS=Solanum tuberosum OX=4113 GN=CDI PE=2 SV=1//1.04479e-34
BC332_04074	BC332_04074	down	down	gnl|BL_ORD_ID|318859 sp|P46486|PSAF_FLATR Photosystem I reaction center subunit III, chloroplastic OS=Flaveria trinervia OX=4227 GN=PSAF PE=2 SV=1//2.05127e-99
BC332_04218	BC332_04218	down	down	gnl|BL_ORD_ID|293621 sp|Q94C59|PATL4_ARATH Patellin-4 OS=Arabidopsis thaliana OX=3702 GN=PATL4 PE=1 SV=2//1.7288e-09
BC332_04323	BC332_04323	down	down	gnl|BL_ORD_ID|201670 sp|P52410|KASC1_ARATH 3-oxoacyl-[acyl-carrier-protein] synthase I, chloroplastic OS=Arabidopsis thaliana OX=3702 GN=KAS1 PE=1 SV=2//0
BC332_04766	BC332_04766	down	down	gnl|BL_ORD_ID|55331 sp|Q9ZR04|CCD61_ARATH Putative cyclin-D6-1 OS=Arabidopsis thaliana OX=3702 GN=CYCD6-1 PE=3 SV=1//3.02994e-56
BC332_04781	BC332_04781	down	down	-//-
BC332_04805	BC332_04805	down	down	gnl|BL_ORD_ID|117099 sp|Q6JN46|EIX2_SOLLC Receptor-like protein EIX2 OS=Solanum lycopersicum OX=4081 GN=EIX2 PE=1 SV=2//5.87067e-25
BC332_04889	BC332_04889	down	down	-//-
BC332_04967	BC332_04967	down	down	gnl|BL_ORD_ID|230448 sp|F4KAB8|MCM6_ARATH DNA replication licensing factor MCM6 OS=Arabidopsis thaliana OX=3702 GN=MCM6 PE=1 SV=1//0
BC332_05107	BC332_05107	down	down	gnl|BL_ORD_ID|275172 sp|Q9FJH8|NRT24_ARATH High affinity nitrate transporter 2.4 OS=Arabidopsis thaliana OX=3702 GN=NRT2.4 PE=2 SV=1//7.86472e-55
BC332_05180	BC332_05180	down	down	gnl|BL_ORD_ID|56228 sp|P46277|CCNB1_MEDSV G2/mitotic-specific cyclin-1 OS=Medicago sativa subsp. varia OX=36902 PE=2 SV=1//0
BC332_05265	BC332_05265	down	down	gnl|BL_ORD_ID|248309 sp|Q9SD20|MS5L2_ARATH Protein POLLENLESS 3-LIKE 2 OS=Arabidopsis thaliana OX=3702 GN=At3g51280 PE=2 SV=1//0
BC332_05545	BC332_05545	down	down	gnl|BL_ORD_ID|110833 sp|Q9FGQ6|EB1C_ARATH Microtubule-associated protein RP/EB family member 1C OS=Arabidopsis thaliana OX=3702 GN=EB1C PE=1 SV=1//7.30388e-87
BC332_05639	BC332_05639	down	down	gnl|BL_ORD_ID|289152 sp|Q9SY57|P2A10_ARATH Protein PHLOEM PROTEIN 2-LIKE A10 OS=Arabidopsis thaliana OX=3702 GN=PP2A10 PE=2 SV=1//7.95897e-119
BC332_05691	BC332_05691	down	down	gnl|BL_ORD_ID|228046 sp|Q9FV50|MAP1D_ARATH Methionine aminopeptidase 1D, chloroplastic/mitochondrial OS=Arabidopsis thaliana OX=3702 GN=MAP1D PE=1 SV=1//0
BC332_05774	BC332_05774	down	down	gnl|BL_ORD_ID|143137 sp|P27057|GAST1_SOLLC Protein GAST1 OS=Solanum lycopersicum OX=4081 GN=GAST1 PE=2 SV=1//1.46039e-56
BC332_05867	BC332_05867	down	down	gnl|BL_ORD_ID|118251 sp|D4AZ24|ENG1_ARTBC Probable endo-1,3(4)-beta-glucanase ARB_01444 OS=Arthroderma benhamiae (strain ATCC MYA-4681 / CBS 112371) OX=663331 GN=ARB_01444 PE=1 SV=1//4.73926e-41
BC332_05923	BC332_05923	down	down	gnl|BL_ORD_ID|138892 sp|Q9SJ89|FTRC_ARATH Ferredoxin-thioredoxin reductase catalytic chain, chloroplastic OS=Arabidopsis thaliana OX=3702 GN=FTRC PE=2 SV=1//7.15647e-81
BC332_05932	BC332_05932	down	down	gnl|BL_ORD_ID|353621 sp|P36688|RK12_NICSY 50S ribosomal protein L12, chloroplastic OS=Nicotiana sylvestris OX=4096 PE=2 SV=1//5.83621e-72
BC332_05933	BC332_05933	down	down	gnl|BL_ORD_ID|353632 sp|P24929|RK12_TOBAC 50S ribosomal protein L12, chloroplastic OS=Nicotiana tabacum OX=4097 GN=RPL12 PE=1 SV=1//4.35692e-58
BC332_05940	BC332_05940	down	down	gnl|BL_ORD_ID|313699 sp|Q8H0T6|PPT2_ARATH Phosphoenolpyruvate/phosphate translocator 2, chloroplastic OS=Arabidopsis thaliana OX=3702 GN=PPT2 PE=2 SV=1//1.39753e-145
BC332_06294	BC332_06294	down	down	gnl|BL_ORD_ID|78630 sp|Q6NM73|CRRS3_ARATH Cysteine-rich repeat secretory protein 3 OS=Arabidopsis thaliana OX=3702 GN=CRRSP3 PE=1 SV=1//8.7773e-105
BC332_06436	BC332_06436	down	down	-//-
BC332_06485	BC332_06485	down	down	gnl|BL_ORD_ID|33326 sp|Q8S8Y3|ATPA_ATRBE ATP synthase subunit alpha, chloroplastic OS=Atropa belladonna OX=33113 GN=atpA PE=3 SV=1//6.27766e-66
BC332_06488	BC332_06488	down	down	gnl|BL_ORD_ID|318456 sp|Q0ZJ20|PSAA_VITVI Photosystem I P700 chlorophyll a apoprotein A1 OS=Vitis vinifera OX=29760 GN=psaA PE=3 SV=1//7.88958e-32
BC332_06489	BC332_06489	down	down	gnl|BL_ORD_ID|318599 sp|P06407|PSAB_TOBAC Photosystem I P700 chlorophyll a apoprotein A2 OS=Nicotiana tabacum OX=4097 GN=psaB PE=3 SV=1//5.86928e-170
BC332_06709	BC332_06709	down	down	gnl|BL_ORD_ID|202430 sp|F4JUQ2|KCAI_ARATH KIN14B-interacting protein At4g14310 OS=Arabidopsis thaliana OX=3702 GN=At4g14310 PE=1 SV=1//0
BC332_06895	BC332_06895	down	down	gnl|BL_ORD_ID|97516 sp|O04353|DES6_BOROF Acyl-lipid (9-3)-desaturase OS=Borago officinalis OX=13363 PE=1 SV=1//0
BC332_07113	BC332_07113	down	down	gnl|BL_ORD_ID|83128 sp|Q9SX78|CXE2_ARATH Probable carboxylesterase 2 OS=Arabidopsis thaliana OX=3702 GN=CXE2 PE=2 SV=1//1.06009e-68
BC332_07137	BC332_07137	down	down	gnl|BL_ORD_ID|164773 sp|O81416|GUN17_ARATH Endoglucanase 17 OS=Arabidopsis thaliana OX=3702 GN=At4g02290 PE=2 SV=1//0
BC332_07172	BC332_07172	down	down	gnl|BL_ORD_ID|287744 sp|Q9SX99|OSB1_ARATH Protein OSB1, mitochondrial OS=Arabidopsis thaliana OX=3702 GN=OSB1 PE=1 SV=1//4.51192e-31
BC332_07237	BC332_07237	down	down	gnl|BL_ORD_ID|267964 sp|Q66GR8|NET3A_ARATH Protein NETWORKED 3A OS=Arabidopsis thaliana OX=3702 GN=NET3A PE=2 SV=1//6.84115e-38
BC332_07477	BC332_07477	down	down	gnl|BL_ORD_ID|32171 sp|Q9LU63|ATP1_ARATH Probable pterin-4-alpha-carbinolamine dehydratase, chloroplastic OS=Arabidopsis thaliana OX=3702 GN=ATP1 PE=1 SV=1//2.93205e-72
BC332_07634	BC332_07634	down	down	gnl|BL_ORD_ID|446547 sp|O48529|STR9_ARATH Rhodanese-like domain-containing protein 9, chloroplastic OS=Arabidopsis thaliana OX=3702 GN=STR9 PE=2 SV=1//4.25974e-103
BC332_07658	BC332_07658	down	down	gnl|BL_ORD_ID|318429 sp|Q27S50|PSAA_SOLTU Photosystem I P700 chlorophyll a apoprotein A1 OS=Solanum tuberosum OX=4113 GN=psaA PE=3 SV=1//0
BC332_07660	BC332_07660	down	down	gnl|BL_ORD_ID|318576 sp|Q2MIA1|PSAB_SOLLC Photosystem I P700 chlorophyll a apoprotein A2 OS=Solanum lycopersicum OX=4081 GN=psaB PE=3 SV=1//0
BC332_07861	BC332_07861	down	down	gnl|BL_ORD_ID|165981 sp|O65821|H2B1_SOLLC Histone H2B.1 OS=Solanum lycopersicum OX=4081 GN=H2B-1 PE=2 SV=4//1.27857e-51
BC332_07870	BC332_07870	down	down	gnl|BL_ORD_ID|129037 sp|Q8VYT5|FB254_ARATH F-box protein At5g07670 OS=Arabidopsis thaliana OX=3702 GN=At5g07670 PE=2 SV=1//1.13563e-150
BC332_07995	BC332_07995	down	down	gnl|BL_ORD_ID|226835 sp|Q9FHM4|MA653_ARATH 65-kDa microtubule-associated protein 3 OS=Arabidopsis thaliana OX=3702 GN=MAP65-3 PE=1 SV=1//0
BC332_08188	BC332_08188	down	down	gnl|BL_ORD_ID|376359 sp|O80929|RL361_ARATH 60S ribosomal protein L36-1 OS=Arabidopsis thaliana OX=3702 GN=RPL36A PE=3 SV=1//5.7014e-53
BC332_08195	BC332_08195	down	down	gnl|BL_ORD_ID|529017 sp|Q5XVA8|Y3905_ARATH Uncharacterized protein At3g49055 OS=Arabidopsis thaliana OX=3702 GN=At3g49055 PE=2 SV=1//5.35455e-48
BC332_08302	BC332_08302	down	down	-//-
BC332_08685	BC332_08685	down	down	gnl|BL_ORD_ID|73566 sp|Q9FQY8|COMT1_CAPAN Caffeic acid 3-O-methyltransferase OS=Capsicum annuum OX=4072 GN=COMT PE=2 SV=2//5.74513e-111
BC332_08687	BC332_08687	down	down	gnl|BL_ORD_ID|73567 sp|O81646|COMT1_CAPCH Caffeic acid 3-O-methyltransferase OS=Capsicum chinense OX=80379 GN=COMT PE=2 SV=1//3.04589e-58
BC332_08689	BC332_08689	down	down	gnl|BL_ORD_ID|73567 sp|O81646|COMT1_CAPCH Caffeic acid 3-O-methyltransferase OS=Capsicum chinense OX=80379 GN=COMT PE=2 SV=1//0
BC332_08762	BC332_08762	down	down	-//-
BC332_08939	BC332_08939	down	down	-//-
BC332_09322	BC332_09322	down	down	gnl|BL_ORD_ID|7222 sp|P07854|ACP1_SPIOL Acyl carrier protein 1, chloroplastic OS=Spinacia oleracea OX=3562 GN=ACL1.1 PE=1 SV=2//1.2304e-32
BC332_09360	BC332_09360	down	down	gnl|BL_ORD_ID|298249 sp|Q9C6B9|PEAM3_ARATH Phosphoethanolamine N-methyltransferase 3 OS=Arabidopsis thaliana OX=3702 GN=NMT3 PE=2 SV=2//0
BC332_09397	BC332_09397	down	down	-//-
BC332_09428	BC332_09428	down	down	gnl|BL_ORD_ID|59765 sp|A7XN92|CFM3_MAIZE CRM-domain containing factor CFM3, chloroplastic/mitochondrial OS=Zea mays OX=4577 GN=CFM3 PE=1 SV=1//8.22562e-150
BC332_09542	BC332_09542	down	down	gnl|BL_ORD_ID|3894 sp|Q9ZRA4|AB19A_PRUPE Auxin-binding protein ABP19a OS=Prunus persica OX=3760 GN=ABP19A PE=3 SV=1//3.11083e-101
BC332_09603	BC332_09603	down	down	-//-
BC332_09745	BC332_09745	down	down	gnl|BL_ORD_ID|148492 sp|Q9FTA0|GEML4_ARATH GEM-like protein 4 OS=Arabidopsis thaliana OX=3702 GN=At5g08350 PE=2 SV=1//6.04736e-55
BC332_09789	BC332_09789	down	down	gnl|BL_ORD_ID|426466 sp|P68173|SAHH_TOBAC Adenosylhomocysteinase OS=Nicotiana tabacum OX=4097 GN=SAHH PE=2 SV=1//0
BC332_10055	BC332_10055	down	down	gnl|BL_ORD_ID|83115 sp|Q9LK21|CXE11_ARATH Probable carboxylesterase 11 OS=Arabidopsis thaliana OX=3702 GN=CXE11 PE=2 SV=1//0
BC332_10066	BC332_10066	down	down	-//-
BC332_10084	BC332_10084	down	down	gnl|BL_ORD_ID|202929 sp|O48780|KCS11_ARATH 3-ketoacyl-CoA synthase 11 OS=Arabidopsis thaliana OX=3702 GN=KCS11 PE=1 SV=1//0
BC332_10128	BC332_10128	down	down	gnl|BL_ORD_ID|148187 sp|Q9C7N4|GDL15_ARATH GDSL esterase/lipase At1g29670 OS=Arabidopsis thaliana OX=3702 GN=At1g29670 PE=2 SV=1//3.94956e-79
BC332_10130	BC332_10130	down	down	gnl|BL_ORD_ID|449362 sp|Q5JJY5|SWT2A_ORYSJ Bidirectional sugar transporter SWEET2a OS=Oryza sativa subsp. japonica OX=39947 GN=SWEET2A PE=2 SV=1//5.30952e-83
BC332_10315	BC332_10315	down	down	gnl|BL_ORD_ID|486271 sp|Q39242|TRXB2_ARATH Thioredoxin reductase 2 OS=Arabidopsis thaliana OX=3702 GN=NTR2 PE=2 SV=2//0
BC332_10382	BC332_10382	down	down	gnl|BL_ORD_ID|311667 sp|Q9SJG6|PP200_ARATH Pentatricopeptide repeat-containing protein At2g42920, chloroplastic OS=Arabidopsis thaliana OX=3702 GN=PCMP-E75 PE=2 SV=1//0
BC332_10453	BC332_10453	down	down	gnl|BL_ORD_ID|56228 sp|P46277|CCNB1_MEDSV G2/mitotic-specific cyclin-1 OS=Medicago sativa subsp. varia OX=36902 PE=2 SV=1//0
BC332_10469	BC332_10469	down	down	gnl|BL_ORD_ID|501895 sp|Q6BTZ4|VAC8_DEBHA Vacuolar protein 8 OS=Debaryomyces hansenii (strain ATCC 36239 / CBS 767 / JCM 1990 / NBRC 0083 / IGC 2968) OX=284592 GN=VAC8 PE=3 SV=4//5.08691e-06
BC332_10495	BC332_10495	down	down	gnl|BL_ORD_ID|230009 sp|Q8L7E9|MCAC1_ARATH Protein MID1-COMPLEMENTING ACTIVITY 1 OS=Arabidopsis thaliana OX=3702 GN=MCA1 PE=1 SV=1//0
BC332_10676	BC332_10676	down	down	gnl|BL_ORD_ID|92041 sp|Q9SLN8|DBR_TOBAC 2-alkenal reductase (NADP(+)-dependent) OS=Nicotiana tabacum OX=4097 GN=DBR PE=1 SV=1//0
BC332_10818	BC332_10818	down	down	gnl|BL_ORD_ID|81435 sp|Q05609|CTR1_ARATH Serine/threonine-protein kinase CTR1 OS=Arabidopsis thaliana OX=3702 GN=CTR1 PE=1 SV=1//1.76363e-69
BC332_11048	BC332_11048	down	down	gnl|BL_ORD_ID|521892 sp|F4I114|Y1960_ARATH Probable serine/threonine-protein kinase At1g09600 OS=Arabidopsis thaliana OX=3702 GN=At1g09600 PE=3 SV=1//0
BC332_11217	BC332_11217	down	down	gnl|BL_ORD_ID|29489 sp|Q08655|ASR1_SOLLC Abscisic stress-ripening protein 1 OS=Solanum lycopersicum OX=4081 GN=ASR1 PE=2 SV=1//7.16768e-22
BC332_11251	BC332_11251	down	down	gnl|BL_ORD_ID|124873 sp|P46276|F16P2_SOLTU Fructose-1,6-bisphosphatase, cytosolic OS=Solanum tuberosum OX=4113 PE=2 SV=1//0
BC332_11309	BC332_11309	down	down	gnl|BL_ORD_ID|443097 sp|Q9LUL4|SRF7_ARATH Protein STRUBBELIG-RECEPTOR FAMILY 7 OS=Arabidopsis thaliana OX=3702 GN=SRF7 PE=1 SV=1//1.93828e-31
BC332_11310	BC332_11310	down	down	-//-
BC332_11636	BC332_11636	down	down	gnl|BL_ORD_ID|311905 sp|Q9STE1|PP333_ARATH Pentatricopeptide repeat-containing protein At4g21300 OS=Arabidopsis thaliana OX=3702 GN=PCMP-E36 PE=3 SV=1//1.33069e-21
BC332_11716	BC332_11716	down	down	gnl|BL_ORD_ID|43185 sp|Q9LSL1|BH093_ARATH Transcription factor bHLH93 OS=Arabidopsis thaliana OX=3702 GN=BHLH93 PE=1 SV=1//1.50085e-83
BC332_11796	BC332_11796	down	down	-//-
BC332_11801	BC332_11801	down	down	gnl|BL_ORD_ID|207645 sp|Q9S7P3|KN7N_ARATH Kinesin-like protein KIN-7N OS=Arabidopsis thaliana OX=3702 GN=KIN7N PE=2 SV=1//0
BC332_11905	BC332_11905	down	down	gnl|BL_ORD_ID|55250 sp|P42753|CCD31_ARATH Cyclin-D3-1 OS=Arabidopsis thaliana OX=3702 GN=CYCD3-1 PE=1 SV=3//2.44545e-83
BC332_12166	BC332_12166	down	down	gnl|BL_ORD_ID|124303 sp|Q7XWU8|EXPA1_ORYSJ Expansin-A1 OS=Oryza sativa subsp. japonica OX=39947 GN=EXPA1 PE=2 SV=2//6.56997e-138
BC332_12517	BC332_12517	down	down	gnl|BL_ORD_ID|132863 sp|O22870|FK163_ARATH Peptidyl-prolyl cis-trans isomerase FKBP16-3, chloroplastic OS=Arabidopsis thaliana OX=3702 GN=FKBP16-3 PE=1 SV=2//1.12518e-95
BC332_12518	BC332_12518	down	down	gnl|BL_ORD_ID|172699 sp|Q9C5D3|HIP7_ARATH Heavy metal-associated isoprenylated plant protein 7 OS=Arabidopsis thaliana OX=3702 GN=HIPP07 PE=1 SV=1//1.5864e-26
BC332_13057	BC332_13057	down	down	gnl|BL_ORD_ID|396400 sp|Q9M667|RPP13_ARATH Disease resistance protein RPP13 OS=Arabidopsis thaliana OX=3702 GN=RPP13 PE=2 SV=2//6.23977e-140
BC332_13113	BC332_13113	down	down	gnl|BL_ORD_ID|178020 sp|Q43386|HMGYA_ARATH HMG-Y-related protein A OS=Arabidopsis thaliana OX=3702 GN=HMGA PE=1 SV=1//1.31971e-20
BC332_13169	BC332_13169	down	down	-//-
BC332_13511	BC332_13511	down	down	-//-
BC332_13639	BC332_13639	down	down	gnl|BL_ORD_ID|436437 sp|Q43469|SLD1_HELAN Delta(8)-fatty-acid desaturase OS=Helianthus annuus OX=4232 GN=sld1 PE=1 SV=1//0
BC332_13682	BC332_13682	down	down	gnl|BL_ORD_ID|436081 sp|Q9M8S6|SKOR_ARATH Potassium channel SKOR OS=Arabidopsis thaliana OX=3702 GN=SKOR PE=1 SV=1//0
BC332_13917	BC332_13917	down	down	-//-
BC332_13923	BC332_13923	down	down	gnl|BL_ORD_ID|305455 sp|Q7XSQ9|PIP12_ORYSJ Probable aquaporin PIP1-2 OS=Oryza sativa subsp. japonica OX=39947 GN=PIP1-2 PE=2 SV=3//0
BC332_14116	BC332_14116	down	down	-//-
BC332_14243	BC332_14243	down	down	gnl|BL_ORD_ID|259671 sp|F4HWY6|MYO11_ARATH Myosin-11 OS=Arabidopsis thaliana OX=3702 GN=XI-E PE=3 SV=1//1.19235e-30
BC332_14748	BC332_14748	down	down	gnl|BL_ORD_ID|422297 sp|F4JY37|RUK_ARATH Serine/threonine-protein kinase RUNKEL OS=Arabidopsis thaliana OX=3702 GN=RUK PE=1 SV=1//0
BC332_14770	BC332_14770	down	down	gnl|BL_ORD_ID|313630 sp|Q9SXD1|PPR91_ARATH Pentatricopeptide repeat-containing protein At1g62670, mitochondrial OS=Arabidopsis thaliana OX=3702 GN=At1g62670 PE=3 SV=2//3.7841e-138
BC332_14994	BC332_14994	down	down	gnl|BL_ORD_ID|20524 sp|Q8LGI3|ARC2A_ARATH Actin-related protein 2/3 complex subunit 2A OS=Arabidopsis thaliana OX=3702 GN=ARPC2A PE=1 SV=1//2.57223e-26
BC332_15138	BC332_15138	down	down	gnl|BL_ORD_ID|289748 sp|Q96480|P5CS_SOLLC Delta-1-pyrroline-5-carboxylate synthase OS=Solanum lycopersicum OX=4081 GN=PRO2 PE=2 SV=1//0
BC332_15223	BC332_15223	down	down	gnl|BL_ORD_ID|47465 sp|O22806|BUBR1_ARATH Mitotic spindle checkpoint protein BUBR1 OS=Arabidopsis thaliana OX=3702 GN=BUBR1 PE=1 SV=2//4.28078e-26
BC332_15326	BC332_15326	down	down	-//-
BC332_15374	BC332_15374	down	down	gnl|BL_ORD_ID|465772 sp|Q40106|TBB2_LUPAL Tubulin beta-2 chain OS=Lupinus albus OX=3870 GN=TUBB2 PE=3 SV=1//2.52454e-97
BC332_15440	BC332_15440	down	down	gnl|BL_ORD_ID|448759 sp|Q67NP4|SURE_SYMTH 5&apos;-nucleotidase SurE OS=Symbiobacterium thermophilum (strain T / IAM 14863) OX=292459 GN=surE PE=3 SV=1//6.6774e-41
BC332_15537	BC332_15537	down	down	gnl|BL_ORD_ID|340891 sp|Q948U0|RBOHA_SOLTU Respiratory burst oxidase homolog protein A OS=Solanum tuberosum OX=4113 GN=RBOHA PE=1 SV=1//7.7521e-46
BC332_15587	BC332_15587	down	down	gnl|BL_ORD_ID|449410 sp|Q42374|SY111_ARATH Syntaxin-related protein KNOLLE OS=Arabidopsis thaliana OX=3702 GN=KN PE=1 SV=1//1.5058e-138
BC332_15624	BC332_15624	down	down	gnl|BL_ORD_ID|42876 sp|A7LXU3|BGH3B_BACO1 Beta-glucosidase BoGH3B OS=Bacteroides ovatus (strain ATCC 8483 / DSM 1896 / JCM 5824 / NCTC 11153) OX=411476 GN=BACOVA_02659 PE=1 SV=1//2.14317e-26
BC332_15642	BC332_15642	down	down	gnl|BL_ORD_ID|56236 sp|P25011|CCNB1_SOYBN G2/mitotic-specific cyclin S13-6 OS=Glycine max OX=3847 PE=2 SV=1//3.22381e-150
BC332_15656	BC332_15656	down	down	gnl|BL_ORD_ID|446528 sp|Q94A65|STR14_ARATH Rhodanese-like domain-containing protein 14, chloroplastic OS=Arabidopsis thaliana OX=3702 GN=At4g27700 PE=2 SV=1//3.00151e-79
BC332_15680	BC332_15680	down	down	gnl|BL_ORD_ID|161807 sp|O23421|GRXS3_ARATH Monothiol glutaredoxin-S3 OS=Arabidopsis thaliana OX=3702 GN=GRXS3 PE=3 SV=1//4.41814e-44
BC332_15695	BC332_15695	down	down	-//-
BC332_15837	BC332_15837	down	down	gnl|BL_ORD_ID|121534 sp|Q9SU35|ERLL1_ARATH pEARLI1-like lipid transfer protein 1 OS=Arabidopsis thaliana OX=3702 GN=AZI1 PE=1 SV=1//1.48427e-19
BC332_15925	BC332_15925	down	down	gnl|BL_ORD_ID|38472 sp|Q0ZJ33|ATPH_VITVI ATP synthase subunit c, chloroplastic OS=Vitis vinifera OX=29760 GN=atpH PE=3 SV=1//2.85723e-33
BC332_15926	BC332_15926	down	down	gnl|BL_ORD_ID|38472 sp|Q0ZJ33|ATPH_VITVI ATP synthase subunit c, chloroplastic OS=Vitis vinifera OX=29760 GN=atpH PE=3 SV=1//2.85723e-33
BC332_15949	BC332_15949	down	down	gnl|BL_ORD_ID|230036 sp|Q93XM7|MCAT_ARATH Mitochondrial carnitine/acylcarnitine carrier-like protein OS=Arabidopsis thaliana OX=3702 GN=BOU PE=1 SV=1//1.41336e-155
BC332_16693	BC332_16693	down	down	gnl|BL_ORD_ID|326074 sp|Q9M9V7|PTR8_ARATH Protein NRT1/ PTR FAMILY 2.9 OS=Arabidopsis thaliana OX=3702 GN=NPF2.9 PE=1 SV=1//0
BC332_16720	BC332_16720	down	down	gnl|BL_ORD_ID|265936 sp|Q852S5|NDK2_TOBAC Nucleoside diphosphate kinase 2, chloroplastic OS=Nicotiana tabacum OX=4097 GN=NDPK2 PE=1 SV=1//2.1212e-47
BC332_16871	BC332_16871	down	down	gnl|BL_ORD_ID|317855 sp|P19954|PRSP1_SPIOL Ribosome-binding factor PSRP1, chloroplastic OS=Spinacia oleracea OX=3562 GN=PSRP1 PE=1 SV=2//3.52211e-31
BC332_16872	BC332_16872	down	down	gnl|BL_ORD_ID|317855 sp|P19954|PRSP1_SPIOL Ribosome-binding factor PSRP1, chloroplastic OS=Spinacia oleracea OX=3562 GN=PSRP1 PE=1 SV=2//3.33538e-54
BC332_16876	BC332_16876	down	down	gnl|BL_ORD_ID|93782 sp|Q42967|DCUP_TOBAC Uroporphyrinogen decarboxylase, chloroplastic OS=Nicotiana tabacum OX=4097 GN=DCUP PE=1 SV=1//0
BC332_16895	BC332_16895	down	down	gnl|BL_ORD_ID|354982 sp|O23049|RK6_ARATH 50S ribosomal protein L6, chloroplastic OS=Arabidopsis thaliana OX=3702 GN=RPL6 PE=2 SV=1//3.54916e-116
BC332_16937	BC332_16937	down	down	gnl|BL_ORD_ID|287145 sp|Q38899|ORC2_ARATH Origin of replication complex subunit 2 OS=Arabidopsis thaliana OX=3702 GN=ORC2 PE=1 SV=1//7.62608e-142
BC332_16958	BC332_16958	down	down	gnl|BL_ORD_ID|76415 sp|Q9SA52|CP41B_ARATH Chloroplast stem-loop binding protein of 41 kDa b, chloroplastic OS=Arabidopsis thaliana OX=3702 GN=CSP41B PE=1 SV=1//0
BC332_17013	BC332_17013	down	down	gnl|BL_ORD_ID|166007 sp|O65818|H2B2_SOLLC Histone H2B.2 OS=Solanum lycopersicum OX=4081 GN=H2B-2 PE=2 SV=2//1.68213e-59
BC332_17021	BC332_17021	down	down	gnl|BL_ORD_ID|166007 sp|O65818|H2B2_SOLLC Histone H2B.2 OS=Solanum lycopersicum OX=4081 GN=H2B-2 PE=2 SV=2//1.61978e-59
BC332_17338	BC332_17338	down	down	gnl|BL_ORD_ID|182321 sp|O82012|HSP12_SOLPE 17.6 kDa class I heat shock protein OS=Solanum peruvianum OX=4082 PE=2 SV=1//4.68545e-77
BC332_17495	BC332_17495	down	down	gnl|BL_ORD_ID|357538 sp|Q9SIM4|RL141_ARATH 60S ribosomal protein L14-1 OS=Arabidopsis thaliana OX=3702 GN=RPL14A PE=2 SV=1//1.13383e-69
BC332_17503	BC332_17503	down	down	gnl|BL_ORD_ID|427419 sp|O64495|SBT12_ARATH Subtilisin-like protease SBT1.2 OS=Arabidopsis thaliana OX=3702 GN=SBT1.2 PE=2 SV=1//0
BC332_17520	BC332_17520	down	down	-//-
BC332_17671	BC332_17671	down	down	gnl|BL_ORD_ID|322074 sp|Q39194|PSBW_ARATH Photosystem II reaction center W protein, chloroplastic OS=Arabidopsis thaliana OX=3702 GN=PSBW PE=1 SV=2//2.14924e-26
BC332_17736	BC332_17736	down	down	gnl|BL_ORD_ID|446198 sp|F4JRP8|STIL2_ARATH Protein STICHEL-like 2 OS=Arabidopsis thaliana OX=3702 GN=At4g24790 PE=3 SV=1//5.29684e-14
BC332_17853	BC332_17853	down	down	gnl|BL_ORD_ID|95612 sp|Q8GTM0|DEF_NICAL Flower-specific defensin OS=Nicotiana alata OX=4087 GN=D1 PE=1 SV=1//4.30102e-19
BC332_17854	BC332_17854	down	down	gnl|BL_ORD_ID|95612 sp|Q8GTM0|DEF_NICAL Flower-specific defensin OS=Nicotiana alata OX=4087 GN=D1 PE=1 SV=1//5.22226e-13
BC332_17970	BC332_17970	down	down	gnl|BL_ORD_ID|532370 sp|Q5XF57|Y5576_ARATH Probable receptor-like serine/threonine-protein kinase At5g57670 OS=Arabidopsis thaliana OX=3702 GN=At5g57670 PE=2 SV=1//0
BC332_18017	BC332_18017	down	down	gnl|BL_ORD_ID|95612 sp|Q8GTM0|DEF_NICAL Flower-specific defensin OS=Nicotiana alata OX=4087 GN=D1 PE=1 SV=1//5.64138e-32
BC332_18018	BC332_18018	down	down	gnl|BL_ORD_ID|95612 sp|Q8GTM0|DEF_NICAL Flower-specific defensin OS=Nicotiana alata OX=4087 GN=D1 PE=1 SV=1//5.64138e-32
BC332_18038	BC332_18038	down	down	gnl|BL_ORD_ID|487845 sp|F4JKH6|TSS_ARATH Protein TSS OS=Arabidopsis thaliana OX=3702 GN=TSS PE=1 SV=1//0
BC332_18039	BC332_18039	down	down	gnl|BL_ORD_ID|487845 sp|F4JKH6|TSS_ARATH Protein TSS OS=Arabidopsis thaliana OX=3702 GN=TSS PE=1 SV=1//0
BC332_18042	BC332_18042	down	down	gnl|BL_ORD_ID|354780 sp|P23326|RK35_SPIOL 50S ribosomal protein L35, chloroplastic OS=Spinacia oleracea OX=3562 GN=RPL35 PE=1 SV=1//2.07751e-36
BC332_18070	BC332_18070	down	down	gnl|BL_ORD_ID|95045 sp|O24115|DEF1_NICPA Defensin-like protein 1 OS=Nicotiana paniculata OX=62141 GN=THIO1 PE=2 SV=1//4.8871e-18
BC332_18072	BC332_18072	down	down	gnl|BL_ORD_ID|95612 sp|Q8GTM0|DEF_NICAL Flower-specific defensin OS=Nicotiana alata OX=4087 GN=D1 PE=1 SV=1//1.23309e-32
BC332_18297	BC332_18297	down	down	gnl|BL_ORD_ID|320902 sp|P62104|PSBI_WHEAT Photosystem II reaction center protein I OS=Triticum aestivum OX=4565 GN=psbI PE=3 SV=1//8.10534e-18
BC332_18491	BC332_18491	down	down	gnl|BL_ORD_ID|340673 sp|O62964|RBL_VIGUN Ribulose bisphosphate carboxylase large chain OS=Vigna unguiculata OX=3917 GN=rbcL PE=3 SV=1//0
BC332_18495	BC332_18495	down	down	gnl|BL_ORD_ID|34076 sp|P00823|ATPA_TOBAC ATP synthase subunit alpha, chloroplastic OS=Nicotiana tabacum OX=4097 GN=atpA PE=2 SV=2//4.8567e-102
BC332_18536	BC332_18536	down	down	gnl|BL_ORD_ID|318451 sp|P06405|PSAA_TOBAC Photosystem I P700 chlorophyll a apoprotein A1 OS=Nicotiana tabacum OX=4097 GN=psaA PE=3 SV=2//8.79435e-115
BC332_18539	BC332_18539	down	down	gnl|BL_ORD_ID|85986 sp|Q8S8W4|CYF_ATRBE Cytochrome f OS=Atropa belladonna OX=33113 GN=petA PE=3 SV=1//3.56456e-68
BC332_18541	BC332_18541	down	down	gnl|BL_ORD_ID|340346 sp|P28424|RBL_HUMBA Ribulose bisphosphate carboxylase large chain (Fragment) OS=Humiria balsamifera OX=4009 GN=rbcL PE=3 SV=1//3.30814e-61
BC332_18746	BC332_18746	down	down	-//-
BC332_18866	BC332_18866	down	down	gnl|BL_ORD_ID|322026 sp|P12184|PSBT_TOBAC Photosystem II reaction center protein T OS=Nicotiana tabacum OX=4097 GN=psbT PE=3 SV=1//3.11447e-16
BC332_19100	BC332_19100	down	down	gnl|BL_ORD_ID|69221 sp|Q564K3|CND2_ARATH Condensin complex subunit 2 OS=Arabidopsis thaliana OX=3702 GN=CAPH PE=1 SV=1//1.16632e-150
BC332_19248	BC332_19248	down	down	-//-
BC332_19250	BC332_19250	down	down	gnl|BL_ORD_ID|294103 sp|Q9LR64|PB27A_ARATH Photosystem II repair protein PSB27-H1, chloroplastic OS=Arabidopsis thaliana OX=3702 GN=PSB27-1 PE=1 SV=1//1.44731e-57
BC332_19321	BC332_19321	down	down	gnl|BL_ORD_ID|422032 sp|Q6DR04|RTNLQ_ARATH Reticulon-like protein B17 OS=Arabidopsis thaliana OX=3702 GN=RTNLB17 PE=2 SV=1//9.28544e-90
BC332_19462	BC332_19462	down	down	gnl|BL_ORD_ID|444091 sp|Q4V3D9|SSL10_ARATH Protein STRICTOSIDINE SYNTHASE-LIKE 10 OS=Arabidopsis thaliana OX=3702 GN=SSL10 PE=2 SV=1//1.45693e-131
BC332_19969	BC332_19969	down	down	gnl|BL_ORD_ID|354068 sp|Q68RY3|RK20_PANGI 50S ribosomal protein L20, chloroplastic OS=Panax ginseng OX=4054 GN=rpl20 PE=3 SV=1//3.65153e-34
BC332_19970	BC332_19970	down	down	gnl|BL_ORD_ID|320410 sp|Q0ZJ03|PSBE_VITVI Cytochrome b559 subunit alpha OS=Vitis vinifera OX=29760 GN=psbE PE=3 SV=1//1.03418e-52
BC332_19998	BC332_19998	down	down	gnl|BL_ORD_ID|207585 sp|P46875|KN14N_ARATH Kinesin-like protein KIN-14N OS=Arabidopsis thaliana OX=3702 GN=KIN14N PE=1 SV=1//3.90202e-97
BC332_20114	BC332_20114	down	down	-//-
BC332_20133	BC332_20133	down	down	gnl|BL_ORD_ID|341628 sp|Q8RY59|RCD1_ARATH Inactive poly [ADP-ribose] polymerase RCD1 OS=Arabidopsis thaliana OX=3702 GN=RCD1 PE=1 SV=1//3.95772e-61
BC332_20166	BC332_20166	down	down	gnl|BL_ORD_ID|530458 sp|Q93W28|Y4554_ARATH Uncharacterized protein At4g15545 OS=Arabidopsis thaliana OX=3702 GN=At4g15545 PE=1 SV=1//1.28823e-45
BC332_20170	BC332_20170	down	down	gnl|BL_ORD_ID|170120 sp|Q43082|HEM3_PEA Porphobilinogen deaminase, chloroplastic OS=Pisum sativum OX=3888 GN=HEMC PE=1 SV=1//0
BC332_20175	BC332_20175	down	down	gnl|BL_ORD_ID|540666 sp|P37518|YCHF_BACSU Ribosome-binding ATPase YchF OS=Bacillus subtilis (strain 168) OX=224308 GN=ychF PE=2 SV=1//1.258e-128
BC332_20476	BC332_20476	down	down	gnl|BL_ORD_ID|121533 sp|Q39176|ERLI1_ARATH Lipid transfer protein EARLI 1 OS=Arabidopsis thaliana OX=3702 GN=EARLI1 PE=1 SV=1//5.3001e-17
BC332_20656	BC332_20656	down	down	-//-
BC332_20700	BC332_20700	down	down	gnl|BL_ORD_ID|2626 sp|Q5MR23|9DC3_SOLPI Receptor-like protein 9DC3 OS=Solanum pimpinellifolium OX=4084 GN=9DC3 PE=3 SV=1//1.06478e-73
BC332_20728	BC332_20728	down	down	gnl|BL_ORD_ID|4020 sp|Q9M0M2|AB9B_ARATH ABC transporter B family member 9 OS=Arabidopsis thaliana OX=3702 GN=ABCB9 PE=3 SV=2//6.35714e-77
BC332_20747	BC332_20747	down	down	gnl|BL_ORD_ID|129420 sp|Q84W80|FBL42_ARATH F-box/LRR-repeat protein At3g03360 OS=Arabidopsis thaliana OX=3702 GN=At3g03360 PE=2 SV=2//3.30931e-25
BC332_20754	BC332_20754	down	down	gnl|BL_ORD_ID|34076 sp|P00823|ATPA_TOBAC ATP synthase subunit alpha, chloroplastic OS=Nicotiana tabacum OX=4097 GN=atpA PE=2 SV=2//8.97389e-73
BC332_20892	BC332_20892	down	down	gnl|BL_ORD_ID|397960 sp|Q2VEE2|RR3_SOLTU 30S ribosomal protein S3, chloroplastic OS=Solanum tuberosum OX=4113 GN=rps3 PE=3 SV=1//2.56582e-156
BC332_21080	BC332_21080	down	down	gnl|BL_ORD_ID|39458 sp|Q9M077|AUR1_ARATH Serine/threonine-protein kinase Aurora-1 OS=Arabidopsis thaliana OX=3702 GN=AUR1 PE=1 SV=1//0
BC332_21544	BC332_21544	down	down	gnl|BL_ORD_ID|270931 sp|Q9M5X8|NLTP_PRUAV Non-specific lipid-transfer protein OS=Prunus avium OX=42229 PE=1 SV=1//1.16968e-23
BC332_21657	BC332_21657	down	down	gnl|BL_ORD_ID|273701 sp|Q8H9D2|NQR_SOLTU NAD(P)H:quinone oxidoreductase OS=Solanum tuberosum OX=4113 PE=2 SV=1//2.84319e-105
BC332_21659	BC332_21659	down	down	gnl|BL_ORD_ID|321842 sp|P12301|PSBQ_SPIOL Oxygen-evolving enhancer protein 3, chloroplastic OS=Spinacia oleracea OX=3562 GN=PSBQ PE=1 SV=1//7.81741e-13
BC332_21660	BC332_21660	down	down	gnl|BL_ORD_ID|273701 sp|Q8H9D2|NQR_SOLTU NAD(P)H:quinone oxidoreductase OS=Solanum tuberosum OX=4113 PE=2 SV=1//2.53619e-78
BC332_21783	BC332_21783	down	down	gnl|BL_ORD_ID|108819 sp|P32518|DUT_SOLLC Deoxyuridine 5&apos;-triphosphate nucleotidohydrolase OS=Solanum lycopersicum OX=4081 PE=2 SV=1//4.37882e-76
BC332_21791	BC332_21791	down	down	-//-
BC332_22068	BC332_22068	down	down	gnl|BL_ORD_ID|49542 sp|Q8L9J9|CAES_ARATH Probable carbohydrate esterase At4g34215 OS=Arabidopsis thaliana OX=3702 GN=At4g34215 PE=1 SV=2//6.96554e-82
BC332_22163	BC332_22163	down	down	gnl|BL_ORD_ID|312424 sp|O23403|PPD1_ARATH PsbP domain-containing protein 1, chloroplastic OS=Arabidopsis thaliana OX=3702 GN=PPD1 PE=1 SV=1//6.46096e-100
BC332_22245	BC332_22245	down	down	-//-
BC332_22268	BC332_22268	down	down	gnl|BL_ORD_ID|529054 sp|Q1G3M3|Y3918_ARATH B3 domain-containing protein At3g19184 OS=Arabidopsis thaliana OX=3702 GN=At3g19184 PE=2 SV=1//5.84446e-79
BC332_22282	BC332_22282	down	down	gnl|BL_ORD_ID|397717 sp|P82024|RR21_SPIOL 30S ribosomal protein S21, chloroplastic OS=Spinacia oleracea OX=3562 GN=rps21 PE=1 SV=2//1.27927e-34
BC332_22374	BC332_22374	down	down	gnl|BL_ORD_ID|207549 sp|Q27IK6|KN12D_ARATH Kinesin-like protein KIN-12D OS=Arabidopsis thaliana OX=3702 GN=KIN12D PE=2 SV=1//4.52088e-88
BC332_22472	BC332_22472	down	down	gnl|BL_ORD_ID|338244 sp|Q58FS3|RAD_ANTMA Transcription factor RADIALIS OS=Antirrhinum majus OX=4151 GN=RAD PE=1 SV=1//3.2483e-32
BC332_22476	BC332_22476	down	down	gnl|BL_ORD_ID|43159 sp|Q8GY61|BH063_ARATH Transcription factor bHLH63 OS=Arabidopsis thaliana OX=3702 GN=BHLH63 PE=1 SV=1//4.90026e-54
BC332_22506	BC332_22506	down	down	gnl|BL_ORD_ID|427189 sp|O65695|SAU50_ARATH Auxin-responsive protein SAUR50 OS=Arabidopsis thaliana OX=3702 GN=SAUR50 PE=1 SV=1//2.31108e-52
BC332_22507	BC332_22507	down	down	gnl|BL_ORD_ID|427187 sp|O64538|SAU40_ARATH Auxin-responsive protein SAUR40 OS=Arabidopsis thaliana OX=3702 GN=SAUR40 PE=2 SV=1//1.14984e-14
BC332_22546	BC332_22546	down	down	gnl|BL_ORD_ID|230421 sp|Q0WVF5|MCM4_ARATH DNA replication licensing factor MCM4 OS=Arabidopsis thaliana OX=3702 GN=MCM4 PE=1 SV=1//0
BC332_22609	BC332_22609	down	down	gnl|BL_ORD_ID|177740 sp|Q9SH30|HMA5_ARATH Probable copper-transporting ATPase HMA5 OS=Arabidopsis thaliana OX=3702 GN=HMA5 PE=1 SV=2//3.0764e-19
BC332_22854	BC332_22854	down	down	gnl|BL_ORD_ID|79559 sp|Q9LZR3|CSLA9_ARATH Glucomannan 4-beta-mannosyltransferase 9 OS=Arabidopsis thaliana OX=3702 GN=CSLA9 PE=2 SV=1//0
BC332_22873	BC332_22873	down	down	gnl|BL_ORD_ID|322077 sp|Q41387|PSBW_SPIOL Photosystem II reaction center W protein, chloroplastic OS=Spinacia oleracea OX=3562 GN=psbW PE=1 SV=1//1.52704e-28
BC332_22888	BC332_22888	down	down	gnl|BL_ORD_ID|164849 sp|Q9CAC1|GUN8_ARATH Endoglucanase 8 OS=Arabidopsis thaliana OX=3702 GN=CEL1 PE=2 SV=1//0
BC332_23061	BC332_23061	down	down	gnl|BL_ORD_ID|305467 sp|Q84RL7|PIP21_MAIZE Aquaporin PIP2-1 OS=Zea mays OX=4577 GN=PIP2-1 PE=1 SV=2//1.89044e-167
BC332_23099	BC332_23099	down	down	gnl|BL_ORD_ID|301521 sp|Q05091|PGIP_PYRCO Polygalacturonase inhibitor OS=Pyrus communis OX=23211 GN=PGIP PE=1 SV=1//1.05072e-113
BC332_23231	BC332_23231	down	down	gnl|BL_ORD_ID|117101 sp|Q7Y040|EJ2_SOLLC MADS-box protein EJ2 OS=Solanum lycopersicum OX=4081 GN=EJ2 PE=1 SV=1//3.69125e-30
BC332_23378	BC332_23378	down	down	gnl|BL_ORD_ID|525691 sp|O80934|Y2766_ARATH Uncharacterized protein At2g37660, chloroplastic OS=Arabidopsis thaliana OX=3702 GN=At2g37660 PE=1 SV=2//3.94587e-160
BC332_23883	BC332_23883	down	down	gnl|BL_ORD_ID|319471 sp|Q0JG75|PSB28_ORYSJ Photosystem II reaction center PSB28 protein, chloroplastic OS=Oryza sativa subsp. japonica OX=39947 GN=PSB28 PE=2 SV=2//5.70629e-66
BC332_24097	BC332_24097	down	down	gnl|BL_ORD_ID|151149 sp|P23509|GLGS_SOLTU Glucose-1-phosphate adenylyltransferase small subunit, chloroplastic/amyloplastic OS=Solanum tuberosum OX=4113 PE=1 SV=2//0
BC332_24101	BC332_24101	down	down	gnl|BL_ORD_ID|207591 sp|F4IBQ9|KN14Q_ARATH Kinesin-like protein KIN-14Q OS=Arabidopsis thaliana OX=3702 GN=KIN14Q PE=3 SV=1//1.62632e-20
BC332_24362	BC332_24362	down	down	gnl|BL_ORD_ID|41081 sp|E7DN63|BAMS_SOLLC Beta-amyrin synthase OS=Solanum lycopersicum OX=4081 GN=TTS1 PE=1 SV=1//0
BC332_24425	BC332_24425	down	down	-//-
BC332_24587	BC332_24587	down	down	gnl|BL_ORD_ID|337877 sp|O82480|RAC7_ARATH Rac-like GTP-binding protein ARAC7 OS=Arabidopsis thaliana OX=3702 GN=ARAC7 PE=1 SV=1//1.34325e-132
BC332_24783	BC332_24783	down	down	gnl|BL_ORD_ID|121534 sp|Q9SU35|ERLL1_ARATH pEARLI1-like lipid transfer protein 1 OS=Arabidopsis thaliana OX=3702 GN=AZI1 PE=1 SV=1//7.16391e-09
BC332_24787	BC332_24787	down	down	gnl|BL_ORD_ID|474256 sp|O22773|TL16_ARATH Thylakoid lumenal 16.5 kDa protein, chloroplastic OS=Arabidopsis thaliana OX=3702 GN=At4g02530 PE=1 SV=3//4.14189e-63
BC332_24873	BC332_24873	down	down	gnl|BL_ORD_ID|391223 sp|B6VJS4|ROMT_VITVI Trans-resveratrol di-O-methyltransferase OS=Vitis vinifera OX=29760 GN=ROMT PE=1 SV=2//2.08613e-141
BC332_24881	BC332_24881	down	down	-//-
BC332_25010	BC332_25010	down	down	gnl|BL_ORD_ID|157435 sp|P05414|GOX_SPIOL Peroxisomal (S)-2-hydroxy-acid oxidase OS=Spinacia oleracea OX=3562 PE=1 SV=1//0
BC332_25019	BC332_25019	down	down	gnl|BL_ORD_ID|53343 sp|P27522|CB13_SOLLC Chlorophyll a-b binding protein 8, chloroplastic OS=Solanum lycopersicum OX=4081 GN=CAB8 PE=3 SV=1//2.48673e-155
BC332_25034	BC332_25034	down	down	gnl|BL_ORD_ID|106717 sp|P22242|DRPE_CRAPL Desiccation-related protein PCC13-62 OS=Craterostigma plantagineum OX=4153 PE=2 SV=1//4.0071e-124
BC332_25062	BC332_25062	down	down	-//-
BC332_25117	BC332_25117	down	down	gnl|BL_ORD_ID|124329 sp|Q9M0I2|EXPB3_ARATH Expansin-B3 OS=Arabidopsis thaliana OX=3702 GN=EXPB3 PE=2 SV=2//3.50534e-115
BC332_25184	BC332_25184	down	down	-//-
BC332_25398	BC332_25398	down	down	gnl|BL_ORD_ID|170529 sp|Q42946|HEM6_TOBAC Oxygen-dependent coproporphyrinogen-III oxidase, chloroplastic OS=Nicotiana tabacum OX=4097 GN=CPX PE=2 SV=1//0
BC332_25461	BC332_25461	down	down	gnl|BL_ORD_ID|113943 sp|B0JHV3|EFP_MICAN Elongation factor P OS=Microcystis aeruginosa (strain NIES-843) OX=449447 GN=efp PE=3 SV=1//6.52074e-75
BC332_25546	BC332_25546	down	down	gnl|BL_ORD_ID|318599 sp|P06407|PSAB_TOBAC Photosystem I P700 chlorophyll a apoprotein A2 OS=Nicotiana tabacum OX=4097 GN=psaB PE=3 SV=1//4.28581e-153
BC332_25547	BC332_25547	down	down	gnl|BL_ORD_ID|318451 sp|P06405|PSAA_TOBAC Photosystem I P700 chlorophyll a apoprotein A1 OS=Nicotiana tabacum OX=4097 GN=psaA PE=3 SV=2//0
BC332_25552	BC332_25552	down	down	gnl|BL_ORD_ID|318387 sp|Q9MTN8|PSAA_OENEH Photosystem I P700 chlorophyll a apoprotein A1 OS=Oenothera elata subsp. hookeri OX=85636 GN=psaA PE=3 SV=2//3.88195e-29
BC332_25703	BC332_25703	down	down	gnl|BL_ORD_ID|57409 sp|Q38774|CDC2C_ANTMA Cell division control protein 2 homolog C OS=Antirrhinum majus OX=4151 GN=CDC2C PE=2 SV=1//0
BC332_25764	BC332_25764	down	down	gnl|BL_ORD_ID|194706 sp|Q03199|IPIB_TOBAC Proteinase inhibitor I-B OS=Nicotiana tabacum OX=4097 GN=TIMPA PE=2 SV=1//1.45182e-44
BC332_25774	BC332_25774	down	down	gnl|BL_ORD_ID|318395 sp|Q68S06|PSAA_PANGI Photosystem I P700 chlorophyll a apoprotein A1 OS=Panax ginseng OX=4054 GN=psaA PE=3 SV=1//4.2173e-44
BC332_25777	BC332_25777	down	down	gnl|BL_ORD_ID|436437 sp|Q43469|SLD1_HELAN Delta(8)-fatty-acid desaturase OS=Helianthus annuus OX=4232 GN=sld1 PE=1 SV=1//0
BC332_25873	BC332_25873	down	down	gnl|BL_ORD_ID|306392 sp|Q39033|PLCD2_ARATH Phosphoinositide phospholipase C 2 OS=Arabidopsis thaliana OX=3702 GN=PLC2 PE=1 SV=1//0
BC332_26031	BC332_26031	down	down	gnl|BL_ORD_ID|474264 sp|Q9SW33|TL1Y_ARATH Thylakoid lumenal 17.9 kDa protein, chloroplastic OS=Arabidopsis thaliana OX=3702 GN=At4g24930 PE=1 SV=1//1.29514e-62
BC332_26159	BC332_26159	down	down	gnl|BL_ORD_ID|465731 sp|P37392|TBB1_LUPAL Tubulin beta-1 chain OS=Lupinus albus OX=3870 GN=TUBB1 PE=3 SV=1//0
BC332_26289	BC332_26289	down	down	gnl|BL_ORD_ID|427184 sp|Q9ZUZ3|SAU32_ARATH Auxin-responsive protein SAUR32 OS=Arabidopsis thaliana OX=3702 GN=SAUR32 PE=2 SV=1//1.07975e-11
BC332_26331	BC332_26331	down	down	gnl|BL_ORD_ID|321829 sp|P29795|PSBP_SOLLC Oxygen-evolving enhancer protein 2, chloroplastic OS=Solanum lycopersicum OX=4081 GN=PSBP PE=2 SV=1//7.54396e-155
BC332_26380	BC332_26380	down	down	gnl|BL_ORD_ID|53213 sp|Q6K1C4|CAX3_ORYSJ Vacuolar cation/proton exchanger 3 OS=Oryza sativa subsp. japonica OX=39947 GN=CAX3 PE=2 SV=2//1.40997e-61
BC332_26401	BC332_26401	down	down	gnl|BL_ORD_ID|224770 sp|Q6TBX7|LUT1_ARATH Carotene epsilon-monooxygenase, chloroplastic OS=Arabidopsis thaliana OX=3702 GN=CYP97C1 PE=1 SV=1//0
BC332_26462	BC332_26462	down	down	gnl|BL_ORD_ID|168039 sp|Q9SR77|HBPL1_ARATH Heme-binding-like protein At3g10130, chloroplastic OS=Arabidopsis thaliana OX=3702 GN=At3g10130 PE=1 SV=1//7.42816e-119
BC332_26467	BC332_26467	down	down	gnl|BL_ORD_ID|427189 sp|O65695|SAU50_ARATH Auxin-responsive protein SAUR50 OS=Arabidopsis thaliana OX=3702 GN=SAUR50 PE=1 SV=1//1.35957e-14
BC332_26468	BC332_26468	down	down	gnl|BL_ORD_ID|207614 sp|O23826|KN5C_TOBAC Kinesin-like protein KIN-5C OS=Nicotiana tabacum OX=4097 GN=KIN5C PE=1 SV=1//0
BC332_26625	BC332_26625	down	down	gnl|BL_ORD_ID|330775 sp|O48533|PYM_ARATH Protein POLYCHOME OS=Arabidopsis thaliana OX=3702 GN=PYM PE=1 SV=1//1.25426e-43
BC332_26975	BC332_26975	down	down	gnl|BL_ORD_ID|128893 sp|Q6NLB1|FB118_ARATH F-box protein At2g26850 OS=Arabidopsis thaliana OX=3702 GN=At2g26850 PE=2 SV=1//1.36278e-126
BC332_26983	BC332_26983	down	down	gnl|BL_ORD_ID|56201 sp|P34800|CCN1_ANTMA G2/mitotic-specific cyclin-1 OS=Antirrhinum majus OX=4151 PE=2 SV=1//0
BC332_27172	BC332_27172	down	down	-//-
BC332_27173	BC332_27173	down	down	gnl|BL_ORD_ID|73278 sp|Q8RWD0|COL16_ARATH Zinc finger protein CONSTANS-LIKE 16 OS=Arabidopsis thaliana OX=3702 GN=COL16 PE=1 SV=2//1.33048e-88
BC332_27256	BC332_27256	down	down	gnl|BL_ORD_ID|285050 sp|Q9SQI8|ODP24_ARATH Dihydrolipoyllysine-residue acetyltransferase component 4 of pyruvate dehydrogenase complex, chloroplastic OS=Arabidopsis thaliana OX=3702 GN=LTA2 PE=2 SV=1//0
BC332_27315	BC332_27315	down	down	gnl|BL_ORD_ID|172447 sp|Q8VZS3|HHO2_ARATH Transcription factor HHO2 OS=Arabidopsis thaliana OX=3702 GN=HHO2 PE=1 SV=1//8.55932e-68
BC332_27316	BC332_27316	down	down	gnl|BL_ORD_ID|337348 sp|Q6L3Z4|R1B12_SOLDE Putative late blight resistance protein homolog R1B-12 OS=Solanum demissum OX=50514 GN=R1B-12 PE=3 SV=2//2.69804e-114
BC332_27346	BC332_27346	down	down	gnl|BL_ORD_ID|6389 sp|Q9C540|ACFR4_ARATH Probable transmembrane ascorbate ferrireductase 4 OS=Arabidopsis thaliana OX=3702 GN=CYB561D PE=2 SV=1//1.04417e-90
BC332_27492	BC332_27492	down	down	gnl|BL_ORD_ID|48742 sp|H2DH17|C7A22_PANGI Cytochrome P450 CYP749A22 OS=Panax ginseng OX=4054 PE=2 SV=1//6.19589e-170
BC332_27572	BC332_27572	down	down	gnl|BL_ORD_ID|212382 sp|Q9S8M0|LECT_SOLTU Chitin-binding lectin 1 OS=Solanum tuberosum OX=4113 PE=1 SV=2//2.90537e-20
BC332_27713	BC332_27713	down	down	gnl|BL_ORD_ID|354143 sp|Q8S8V4|RK22_ATRBE 50S ribosomal protein L22, chloroplastic OS=Atropa belladonna OX=33113 GN=rpl22 PE=3 SV=1//3.06208e-104
BC332_27714	BC332_27714	down	down	gnl|BL_ORD_ID|393265 sp|Q2VEE8|RPOA_SOLTU DNA-directed RNA polymerase subunit alpha OS=Solanum tuberosum OX=4113 GN=rpoA PE=3 SV=1//0
BC332_27716	BC332_27716	down	down	gnl|BL_ORD_ID|83677 sp|Q06GW7|CYB6_DRIGR Cytochrome b6 OS=Drimys granadensis OX=224735 GN=petB PE=3 SV=1//3.90146e-58
BC332_27717	BC332_27717	down	down	gnl|BL_ORD_ID|319983 sp|P06411|PSBB_TOBAC Photosystem II CP47 reaction center protein OS=Nicotiana tabacum OX=4097 GN=psbB PE=3 SV=1//6.41559e-53
BC332_27757	BC332_27757	down	down	gnl|BL_ORD_ID|124302 sp|Q9C554|EXPA1_ARATH Expansin-A1 OS=Arabidopsis thaliana OX=3702 GN=EXPA1 PE=2 SV=1//9.93489e-115
BC332_27770	BC332_27770	down	down	gnl|BL_ORD_ID|287189 sp|Q9ZVH3|ORC6_ARATH Origin of replication complex subunit 6 OS=Arabidopsis thaliana OX=3702 GN=ORC6 PE=1 SV=2//4.35676e-132
BC332_27822	BC332_27822	down	down	gnl|BL_ORD_ID|416705 sp|Q9FLF0|RS92_ARATH 40S ribosomal protein S9-2 OS=Arabidopsis thaliana OX=3702 GN=RPS9C PE=1 SV=1//4.93009e-119
BC332_27980	BC332_27980	down	down	gnl|BL_ORD_ID|477192 sp|Q93ZH1|TORL4_ARATH TORTIFOLIA1-like protein 4 OS=Arabidopsis thaliana OX=3702 GN=TOR1L4 PE=2 SV=1//2.47291e-113
BC332_28047	BC332_28047	down	down	gnl|BL_ORD_ID|240459 sp|Q93VR4|ML423_ARATH MLP-like protein 423 OS=Arabidopsis thaliana OX=3702 GN=MLP423 PE=2 SV=1//2.65039e-57
BC332_28081	BC332_28081	down	down	gnl|BL_ORD_ID|302318 sp|Q949Z1|PGLR4_ARATH Polygalacturonase At1g48100 OS=Arabidopsis thaliana OX=3702 GN=At1g48100 PE=2 SV=1//1.35237e-100
BC332_28586	BC332_28586	down	down	gnl|BL_ORD_ID|202943 sp|Q9LQP8|KCS3_ARATH 3-ketoacyl-CoA synthase 3 OS=Arabidopsis thaliana OX=3702 GN=KCS3 PE=2 SV=3//0
BC332_28600	BC332_28600	down	down	gnl|BL_ORD_ID|319983 sp|P06411|PSBB_TOBAC Photosystem II CP47 reaction center protein OS=Nicotiana tabacum OX=4097 GN=psbB PE=3 SV=1//1.29139e-64
BC332_28616	BC332_28616	down	down	gnl|BL_ORD_ID|276355 sp|Q40531|NTF6_TOBAC Mitogen-activated protein kinase homolog NTF6 OS=Nicotiana tabacum OX=4097 GN=NTF6 PE=2 SV=1//0
BC332_28665	BC332_28665	down	down	gnl|BL_ORD_ID|422038 sp|Q93YQ1|RTOR1_ARATH Regulatory-associated protein of TOR 1 OS=Arabidopsis thaliana OX=3702 GN=RAPTOR1 PE=1 SV=1//1.6545e-44
BC332_28730	BC332_28730	down	down	gnl|BL_ORD_ID|125586 sp|Q9LHN8|F6H1_ARATH Feruloyl CoA ortho-hydroxylase 1 OS=Arabidopsis thaliana OX=3702 GN=F6&apos;H1 PE=1 SV=1//3.83034e-56
BC332_29054	BC332_29054	down	down	gnl|BL_ORD_ID|434315 sp|Q0WTB8|SGO2_ARATH SHUGOSHIN 2 OS=Arabidopsis thaliana OX=3702 GN=SGO2 PE=2 SV=1//8.73792e-07
BC332_29309	BC332_29309	down	down	gnl|BL_ORD_ID|172700 sp|Q9M8T7|HIP8_ARATH Heavy metal-associated isoprenylated plant protein 8 OS=Arabidopsis thaliana OX=3702 GN=HIPP08 PE=3 SV=1//8.49197e-16
BC332_29450	BC332_29450	down	down	gnl|BL_ORD_ID|69229 sp|Q9YHB5|CND3_XENLA Condensin complex subunit 3 OS=Xenopus laevis OX=8355 GN=ncapg PE=1 SV=1//2.91731e-09
BC332_29517	BC332_29517	down	down	gnl|BL_ORD_ID|427196 sp|Q9C7Q1|SAU66_ARATH Auxin-responsive protein SAUR66 OS=Arabidopsis thaliana OX=3702 GN=SAUR66 PE=2 SV=1//4.51374e-39
BC332_29524	BC332_29524	down	down	gnl|BL_ORD_ID|427196 sp|Q9C7Q1|SAU66_ARATH Auxin-responsive protein SAUR66 OS=Arabidopsis thaliana OX=3702 GN=SAUR66 PE=2 SV=1//1.1276e-38
BC332_29595	BC332_29595	down	down	gnl|BL_ORD_ID|129154 sp|Q9FZF8|FB44_ARATH Putative F-box protein At1g47790 OS=Arabidopsis thaliana OX=3702 GN=At1g47790 PE=4 SV=1//1.52037e-09
BC332_29733	BC332_29733	down	down	-//-
BC332_29759	BC332_29759	down	down	gnl|BL_ORD_ID|171591 sp|Q8L7S6|HEXO3_ARATH Beta-hexosaminidase 3 OS=Arabidopsis thaliana OX=3702 GN=HEXO3 PE=1 SV=1//0
BC332_29946	BC332_29946	down	down	gnl|BL_ORD_ID|131168 sp|Q9ZQG8|FER3_ARATH Ferredoxin-3, chloroplastic OS=Arabidopsis thaliana OX=3702 GN=FD3 PE=1 SV=1//1.08222e-56
BC332_29964	BC332_29964	down	down	gnl|BL_ORD_ID|319983 sp|P06411|PSBB_TOBAC Photosystem II CP47 reaction center protein OS=Nicotiana tabacum OX=4097 GN=psbB PE=3 SV=1//0
BC332_30076	BC332_30076	down	down	gnl|BL_ORD_ID|97585 sp|Q2QDF6|DET2_GOSHI Steroid 5-alpha-reductase DET2 OS=Gossypium hirsutum OX=3635 GN=DET2 PE=1 SV=1//4.75918e-14
BC332_30292	BC332_30292	down	down	gnl|BL_ORD_ID|34076 sp|P00823|ATPA_TOBAC ATP synthase subunit alpha, chloroplastic OS=Nicotiana tabacum OX=4097 GN=atpA PE=2 SV=2//3.55196e-116
BC332_30458	BC332_30458	down	down	gnl|BL_ORD_ID|495964 sp|Q9SIP1|UP3_ARATH Stress-response A/B barrel domain-containing protein UP3 OS=Arabidopsis thaliana OX=3702 GN=UP3 PE=1 SV=1//5.27859e-08
BC332_30607	BC332_30607	down	down	gnl|BL_ORD_ID|161803 sp|Q9SA68|GRXS1_ARATH Monothiol glutaredoxin-S1 OS=Arabidopsis thaliana OX=3702 GN=GRXS1 PE=3 SV=1//2.91809e-37
BC332_30829	BC332_30829	down	down	gnl|BL_ORD_ID|164842 sp|Q42059|GUN6_ARATH Endoglucanase 6 OS=Arabidopsis thaliana OX=3702 GN=At1g64390 PE=2 SV=2//0
BC332_31019	BC332_31019	down	down	gnl|BL_ORD_ID|54761 sp|Q9FMH5|CCA31_ARATH Putative cyclin-A3-1 OS=Arabidopsis thaliana OX=3702 GN=CYCA3-1 PE=3 SV=1//2.26938e-139
BC332_31052	BC332_31052	down	down	gnl|BL_ORD_ID|477417 sp|Q75VR0|TPC1B_TOBAC Two pore calcium channel protein 1B OS=Nicotiana tabacum OX=4097 GN=TPC1B PE=2 SV=1//8.42814e-84
BC332_31117	BC332_31117	down	down	gnl|BL_ORD_ID|39458 sp|Q9M077|AUR1_ARATH Serine/threonine-protein kinase Aurora-1 OS=Arabidopsis thaliana OX=3702 GN=AUR1 PE=1 SV=1//0
BC332_31146	BC332_31146	down	down	gnl|BL_ORD_ID|510857 sp|O65493|XCP1_ARATH Cysteine protease XCP1 OS=Arabidopsis thaliana OX=3702 GN=XCP1 PE=1 SV=1//0
BC332_31159	BC332_31159	down	down	gnl|BL_ORD_ID|55167 sp|Q9LDM4|CCB23_ARATH Cyclin-B2-3 OS=Arabidopsis thaliana OX=3702 GN=CYCB2-3 PE=2 SV=2//2.61873e-167
BC332_31180	BC332_31180	down	down	gnl|BL_ORD_ID|177963 sp|Q9SGS2|HMGB9_ARATH High mobility group B protein 9 OS=Arabidopsis thaliana OX=3702 GN=HMGB9 PE=1 SV=1//5.75352e-83
BC332_31184	BC332_31184	down	down	gnl|BL_ORD_ID|118821 sp|Q9SK27|ENL1_ARATH Early nodulin-like protein 1 OS=Arabidopsis thaliana OX=3702 GN=At2g25060 PE=1 SV=2//1.67994e-44
BC332_31186	BC332_31186	down	down	gnl|BL_ORD_ID|118821 sp|Q9SK27|ENL1_ARATH Early nodulin-like protein 1 OS=Arabidopsis thaliana OX=3702 GN=At2g25060 PE=1 SV=2//1.84531e-44
BC332_31550	BC332_31550	down	down	gnl|BL_ORD_ID|289247 sp|Q9LUS8|P2C40_ARATH Probable protein phosphatase 2C 40 OS=Arabidopsis thaliana OX=3702 GN=At3g16560 PE=2 SV=1//4.9986e-07
BC332_31772	BC332_31772	down	down	gnl|BL_ORD_ID|354143 sp|Q8S8V4|RK22_ATRBE 50S ribosomal protein L22, chloroplastic OS=Atropa belladonna OX=33113 GN=rpl22 PE=3 SV=1//7.51633e-103
BC332_31826	BC332_31826	down	down	gnl|BL_ORD_ID|486400 sp|Q8LD49|TRXX_ARATH Thioredoxin X, chloroplastic OS=Arabidopsis thaliana OX=3702 GN=ATHX PE=2 SV=2//1.69109e-47
BC332_31864	BC332_31864	down	down	-//-
BC332_32201	BC332_32201	down	down	gnl|BL_ORD_ID|160046 sp|Q9SZ54|GPX7_ARATH Putative glutathione peroxidase 7, chloroplastic OS=Arabidopsis thaliana OX=3702 GN=GPX7 PE=3 SV=2//1.46912e-110
BC332_32305	BC332_32305	down	down	gnl|BL_ORD_ID|41175 sp|Q9C5R8|BAS1B_ARATH 2-Cys peroxiredoxin BAS1-like, chloroplastic OS=Arabidopsis thaliana OX=3702 GN=At5g06290 PE=2 SV=3//2.52236e-136
BC332_32494	BC332_32494	down	down	gnl|BL_ORD_ID|472285 sp|Q8LPR9|TI110_ARATH Protein TIC110, chloroplastic OS=Arabidopsis thaliana OX=3702 GN=TIC110 PE=1 SV=1//0
BC332_32519	BC332_32519	down	down	gnl|BL_ORD_ID|53434 sp|P27524|CB4A_SOLLC Chlorophyll a-b binding protein CP24 10A, chloroplastic OS=Solanum lycopersicum OX=4081 GN=CAP10A PE=3 SV=1//7.0331e-164
BC332_32596	BC332_32596	down	down	gnl|BL_ORD_ID|110361 sp|Q8LSZ4|E2FE_ARATH E2F transcription factor-like E2FE OS=Arabidopsis thaliana OX=3702 GN=E2FE PE=1 SV=1//6.90355e-06
BC332_32731	BC332_32731	down	down	gnl|BL_ORD_ID|340612 sp|Q2MIH9|RBL_SOLBU Ribulose bisphosphate carboxylase large chain OS=Solanum bulbocastanum OX=147425 GN=rbcL PE=3 SV=1//1.33151e-55
BC332_32748	BC332_32748	down	down	gnl|BL_ORD_ID|320386 sp|Q2PMR7|PSBE_SOYBN Cytochrome b559 subunit alpha OS=Glycine max OX=3847 GN=psbE PE=3 SV=1//3.92278e-46
BC332_32750	BC332_32750	down	down	gnl|BL_ORD_ID|340408 sp|P30828|RBL_MAGLA Ribulose bisphosphate carboxylase large chain (Fragment) OS=Magnolia latahensis OX=3409 GN=rbcL PE=3 SV=1//3.48043e-123
BC332_32752	BC332_32752	down	down	gnl|BL_ORD_ID|318451 sp|P06405|PSAA_TOBAC Photosystem I P700 chlorophyll a apoprotein A1 OS=Nicotiana tabacum OX=4097 GN=psaA PE=3 SV=2//1.31078e-93
BC332_32882	BC332_32882	down	down	gnl|BL_ORD_ID|166963 sp|O80528|HASP_ARATH Serine/threonine-protein kinase haspin homolog OS=Arabidopsis thaliana OX=3702 GN=HASPIN PE=1 SV=1//0
BC332_33451	BC332_33451	down	down	gnl|BL_ORD_ID|143110 sp|P46690|GASA4_ARATH Gibberellin-regulated protein 4 OS=Arabidopsis thaliana OX=3702 GN=GASA4 PE=1 SV=2//2.51085e-16
BC332_33616	BC332_33616	down	down	gnl|BL_ORD_ID|402102 sp|Q9XHS0|RS12_HORVU 40S ribosomal protein S12 OS=Hordeum vulgare OX=4513 GN=RPS12 PE=2 SV=1//4.0542e-61
BC332_33727	BC332_33727	down	down	gnl|BL_ORD_ID|320608 sp|Q7IW43|PSBF_ZAMFU Cytochrome b559 subunit beta OS=Zamia furfuracea OX=42329 GN=psbF PE=3 SV=1//5.43574e-21
BC332_33729	BC332_33729	down	down	gnl|BL_ORD_ID|300074 sp|P69401|PETL_TOBAC Cytochrome b6-f complex subunit 6 OS=Nicotiana tabacum OX=4097 GN=petL PE=3 SV=1//6.15397e-12
BC332_33861	BC332_33861	down	down	gnl|BL_ORD_ID|318401 sp|Q9MUJ1|PSAA_PHLSQ Photosystem I P700 chlorophyll a apoprotein A1 (Fragment) OS=Phlegmariurus squarrosus OX=73615 GN=psaA PE=3 SV=1//3.82142e-13
BC332_33865	BC332_33865	down	down	gnl|BL_ORD_ID|33971 sp|Q27S65|ATPA_SOLTU ATP synthase subunit alpha, chloroplastic OS=Solanum tuberosum OX=4113 GN=atpA PE=3 SV=1//0
BC332_33966	BC332_33966	down	down	gnl|BL_ORD_ID|318429 sp|Q27S50|PSAA_SOLTU Photosystem I P700 chlorophyll a apoprotein A1 OS=Solanum tuberosum OX=4113 GN=psaA PE=3 SV=1//0
BC332_34114	BC332_34114	down	down	gnl|BL_ORD_ID|38472 sp|Q0ZJ33|ATPH_VITVI ATP synthase subunit c, chloroplastic OS=Vitis vinifera OX=29760 GN=atpH PE=3 SV=1//2.85723e-33
BC332_34116	BC332_34116	down	down	gnl|BL_ORD_ID|321161 sp|Q2VEJ3|PSBK_SOLTU Photosystem II reaction center protein K OS=Solanum tuberosum OX=4113 GN=psbK PE=3 SV=1//1.87906e-30
BC332_34117	BC332_34117	down	down	gnl|BL_ORD_ID|321161 sp|Q2VEJ3|PSBK_SOLTU Photosystem II reaction center protein K OS=Solanum tuberosum OX=4113 GN=psbK PE=3 SV=1//9.51887e-36
BC332_34277	BC332_34277	down	down	gnl|BL_ORD_ID|320410 sp|Q0ZJ03|PSBE_VITVI Cytochrome b559 subunit alpha OS=Vitis vinifera OX=29760 GN=psbE PE=3 SV=1//9.62611e-54
BC332_34278	BC332_34278	down	down	gnl|BL_ORD_ID|320608 sp|Q7IW43|PSBF_ZAMFU Cytochrome b559 subunit beta OS=Zamia furfuracea OX=42329 GN=psbF PE=3 SV=1//5.43574e-21
BC332_34289	BC332_34289	down	down	gnl|BL_ORD_ID|390261 sp|P42815|RNS3_ARATH Ribonuclease 3 OS=Arabidopsis thaliana OX=3702 GN=RNS3 PE=2 SV=1//3.04094e-11
BC332_34290	BC332_34290	down	down	-//-
BC332_34304	BC332_34304	down	down	gnl|BL_ORD_ID|94897 sp|F4JRJ6|DEAH9_ARATH Probable pre-mRNA-splicing factor ATP-dependent RNA helicase DEAH9 OS=Arabidopsis thaliana OX=3702 GN=At4g18465 PE=3 SV=1//1.66669e-29
BC332_34382	BC332_34382	down	down	gnl|BL_ORD_ID|95612 sp|Q8GTM0|DEF_NICAL Flower-specific defensin OS=Nicotiana alata OX=4087 GN=D1 PE=1 SV=1//2.70666e-20
BC332_34483	BC332_34483	down	down	gnl|BL_ORD_ID|390249 sp|P42813|RNS1_ARATH Ribonuclease 1 OS=Arabidopsis thaliana OX=3702 GN=RNS1 PE=1 SV=1//1.31054e-13
BC332_00960	BC332_00960	up	down	gnl|BL_ORD_ID|55301 sp|O49675|CCD4_ARATH Probable carotenoid cleavage dioxygenase 4, chloroplastic OS=Arabidopsis thaliana OX=3702 GN=CCD4 PE=1 SV=1//1.63464e-106
BC332_02329	BC332_02329	up	down	gnl|BL_ORD_ID|117099 sp|Q6JN46|EIX2_SOLLC Receptor-like protein EIX2 OS=Solanum lycopersicum OX=4081 GN=EIX2 PE=1 SV=2//7.29155e-155
BC332_06439	BC332_06439	up	down	-//-
BC332_07388	BC332_07388	up	down	gnl|BL_ORD_ID|434873 sp|Q149N8|SHPRH_HUMAN E3 ubiquitin-protein ligase SHPRH OS=Homo sapiens OX=9606 GN=SHPRH PE=1 SV=2//1.38356e-15
BC332_11535	BC332_11535	up	down	gnl|BL_ORD_ID|494523 sp|F8WKW1|UGT2_GARJA 7-deoxyloganetin glucosyltransferase OS=Gardenia jasminoides OX=114476 GN=UGT85A24 PE=1 SV=1//0
BC332_14895	BC332_14895	up	down	gnl|BL_ORD_ID|43366 sp|F4JSZ5|BIG1_ARATH Brefeldin A-inhibited guanine nucleotide-exchange protein 1 OS=Arabidopsis thaliana OX=3702 GN=BIG1 PE=2 SV=1//3.59748e-07
BC332_26580	BC332_26580	up	down	gnl|BL_ORD_ID|48848 sp|Q9FVS9|C96AF_ARATH Alkane hydroxylase MAH1 OS=Arabidopsis thaliana OX=3702 GN=CYP96A15 PE=2 SV=1//1.3878e-133
BC332_26940	BC332_26940	up	down	gnl|BL_ORD_ID|448116 sp|P60838|SUMM2_ARATH Disease resistance protein SUMM2 OS=Arabidopsis thaliana OX=3702 GN=SUMM2 PE=1 SV=1//2.10132e-13
BC332_27324	BC332_27324	up	down	gnl|BL_ORD_ID|337270 sp|Q6L438|R1A6_SOLDE Putative late blight resistance protein homolog R1A-6 OS=Solanum demissum OX=50514 GN=R1A-6 PE=3 SV=2//6.26212e-82
BC332_28871	BC332_28871	up	down	gnl|BL_ORD_ID|48843 sp|O81117|C94A1_VICSA Cytochrome P450 94A1 OS=Vicia sativa OX=3908 GN=CYP94A1 PE=2 SV=2//6.43364e-44
BC332_28926	BC332_28926	up	down	gnl|BL_ORD_ID|106627 sp|Q9LRR5|DRL21_ARATH Putative disease resistance protein At3g14460 OS=Arabidopsis thaliana OX=3702 GN=At3g14460 PE=3 SV=1//3.29234e-12
BC332_00150	BC332_00150	down	up	gnl|BL_ORD_ID|220318 sp|Q43191|LOX15_SOLTU Probable linoleate 9S-lipoxygenase 5 OS=Solanum tuberosum OX=4113 GN=LOX1.5 PE=2 SV=1//0
BC332_00155	BC332_00155	down	up	gnl|BL_ORD_ID|230962 sp|P92947|MDAR_ARATH Monodehydroascorbate reductase, chloroplastic/mitochondrial OS=Arabidopsis thaliana OX=3702 GN=MDAR5 PE=1 SV=3//0
BC332_00444	BC332_00444	down	up	-//-
BC332_00718	BC332_00718	down	up	gnl|BL_ORD_ID|226646 sp|O80888|M3K17_ARATH Mitogen-activated protein kinase kinase kinase 17 OS=Arabidopsis thaliana OX=3702 GN=MAPKKK17 PE=1 SV=1//9.63761e-36
BC332_00736	BC332_00736	down	up	gnl|BL_ORD_ID|43189 sp|Q9C7T4|BH096_ARATH Transcription factor bHLH96 OS=Arabidopsis thaliana OX=3702 GN=BHLH96 PE=1 SV=1//7.41952e-74
BC332_01233	BC332_01233	down	up	gnl|BL_ORD_ID|142272 sp|O81312|GAE3_ARATH UDP-glucuronate 4-epimerase 3 OS=Arabidopsis thaliana OX=3702 GN=GAE3 PE=2 SV=1//0
BC332_01252	BC332_01252	down	up	gnl|BL_ORD_ID|226836 sp|Q9LZY0|MA654_ARATH 65-kDa microtubule-associated protein 4 OS=Arabidopsis thaliana OX=3702 GN=MAP65-4 PE=1 SV=2//4.34143e-106
BC332_01907	BC332_01907	down	up	gnl|BL_ORD_ID|53445 sp|Q9XF89|CB5_ARATH Chlorophyll a-b binding protein CP26, chloroplastic OS=Arabidopsis thaliana OX=3702 GN=LHCB5 PE=1 SV=1//1.17592e-140
BC332_02193	BC332_02193	down	up	gnl|BL_ORD_ID|13132 sp|O81852|AKH2_ARATH Bifunctional aspartokinase/homoserine dehydrogenase 2, chloroplastic OS=Arabidopsis thaliana OX=3702 GN=AKHSDH2 PE=1 SV=1//0
BC332_02317	BC332_02317	down	up	gnl|BL_ORD_ID|288167 sp|O50039|OTC_ARATH Ornithine carbamoyltransferase, chloroplastic OS=Arabidopsis thaliana OX=3702 GN=OTC PE=1 SV=2//0
BC332_02715	BC332_02715	down	up	gnl|BL_ORD_ID|151101 sp|P55243|GLGL3_SOLTU Glucose-1-phosphate adenylyltransferase large subunit 3, chloroplastic/amyloplastic OS=Solanum tuberosum OX=4113 GN=AGPS3 PE=2 SV=1//0
BC332_03058	BC332_03058	down	up	gnl|BL_ORD_ID|60104 sp|Q9M1C2|CH101_ARATH 10 kDa chaperonin 1, chloroplastic OS=Arabidopsis thaliana OX=3702 GN=CPN10-1 PE=2 SV=1//1.25936e-64
BC332_03597	BC332_03597	down	up	gnl|BL_ORD_ID|46391 sp|Q7Y1C4|BRC2B_ARATH Protein BREAST CANCER SUSCEPTIBILITY 2 homolog B OS=Arabidopsis thaliana OX=3702 GN=BRCA2B PE=1 SV=1//0
BC332_04229	BC332_04229	down	up	gnl|BL_ORD_ID|53413 sp|P07370|CB2B_SOLLC Chlorophyll a-b binding protein 1B, chloroplastic OS=Solanum lycopersicum OX=4081 GN=CAB1B PE=3 SV=1//0
BC332_04231	BC332_04231	down	up	gnl|BL_ORD_ID|53420 sp|P07369|CB2G_SOLLC Chlorophyll a-b binding protein 3C, chloroplastic OS=Solanum lycopersicum OX=4081 GN=CAB3C PE=3 SV=1//4.58893e-170
BC332_04232	BC332_04232	down	up	gnl|BL_ORD_ID|53413 sp|P07370|CB2B_SOLLC Chlorophyll a-b binding protein 1B, chloroplastic OS=Solanum lycopersicum OX=4081 GN=CAB1B PE=3 SV=1//1.42955e-168
BC332_04235	BC332_04235	down	up	gnl|BL_ORD_ID|53413 sp|P07370|CB2B_SOLLC Chlorophyll a-b binding protein 1B, chloroplastic OS=Solanum lycopersicum OX=4081 GN=CAB1B PE=3 SV=1//6.26989e-169
BC332_04381	BC332_04381	down	up	gnl|BL_ORD_ID|81163 sp|Q9PTJ6|CTDSL_CHICK CTD small phosphatase-like protein OS=Gallus gallus OX=9031 GN=NFI1 PE=2 SV=2//2.83878e-43
BC332_04903	BC332_04903	down	up	gnl|BL_ORD_ID|321842 sp|P12301|PSBQ_SPIOL Oxygen-evolving enhancer protein 3, chloroplastic OS=Spinacia oleracea OX=3562 GN=PSBQ PE=1 SV=1//4.7311e-78
BC332_05052	BC332_05052	down	up	gnl|BL_ORD_ID|520337 sp|Q5XVH5|Y1710_ARATH Uncharacterized protein At1g65710 OS=Arabidopsis thaliana OX=3702 GN=At1g65710 PE=2 SV=1//1.50834e-12
BC332_05229	BC332_05229	down	up	-//-
BC332_05251	BC332_05251	down	up	gnl|BL_ORD_ID|198593 sp|Q54I39|IST1L_DICDI IST1-like protein OS=Dictyostelium discoideum OX=44689 GN=DDB_G0289029 PE=3 SV=1//4.0994e-30
BC332_05413	BC332_05413	down	up	gnl|BL_ORD_ID|299420 sp|Q9FJZ9|PER72_ARATH Peroxidase 72 OS=Arabidopsis thaliana OX=3702 GN=PER72 PE=1 SV=1//1.14396e-173
BC332_05526	BC332_05526	down	up	gnl|BL_ORD_ID|106286 sp|Q00874|DR100_ARATH DNA damage-repair/toleration protein DRT100 OS=Arabidopsis thaliana OX=3702 GN=DRT100 PE=2 SV=2//1.70577e-26
BC332_05738	BC332_05738	down	up	gnl|BL_ORD_ID|321799 sp|P26320|PSBO_SOLTU Oxygen-evolving enhancer protein 1, chloroplastic OS=Solanum tuberosum OX=4113 GN=PSBO PE=2 SV=1//0
BC332_05894	BC332_05894	down	up	gnl|BL_ORD_ID|474432 sp|O49939|TLP40_SPIOL Peptidyl-prolyl cis-trans isomerase, chloroplastic OS=Spinacia oleracea OX=3562 GN=TLP40 PE=1 SV=1//0
BC332_05959	BC332_05959	down	up	gnl|BL_ORD_ID|442854 sp|O22265|SR43C_ARATH Signal recognition particle 43 kDa protein, chloroplastic OS=Arabidopsis thaliana OX=3702 GN=CAO PE=1 SV=2//4.18758e-127
BC332_06243	BC332_06243	down	up	gnl|BL_ORD_ID|13223 sp|Q7XT99|AKR2_ORYSJ Probable aldo-keto reductase 2 OS=Oryza sativa subsp. japonica OX=39947 GN=Os04g0338000 PE=2 SV=2//0
BC332_06245	BC332_06245	down	up	gnl|BL_ORD_ID|48702 sp|Q8VWZ7|C76B6_CATRO Geraniol 8-hydroxylase OS=Catharanthus roseus OX=4058 GN=CYP76B6 PE=1 SV=1//0
BC332_06314	BC332_06314	down	up	-//-
BC332_06560	BC332_06560	down	up	gnl|BL_ORD_ID|74061 sp|Q6DF46|COQ6_XENTR Ubiquinone biosynthesis monooxygenase COQ6, mitochondrial OS=Xenopus tropicalis OX=8364 GN=coq6 PE=2 SV=1//8.11895e-73
BC332_07524	BC332_07524	down	up	gnl|BL_ORD_ID|53389 sp|P27489|CB23_SOLLC Chlorophyll a-b binding protein 13, chloroplastic OS=Solanum lycopersicum OX=4081 GN=CAB13 PE=1 SV=1//3.017e-180
BC332_07683	BC332_07683	down	up	gnl|BL_ORD_ID|38472 sp|Q0ZJ33|ATPH_VITVI ATP synthase subunit c, chloroplastic OS=Vitis vinifera OX=29760 GN=atpH PE=3 SV=1//2.85723e-33
BC332_07874	BC332_07874	down	up	-//-
BC332_08067	BC332_08067	down	up	gnl|BL_ORD_ID|56776 sp|P12216|CCSA_TOBAC Cytochrome c biogenesis protein CcsA OS=Nicotiana tabacum OX=4097 GN=ccsA PE=3 SV=1//1.61467e-177
BC332_08795	BC332_08795	down	up	-//-
BC332_09177	BC332_09177	down	up	gnl|BL_ORD_ID|53394 sp|Q9SQL2|CB24_PEA Chlorophyll a-b binding protein P4, chloroplastic OS=Pisum sativum OX=3888 GN=lhcA-P4 PE=1 SV=1//2.15006e-149
BC332_09181	BC332_09181	down	up	gnl|BL_ORD_ID|63200 sp|Q9ZS34|CHLP_TOBAC Geranylgeranyl diphosphate reductase, chloroplastic OS=Nicotiana tabacum OX=4097 GN=CHLP PE=2 SV=1//0
BC332_09284	BC332_09284	down	up	-//-
BC332_09289	BC332_09289	down	up	gnl|BL_ORD_ID|29261 sp|Q8S9J6|ASPA_ARATH Aspartyl protease family protein At5g10770 OS=Arabidopsis thaliana OX=3702 GN=At5g10770 PE=2 SV=1//8.31434e-96
BC332_09418	BC332_09418	down	up	gnl|BL_ORD_ID|132866 sp|Q9LDY5|FK172_ARATH Peptidyl-prolyl cis-trans isomerase FKBP17-2, chloroplastic OS=Arabidopsis thaliana OX=3702 GN=FKBP17-2 PE=1 SV=1//2.17667e-84
BC332_09703	BC332_09703	down	up	gnl|BL_ORD_ID|354477 sp|P21434|RK2_NICDE 50S ribosomal protein L2, chloroplastic OS=Nicotiana debneyi OX=4089 GN=rpl2 PE=3 SV=1//3.42655e-86
BC332_09824	BC332_09824	down	up	gnl|BL_ORD_ID|76222 sp|F4HTT6|CP26B_ARATH Peptidyl-prolyl cis-trans isomerase CYP26-2, chloroplastic OS=Arabidopsis thaliana OX=3702 GN=CYP26-2 PE=2 SV=1//7.974e-104
BC332_10145	BC332_10145	down	up	gnl|BL_ORD_ID|53364 sp|P27492|CB21_TOBAC Chlorophyll a-b binding protein 16, chloroplastic OS=Nicotiana tabacum OX=4097 GN=CAB16 PE=2 SV=1//0
BC332_11733	BC332_11733	down	up	gnl|BL_ORD_ID|465696 sp|P33629|TBA_PRUDU Tubulin alpha chain OS=Prunus dulcis OX=3755 GN=TUBA PE=2 SV=1//0
BC332_12217	BC332_12217	down	up	-//-
BC332_12568	BC332_12568	down	up	gnl|BL_ORD_ID|63048 sp|Q9FNB0|CHLH_ARATH Magnesium-chelatase subunit ChlH, chloroplastic OS=Arabidopsis thaliana OX=3702 GN=CHLH PE=1 SV=1//0
BC332_12591	BC332_12591	down	up	gnl|BL_ORD_ID|63028 sp|O24133|CHLD_TOBAC Magnesium-chelatase subunit ChlD, chloroplastic OS=Nicotiana tabacum OX=4097 GN=CHLD PE=2 SV=1//0
BC332_12634	BC332_12634	down	up	gnl|BL_ORD_ID|161803 sp|Q9SA68|GRXS1_ARATH Monothiol glutaredoxin-S1 OS=Arabidopsis thaliana OX=3702 GN=GRXS1 PE=3 SV=1//1.19043e-38
BC332_12802	BC332_12802	down	up	gnl|BL_ORD_ID|529218 sp|Q9LT24|Y3985_ARATH BTB/POZ domain-containing protein At3g19850 OS=Arabidopsis thaliana OX=3702 GN=At3g19850 PE=2 SV=1//7.11707e-153
BC332_13803	BC332_13803	down	up	-//-
BC332_14412	BC332_14412	down	up	gnl|BL_ORD_ID|53338 sp|P12360|CB11_SOLLC Chlorophyll a-b binding protein 6A, chloroplastic OS=Solanum lycopersicum OX=4081 GN=CAB6A PE=2 SV=1//7.64856e-158
BC332_17017	BC332_17017	down	up	gnl|BL_ORD_ID|473939 sp|P50156|TIP11_ORYSJ Probable aquaporin TIP1-1 OS=Oryza sativa subsp. japonica OX=39947 GN=TIP1-1 PE=2 SV=1//3.59225e-127
BC332_17241	BC332_17241	down	up	gnl|BL_ORD_ID|319278 sp|Q949Q5|PSAO_ARATH Photosystem I subunit O OS=Arabidopsis thaliana OX=3702 GN=PSAO PE=1 SV=1//1.51821e-50
BC332_17322	BC332_17322	down	up	gnl|BL_ORD_ID|466446 sp|Q9STE8|TC753_ARATH Protein TOC75-3, chloroplastic OS=Arabidopsis thaliana OX=3702 GN=TOC75-3 PE=1 SV=1//0
BC332_17347	BC332_17347	down	up	gnl|BL_ORD_ID|295311 sp|O82797|PCNA_TOBAC Proliferating cell nuclear antigen OS=Nicotiana tabacum OX=4097 GN=PCNA PE=2 SV=1//0
BC332_17400	BC332_17400	down	up	-//-
BC332_18095	BC332_18095	down	up	gnl|BL_ORD_ID|523394 sp|C0LGK9|Y2242_ARATH Probable LRR receptor-like serine/threonine-protein kinase At2g24230 OS=Arabidopsis thaliana OX=3702 GN=At2g24230 PE=2 SV=1//0
BC332_18146	BC332_18146	down	up	gnl|BL_ORD_ID|230432 sp|O80786|MCM5_ARATH DNA replication licensing factor MCM5 OS=Arabidopsis thaliana OX=3702 GN=MCM5 PE=1 SV=1//0
BC332_18556	BC332_18556	down	up	gnl|BL_ORD_ID|411324 sp|Q9FJA6|RS33_ARATH 40S ribosomal protein S3-3 OS=Arabidopsis thaliana OX=3702 GN=RPS3C PE=1 SV=1//2.92136e-86
BC332_18922	BC332_18922	down	up	gnl|BL_ORD_ID|321829 sp|P29795|PSBP_SOLLC Oxygen-evolving enhancer protein 2, chloroplastic OS=Solanum lycopersicum OX=4081 GN=PSBP PE=2 SV=1//2.64786e-166
BC332_18968	BC332_18968	down	up	gnl|BL_ORD_ID|53396 sp|P14278|CB24_SOLLC Chlorophyll a-b binding protein 4, chloroplastic OS=Solanum lycopersicum OX=4081 GN=CAB4 PE=2 SV=1//0
BC332_19257	BC332_19257	down	up	gnl|BL_ORD_ID|311207 sp|Q9SDT1|POR_DAUCA Protochlorophyllide reductase, chloroplastic OS=Daucus carota OX=4039 GN=POR1 PE=2 SV=1//0
BC332_19277	BC332_19277	down	up	gnl|BL_ORD_ID|65444 sp|Q9SKU1|CLC1_ARATH Clathrin light chain 1 OS=Arabidopsis thaliana OX=3702 GN=At2g20760 PE=2 SV=1//2.31533e-69
BC332_19354	BC332_19354	down	up	gnl|BL_ORD_ID|133123 sp|Q9ZWA8|FLA9_ARATH Fasciclin-like arabinogalactan protein 9 OS=Arabidopsis thaliana OX=3702 GN=FLA9 PE=1 SV=1//6.0985e-50
BC332_19592	BC332_19592	down	up	gnl|BL_ORD_ID|47823 sp|Q9M2K4|BZP61_ARATH Basic leucine zipper 61 OS=Arabidopsis thaliana OX=3702 GN=BZIP61 PE=1 SV=1//2.40421e-79
BC332_19822	BC332_19822	down	up	gnl|BL_ORD_ID|13817 sp|P46256|ALF1_PEA Fructose-bisphosphate aldolase, cytoplasmic isozyme 1 OS=Pisum sativum OX=3888 PE=2 SV=1//0
BC332_19946	BC332_19946	down	up	gnl|BL_ORD_ID|308487 sp|Q96575|PME22_SOLLC Pectinesterase 2.2 OS=Solanum lycopersicum OX=4081 GN=PME2.2 PE=3 SV=1//0
BC332_19975	BC332_19975	down	up	gnl|BL_ORD_ID|307129 sp|Q42670|PLSC_COCNU 1-acyl-sn-glycerol-3-phosphate acyltransferase OS=Cocos nucifera OX=13894 PE=1 SV=1//2.89806e-43
BC332_20008	BC332_20008	down	up	gnl|BL_ORD_ID|311207 sp|Q9SDT1|POR_DAUCA Protochlorophyllide reductase, chloroplastic OS=Daucus carota OX=4039 GN=POR1 PE=2 SV=1//0
BC332_20221	BC332_20221	down	up	gnl|BL_ORD_ID|319272 sp|P49107|PSAN_ARATH Photosystem I reaction center subunit N, chloroplastic OS=Arabidopsis thaliana OX=3702 GN=PSAN PE=1 SV=2//8.30055e-66
BC332_22412	BC332_22412	down	up	-//-
BC332_22682	BC332_22682	down	up	gnl|BL_ORD_ID|477542 sp|P48496|TPIC_SPIOL Triosephosphate isomerase, chloroplastic OS=Spinacia oleracea OX=3562 GN=TPIP1 PE=1 SV=1//1.1001e-158
BC332_22817	BC332_22817	down	up	gnl|BL_ORD_ID|469556 sp|P31212|THD1_SOLTU Threonine dehydratase biosynthetic (Fragment) OS=Solanum tuberosum OX=4113 GN=TD PE=2 SV=1//9.95803e-137
BC332_22917	BC332_22917	down	up	gnl|BL_ORD_ID|442867 sp|P37107|SR54C_ARATH Signal recognition particle 54 kDa protein, chloroplastic OS=Arabidopsis thaliana OX=3702 GN=FFC PE=1 SV=1//0
BC332_22920	BC332_22920	down	up	gnl|BL_ORD_ID|347643 sp|Q6NLG7|RFA3B_ARATH Replication protein A 14 kDa subunit B OS=Arabidopsis thaliana OX=3702 GN=RPA3B PE=1 SV=1//6.14822e-45
BC332_23331	BC332_23331	down	up	gnl|BL_ORD_ID|207539 sp|Q5E913|KN10B_ARATH Kinesin-like protein KIN-10B OS=Arabidopsis thaliana OX=3702 GN=KIN10B PE=2 SV=1//0
BC332_23405	BC332_23405	down	up	gnl|BL_ORD_ID|318429 sp|Q27S50|PSAA_SOLTU Photosystem I P700 chlorophyll a apoprotein A1 OS=Solanum tuberosum OX=4113 GN=psaA PE=3 SV=1//0
BC332_24123	BC332_24123	down	up	gnl|BL_ORD_ID|207563 sp|Q07970|KN14C_ARATH Kinesin-like protein KIN-14C OS=Arabidopsis thaliana OX=3702 GN=KIN14C PE=2 SV=1//0
BC332_24689	BC332_24689	down	up	gnl|BL_ORD_ID|448116 sp|P60838|SUMM2_ARATH Disease resistance protein SUMM2 OS=Arabidopsis thaliana OX=3702 GN=SUMM2 PE=1 SV=1//4.22605e-73
BC332_24946	BC332_24946	down	up	gnl|BL_ORD_ID|53342 sp|P10708|CB12_SOLLC Chlorophyll a-b binding protein 7, chloroplastic OS=Solanum lycopersicum OX=4081 GN=CAB7 PE=3 SV=1//4.2776e-173
BC332_25289	BC332_25289	down	up	gnl|BL_ORD_ID|82175 sp|Q8LCA1|CUT1B_ARATH Protein CURVATURE THYLAKOID 1B, chloroplastic OS=Arabidopsis thaliana OX=3702 GN=CURT1B PE=1 SV=2//8.5972e-51
BC332_25409	BC332_25409	down	up	gnl|BL_ORD_ID|446542 sp|Q9M158|STR4_ARATH Rhodanese-like domain-containing protein 4, chloroplastic OS=Arabidopsis thaliana OX=3702 GN=STR4 PE=1 SV=2//1.38115e-98
BC332_27012	BC332_27012	down	up	gnl|BL_ORD_ID|78035 sp|Q6SJV8|CRD1_GOSHI Magnesium-protoporphyrin IX monomethyl ester [oxidative] cyclase, chloroplastic OS=Gossypium hirsutum OX=3635 GN=CRD1 PE=2 SV=2//0
BC332_29222	BC332_29222	down	up	gnl|BL_ORD_ID|10849 sp|A1L4Y2|ADHL3_ARATH Alcohol dehydrogenase-like 3 OS=Arabidopsis thaliana OX=3702 GN=At1g32780 PE=2 SV=1//9.52629e-64
BC332_29224	BC332_29224	down	up	gnl|BL_ORD_ID|229645 sp|Q94FL9|MB3R4_ARATH Transcription factor MYB3R-4 OS=Arabidopsis thaliana OX=3702 GN=MYB3R4 PE=1 SV=1//1.40297e-154
BC332_29511	BC332_29511	down	up	gnl|BL_ORD_ID|39684 sp|P33080|AX10A_SOYBN Auxin-induced protein X10A OS=Glycine max OX=3847 PE=2 SV=1//1.72425e-18
BC332_29573	BC332_29573	down	up	gnl|BL_ORD_ID|427178 sp|Q9FJG0|SAU20_ARATH Auxin-responsive protein SAUR20 OS=Arabidopsis thaliana OX=3702 GN=SAUR20 PE=2 SV=1//2.77581e-34
BC332_29679	BC332_29679	down	up	gnl|BL_ORD_ID|530990 sp|P0CB23|Y4862_ARATH Uncharacterized protein At4g38062 OS=Arabidopsis thaliana OX=3702 GN=At4g38062 PE=4 SV=1//3.46466e-09
BC332_30929	BC332_30929	down	up	gnl|BL_ORD_ID|11279 sp|O04496|AED3_ARATH Aspartyl protease AED3 OS=Arabidopsis thaliana OX=3702 GN=AED3 PE=1 SV=1//3.19678e-162
BC332_31359	BC332_31359	down	up	gnl|BL_ORD_ID|207545 sp|Q8L7Y8|KN12B_ARATH Kinesin-like protein KIN-12B OS=Arabidopsis thaliana OX=3702 GN=KIN12B PE=1 SV=1//0
BC332_31891	BC332_31891	down	up	gnl|BL_ORD_ID|98551 sp|Q55512|DHAS_SYNY3 Aspartate-semialdehyde dehydrogenase OS=Synechocystis sp. (strain PCC 6803 / Kazusa) OX=1111708 GN=asd PE=3 SV=2//8.14935e-110
BC332_31963	BC332_31963	down	up	gnl|BL_ORD_ID|335383 sp|B8XCH5|QKY_ARATH Protein QUIRKY OS=Arabidopsis thaliana OX=3702 GN=QKY PE=2 SV=1//3.44963e-42
BC332_32384	BC332_32384	down	up	gnl|BL_ORD_ID|216839 sp|Q9C639|LHCA5_ARATH Photosystem I chlorophyll a/b-binding protein 5, chloroplastic OS=Arabidopsis thaliana OX=3702 GN=LHCA5 PE=1 SV=1//1.65488e-77
BC332_32516	BC332_32516	down	up	gnl|BL_ORD_ID|53434 sp|P27524|CB4A_SOLLC Chlorophyll a-b binding protein CP24 10A, chloroplastic OS=Solanum lycopersicum OX=4081 GN=CAP10A PE=3 SV=1//5.57646e-160
BC332_32863	BC332_32863	down	up	gnl|BL_ORD_ID|148204 sp|O80522|GDL2_ARATH GDSL esterase/lipase At1g09390 OS=Arabidopsis thaliana OX=3702 GN=At1g09390 PE=2 SV=1//8.76519e-176
BC332_32972	BC332_32972	down	up	-//-
BC332_33227	BC332_33227	down	up	gnl|BL_ORD_ID|305486 sp|P93004|PIP27_ARATH Aquaporin PIP2-7 OS=Arabidopsis thaliana OX=3702 GN=PIP2-7 PE=1 SV=2//3.28379e-176
BC332_33233	BC332_33233	down	up	gnl|BL_ORD_ID|249387 sp|O22468|MSI2_ARATH WD-40 repeat-containing protein MSI2 OS=Arabidopsis thaliana OX=3702 GN=MSI2 PE=2 SV=1//0

## Sheet: HNCy01 vs. HNCc22
Supplementary Table 8. Information of DE lncRNA and its DE targeted mRNA between HNCy01 vs. HNCc22.
Gene id	mRNA id	mRNA regulation	lncRNA regulation	Description
BC332_00017	BC332_00017	up	up	gnl|BL_ORD_ID|444024 sp|Q00775|SSG1_SOLTU Granule-bound starch synthase 1, chloroplastic/amyloplastic OS=Solanum tuberosum OX=4113 GN=WAXY PE=1 SV=1//0
BC332_00074	BC332_00074	up	up	gnl|BL_ORD_ID|237053 sp|Q9SGU9|MGL_ARATH Methionine gamma-lyase OS=Arabidopsis thaliana OX=3702 GN=MGL PE=1 SV=1//0
BC332_00076	BC332_00076	up	up	gnl|BL_ORD_ID|31901 sp|P46897|ATHB7_ARATH Homeobox-leucine zipper protein ATHB-7 OS=Arabidopsis thaliana OX=3702 GN=ATHB-7 PE=1 SV=2//1.4997e-26
BC332_00157	BC332_00157	up	up	gnl|BL_ORD_ID|495 sp|P31531|1A1C_SOYBN 1-aminocyclopropane-1-carboxylate synthase OS=Glycine max OX=3847 GN=ACS1 PE=2 SV=1//0
BC332_00174	BC332_00174	up	up	gnl|BL_ORD_ID|3843 sp|Q9LYS2|AB10C_ARATH ABC transporter C family member 10 OS=Arabidopsis thaliana OX=3702 GN=ABCC10 PE=2 SV=2//5.48185e-11
BC332_00209	BC332_00209	up	up	gnl|BL_ORD_ID|79616 sp|Q0WVN5|CSLG3_ARATH Cellulose synthase-like protein G3 OS=Arabidopsis thaliana OX=3702 GN=CSLG3 PE=2 SV=2//1.73829e-67
BC332_00242	BC332_00242	up	up	-//-
BC332_00346	BC332_00346	up	up	gnl|BL_ORD_ID|474463 sp|P81370|TLP_ACTDE Thaumatin-like protein OS=Actinidia deliciosa OX=3627 GN=tlp PE=1 SV=2//1.6098e-96
BC332_00393	BC332_00393	up	up	gnl|BL_ORD_ID|471 sp|Q9LQ10|1A110_ARATH Probable aminotransferase ACS10 OS=Arabidopsis thaliana OX=3702 GN=ACS10 PE=1 SV=1//0
BC332_00449	BC332_00449	up	up	gnl|BL_ORD_ID|15492 sp|Q8H1H9|AMO_ARATH Primary amine oxidase OS=Arabidopsis thaliana OX=3702 GN=At1g62810 PE=2 SV=1//0
BC332_00468	BC332_00468	up	up	gnl|BL_ORD_ID|45883 sp|O82286|BPC7_ARATH Protein BASIC PENTACYSTEINE7 OS=Arabidopsis thaliana OX=3702 GN=BPC7 PE=1 SV=1//3.64893e-47
BC332_00518	BC332_00518	up	up	gnl|BL_ORD_ID|259729 sp|P0CP00|MYO1_CRYNJ Myosin-1 OS=Cryptococcus neoformans var. neoformans serotype D (strain JEC21 / ATCC MYA-565) OX=214684 GN=MYO1 PE=3 SV=1//7.40226e-07
BC332_00543	BC332_00543	up	up	gnl|BL_ORD_ID|164979 sp|Q8VZP6|GUX8_ARATH Putative glucuronosyltransferase PGSIP8 OS=Arabidopsis thaliana OX=3702 GN=PGSIP8 PE=2 SV=1//0
BC332_00631	BC332_00631	up	up	gnl|BL_ORD_ID|111937 sp|O80341|EF102_ARATH Ethylene-responsive transcription factor 5 OS=Arabidopsis thaliana OX=3702 GN=ERF5 PE=2 SV=1//8.71874e-30
BC332_00696	BC332_00696	up	up	gnl|BL_ORD_ID|124048 sp|Q850K7|EXLB1_ORYSJ Expansin-like B1 OS=Oryza sativa subsp. japonica OX=39947 GN=EXLB1 PE=2 SV=2//4.45865e-108
BC332_00731	BC332_00731	up	up	-//-
BC332_00733	BC332_00733	up	up	gnl|BL_ORD_ID|438304 sp|Q0JKZ0|SNL6_ORYSJ Cinnamoyl-CoA reductase-like SNL6 OS=Oryza sativa subsp. japonica OX=39947 GN=SNL6 PE=3 SV=1//1.74607e-44
BC332_00739	BC332_00739	up	up	-//-
BC332_00770	BC332_00770	up	up	gnl|BL_ORD_ID|260438 sp|O49697|NAC71_ARATH NAC domain-containing protein 71 OS=Arabidopsis thaliana OX=3702 GN=NAC071 PE=2 SV=1//3.0171e-97
BC332_00820	BC332_00820	up	up	gnl|BL_ORD_ID|422035 sp|Q8GWH5|RTNLT_ARATH Reticulon-like protein B22 OS=Arabidopsis thaliana OX=3702 GN=RTNLB22 PE=2 SV=1//2.33259e-68
BC332_00907	BC332_00907	up	up	gnl|BL_ORD_ID|58476 sp|Q9LW83|CE101_ARATH G-type lectin S-receptor-like serine/threonine-protein kinase CES101 OS=Arabidopsis thaliana OX=3702 GN=CES101 PE=2 SV=2//0
BC332_00921	BC332_00921	up	up	gnl|BL_ORD_ID|172678 sp|F4IQG4|HIP30_ARATH Heavy metal-associated isoprenylated plant protein 30 OS=Arabidopsis thaliana OX=3702 GN=HIPP30 PE=1 SV=1//1.43114e-53
BC332_00973	BC332_00973	up	up	gnl|BL_ORD_ID|17733 sp|Q41224|AOX1_TOBAC Ubiquinol oxidase 1, mitochondrial OS=Nicotiana tabacum OX=4097 GN=AOX1 PE=1 SV=1//0
BC332_00975	BC332_00975	up	up	gnl|BL_ORD_ID|108126 sp|F4KD71|DUR3_ARATH Urea-proton symporter DUR3 OS=Arabidopsis thaliana OX=3702 GN=DUR3 PE=1 SV=1//2.31975e-65
BC332_00976	BC332_00976	up	up	gnl|BL_ORD_ID|108126 sp|F4KD71|DUR3_ARATH Urea-proton symporter DUR3 OS=Arabidopsis thaliana OX=3702 GN=DUR3 PE=1 SV=1//0
BC332_01003	BC332_01003	up	up	-//-
BC332_01038	BC332_01038	up	up	gnl|BL_ORD_ID|117099 sp|Q6JN46|EIX2_SOLLC Receptor-like protein EIX2 OS=Solanum lycopersicum OX=4081 GN=EIX2 PE=1 SV=2//0
BC332_01056	BC332_01056	up	up	gnl|BL_ORD_ID|268231 sp|F4I9E1|NFD4_ARATH Protein NUCLEAR FUSION DEFECTIVE 4 OS=Arabidopsis thaliana OX=3702 GN=NFD4 PE=3 SV=1//0
BC332_01061	BC332_01061	up	up	-//-
BC332_01154	BC332_01154	up	up	gnl|BL_ORD_ID|275172 sp|Q9FJH8|NRT24_ARATH High affinity nitrate transporter 2.4 OS=Arabidopsis thaliana OX=3702 GN=NRT2.4 PE=2 SV=1//2.35334e-62
BC332_01244	BC332_01244	up	up	gnl|BL_ORD_ID|437827 sp|Q8L7W5|SMO11_ARATH Methylsterol monooxygenase 1-1 OS=Arabidopsis thaliana OX=3702 GN=SMO1-1 PE=1 SV=1//1.19582e-145
BC332_01447	BC332_01447	up	up	gnl|BL_ORD_ID|172522 sp|Q5NUF4|HIDM_GLYEC 2-hydroxyisoflavanone dehydratase OS=Glycyrrhiza echinata OX=46348 GN=HIDM PE=1 SV=1//3.60797e-73
BC332_01470	BC332_01470	up	up	gnl|BL_ORD_ID|304097 sp|Q9LHN7|PHSC_ARATH Probable polyamine transporter At3g13620 OS=Arabidopsis thaliana OX=3702 GN=At3g13620 PE=2 SV=1//0
BC332_01472	BC332_01472	up	up	gnl|BL_ORD_ID|304097 sp|Q9LHN7|PHSC_ARATH Probable polyamine transporter At3g13620 OS=Arabidopsis thaliana OX=3702 GN=At3g13620 PE=2 SV=1//0
BC332_01475	BC332_01475	up	up	-//-
BC332_01544	BC332_01544	up	up	gnl|BL_ORD_ID|56459 sp|Q9S9N9|CCR1_ARATH Cinnamoyl-CoA reductase 1 OS=Arabidopsis thaliana OX=3702 GN=CCR1 PE=1 SV=1//4.83588e-87
BC332_01611	BC332_01611	up	up	gnl|BL_ORD_ID|138465 sp|P14903|FSPM_SOLLC Fruit-specific protein OS=Solanum lycopersicum OX=4081 GN=2A11 PE=1 SV=1//2.6488e-16
BC332_01614	BC332_01614	up	up	gnl|BL_ORD_ID|68176 sp|F4I8S3|CLSY3_ARATH SNF2 domain-containing protein CLASSY 3 OS=Arabidopsis thaliana OX=3702 GN=CLSY3 PE=1 SV=1//2.68508e-156
BC332_01721	BC332_01721	up	up	gnl|BL_ORD_ID|110215 sp|Q01412|E13A_SOLLC Glucan endo-1,3-beta-glucosidase A OS=Solanum lycopersicum OX=4081 PE=1 SV=1//0
BC332_01828	BC332_01828	up	up	gnl|BL_ORD_ID|285993 sp|Q0WMZ5|OP162_ARATH Outer envelope pore protein 16-2, chloroplastic OS=Arabidopsis thaliana OX=3702 GN=OEP162 PE=2 SV=1//1.58344e-39
BC332_01915	BC332_01915	up	up	gnl|BL_ORD_ID|554986 sp|Q8LGB6|ZED1_ARATH Non-functional pseudokinase ZED1 OS=Arabidopsis thaliana OX=3702 GN=ZED1 PE=1 SV=1//2.94602e-50
BC332_01928	BC332_01928	up	up	gnl|BL_ORD_ID|41489 sp|O64885|BCCIP_ARATH Protein BCCIP homolog OS=Arabidopsis thaliana OX=3702 GN=At2g44510 PE=1 SV=2//2.94765e-09
BC332_01945	BC332_01945	up	up	gnl|BL_ORD_ID|40893 sp|Q8VYW2|BAM9_ARATH Inactive beta-amylase 9 OS=Arabidopsis thaliana OX=3702 GN=BAM9 PE=2 SV=1//1.93036e-177
BC332_02134	BC332_02134	up	up	gnl|BL_ORD_ID|529907 sp|Q56XJ7|Y4276_ARATH Uncharacterized protein At4g22758 OS=Arabidopsis thaliana OX=3702 GN=At4g22758 PE=2 SV=1//7.53724e-12
BC332_02155	BC332_02155	up	up	gnl|BL_ORD_ID|228302 sp|Q8LGS1|MARD1_ARATH Protein MARD1 OS=Arabidopsis thaliana OX=3702 GN=MARD1 PE=2 SV=2//2.68834e-08
BC332_02432	BC332_02432	up	up	gnl|BL_ORD_ID|312133 sp|Q5MAU8|PPA27_ARATH Probable inactive purple acid phosphatase 27 OS=Arabidopsis thaliana OX=3702 GN=PAP27 PE=2 SV=1//8.9741e-106
BC332_02470	BC332_02470	up	up	gnl|BL_ORD_ID|510411 sp|O22900|WRK23_ARATH Probable WRKY transcription factor 23 OS=Arabidopsis thaliana OX=3702 GN=WRKY23 PE=2 SV=1//1.46333e-49
BC332_02482	BC332_02482	up	up	gnl|BL_ORD_ID|45746 sp|Q9M1P7|BOR2_ARATH Probable boron transporter 2 OS=Arabidopsis thaliana OX=3702 GN=BOR2 PE=2 SV=1//0
BC332_02489	BC332_02489	up	up	gnl|BL_ORD_ID|157282 sp|O22893|GOLS1_ARATH Galactinol synthase 1 OS=Arabidopsis thaliana OX=3702 GN=GOLS1 PE=1 SV=1//4.1364e-169
BC332_02520	BC332_02520	up	up	gnl|BL_ORD_ID|308521 sp|O80722|PME4_ARATH Pectinesterase 4 OS=Arabidopsis thaliana OX=3702 GN=PME4 PE=2 SV=1//6.01363e-125
BC332_02702	BC332_02702	up	up	gnl|BL_ORD_ID|259090 sp|O22264|MYB12_ARATH Transcription factor MYB12 OS=Arabidopsis thaliana OX=3702 GN=MYB12 PE=1 SV=1//1.26186e-70
BC332_02771	BC332_02771	up	up	gnl|BL_ORD_ID|443127 sp|Q39224|SRG1_ARATH Protein SRG1 OS=Arabidopsis thaliana OX=3702 GN=SRG1 PE=2 SV=1//7.33702e-95
BC332_02807	BC332_02807	up	up	-//-
BC332_02810	BC332_02810	up	up	gnl|BL_ORD_ID|236873 sp|Q6NUT3|MFS12_HUMAN Major facilitator superfamily domain-containing protein 12 OS=Homo sapiens OX=9606 GN=MFSD12 PE=1 SV=2//3.23296e-39
BC332_02811	BC332_02811	up	up	gnl|BL_ORD_ID|236873 sp|Q6NUT3|MFS12_HUMAN Major facilitator superfamily domain-containing protein 12 OS=Homo sapiens OX=9606 GN=MFSD12 PE=1 SV=2//1.70408e-48
BC332_02823	BC332_02823	up	up	gnl|BL_ORD_ID|312451 sp|Q42910|PPDK_MESCR Pyruvate, phosphate dikinase, chloroplastic OS=Mesembryanthemum crystallinum OX=3544 GN=PPD PE=2 SV=1//0
BC332_02827	BC332_02827	up	up	-//-
BC332_03017	BC332_03017	up	up	-//-
BC332_03034	BC332_03034	up	up	gnl|BL_ORD_ID|521362 sp|Q3E6Y3|Y1869_ARATH Uncharacterized protein At1g28695 OS=Arabidopsis thaliana OX=3702 GN=At1g28695 PE=2 SV=1//5.52046e-109
BC332_03131	BC332_03131	up	up	-//-
BC332_03251	BC332_03251	up	up	gnl|BL_ORD_ID|426630 sp|Q9SPV4|SAMT_CLABR Salicylate carboxymethyltransferase OS=Clarkia breweri OX=36903 GN=SAMT PE=1 SV=1//3.66272e-91
BC332_03399	BC332_03399	up	up	gnl|BL_ORD_ID|177811 sp|Q9XEL8|HMDH2_CAPAN 3-hydroxy-3-methylglutaryl-coenzyme A reductase 2 OS=Capsicum annuum OX=4072 GN=HMGR2 PE=2 SV=1//0
BC332_03454	BC332_03454	up	up	gnl|BL_ORD_ID|3913 sp|Q9MA15|AB1K3_ARATH Protein ACTIVITY OF BC1 COMPLEX KINASE 3, chloroplastic OS=Arabidopsis thaliana OX=3702 GN=ABC1K3 PE=1 SV=1//5.68839e-08
BC332_03504	BC332_03504	up	up	gnl|BL_ORD_ID|510403 sp|O22176|WRK15_ARATH Probable WRKY transcription factor 15 OS=Arabidopsis thaliana OX=3702 GN=WRKY15 PE=2 SV=1//1.05175e-49
BC332_03616	BC332_03616	up	up	gnl|BL_ORD_ID|530732 sp|O81832|Y4729_ARATH G-type lectin S-receptor-like serine/threonine-protein kinase At4g27290 OS=Arabidopsis thaliana OX=3702 GN=At4g27290 PE=3 SV=4//0
BC332_03642	BC332_03642	up	up	gnl|BL_ORD_ID|166998 sp|P46604|HAT22_ARATH Homeobox-leucine zipper protein HAT22 OS=Arabidopsis thaliana OX=3702 GN=HAT22 PE=1 SV=1//6.7701e-67
BC332_03662	BC332_03662	up	up	gnl|BL_ORD_ID|4663 sp|O81108|ACA2_ARATH Calcium-transporting ATPase 2, plasma membrane-type OS=Arabidopsis thaliana OX=3702 GN=ACA2 PE=1 SV=1//0
BC332_03670	BC332_03670	up	up	gnl|BL_ORD_ID|295615 sp|Q9LZL3|PCS1L_ARATH Aspartic proteinase PCS1 OS=Arabidopsis thaliana OX=3702 GN=PCS1 PE=2 SV=1//8.47186e-169
BC332_03770	BC332_03770	up	up	-//-
BC332_03787	BC332_03787	up	up	gnl|BL_ORD_ID|3884 sp|Q7ZVZ7|AB17C_DANRE Alpha/beta hydrolase domain-containing protein 17C OS=Danio rerio OX=7955 GN=abhd17c PE=2 SV=1//3.62213e-76
BC332_03894	BC332_03894	up	up	gnl|BL_ORD_ID|275176 sp|Q9LYK2|NRT27_ARATH High affinity nitrate transporter 2.7 OS=Arabidopsis thaliana OX=3702 GN=NRT2.7 PE=2 SV=1//0
BC332_03939	BC332_03939	up	up	gnl|BL_ORD_ID|466673 sp|Q9LSD5|TCP20_ARATH Transcription factor TCP20 OS=Arabidopsis thaliana OX=3702 GN=TCP20 PE=1 SV=1//3.2334e-53
BC332_03943	BC332_03943	up	up	gnl|BL_ORD_ID|91462 sp|K7K424|DAT2D_SOYBN Diacylglycerol O-acyltransferase 2D OS=Glycine max OX=3847 GN=DGAT2D PE=1 SV=1//1.13375e-160
BC332_03954	BC332_03954	up	up	gnl|BL_ORD_ID|88877 sp|Q7XKU5|DAO_ORYSJ 2-oxoglutarate-dependent dioxygenase DAO OS=Oryza sativa subsp. japonica OX=39947 GN=DAO PE=2 SV=2//5.86799e-106
BC332_03972	BC332_03972	up	up	gnl|BL_ORD_ID|18849 sp|Q03197|API10_SOLTU Aspartic protease inhibitor 10 OS=Solanum tuberosum OX=4113 GN=CDI PE=2 SV=1//1.04479e-34
BC332_04004	BC332_04004	up	up	gnl|BL_ORD_ID|474034 sp|Q7XVM8|TIR1B_ORYSJ Transport inhibitor response 1-like protein Os04g0395600 OS=Oryza sativa subsp. japonica OX=39947 GN=Os04g0395600 PE=2 SV=1//4.90091e-69
BC332_04138	BC332_04138	up	up	gnl|BL_ORD_ID|49158 sp|Q84MA5|CAAT1_ARATH Cationic amino acid transporter 1 OS=Arabidopsis thaliana OX=3702 GN=CAT1 PE=1 SV=1//0
BC332_04159	BC332_04159	up	up	gnl|BL_ORD_ID|3763 sp|Q9LJJ7|AATP9_ARATH AAA-ATPase At3g28580 OS=Arabidopsis thaliana OX=3702 GN=At3g28580 PE=2 SV=1//0
BC332_04240	BC332_04240	up	up	gnl|BL_ORD_ID|326435 sp|O49726|PUP21_ARATH Purine permease 21 OS=Arabidopsis thaliana OX=3702 GN=PUP21 PE=2 SV=2//4.3554e-82
BC332_04241	BC332_04241	up	up	gnl|BL_ORD_ID|326435 sp|O49726|PUP21_ARATH Purine permease 21 OS=Arabidopsis thaliana OX=3702 GN=PUP21 PE=2 SV=2//2.85837e-94
BC332_04242	BC332_04242	up	up	gnl|BL_ORD_ID|326435 sp|O49726|PUP21_ARATH Purine permease 21 OS=Arabidopsis thaliana OX=3702 GN=PUP21 PE=2 SV=2//2.785e-100
BC332_04257	BC332_04257	up	up	gnl|BL_ORD_ID|78289 sp|F4I1G5|CRIM2_ARATH Cold-regulated 413 inner membrane protein 2, chloroplastic OS=Arabidopsis thaliana OX=3702 GN=COR413IM2 PE=1 SV=1//4.46148e-72
BC332_04328	BC332_04328	up	up	gnl|BL_ORD_ID|427470 sp|Q9FK76|SBT56_ARATH Subtilisin-like protease SBT5.6 OS=Arabidopsis thaliana OX=3702 GN=SBT5.6 PE=2 SV=1//0
BC332_04332	BC332_04332	up	up	gnl|BL_ORD_ID|427470 sp|Q9FK76|SBT56_ARATH Subtilisin-like protease SBT5.6 OS=Arabidopsis thaliana OX=3702 GN=SBT5.6 PE=2 SV=1//3.66867e-08
BC332_04391	BC332_04391	up	up	gnl|BL_ORD_ID|429142 sp|Q8RWZ5|SD25_ARATH G-type lectin S-receptor-like serine/threonine-protein kinase SD2-5 OS=Arabidopsis thaliana OX=3702 GN=SD25 PE=1 SV=1//3.96123e-113
BC332_04403	BC332_04403	up	up	gnl|BL_ORD_ID|295350 sp|Q52K95|PCP14_ARATH Precursor of CEP14 OS=Arabidopsis thaliana OX=3702 GN=CEP14 PE=2 SV=1//5.66954e-21
BC332_04408	BC332_04408	up	up	gnl|BL_ORD_ID|510464 sp|Q93WV5|WRK69_ARATH Probable WRKY transcription factor 69 OS=Arabidopsis thaliana OX=3702 GN=WRKY69 PE=2 SV=1//2.11925e-52
BC332_04414	BC332_04414	up	up	-//-
BC332_04428	BC332_04428	up	up	gnl|BL_ORD_ID|466190 sp|Q8VY22|TBL38_ARATH Protein trichome birefringence-like 38 OS=Arabidopsis thaliana OX=3702 GN=TBL38 PE=2 SV=1//1.14694e-170
BC332_04430	BC332_04430	up	up	gnl|BL_ORD_ID|426220 sp|Q9FJ47|SAG12_ARATH Senescence-specific cysteine protease SAG12 OS=Arabidopsis thaliana OX=3702 GN=SAG12 PE=1 SV=1//8.87308e-106
BC332_04431	BC332_04431	up	up	gnl|BL_ORD_ID|426220 sp|Q9FJ47|SAG12_ARATH Senescence-specific cysteine protease SAG12 OS=Arabidopsis thaliana OX=3702 GN=SAG12 PE=1 SV=1//6.22937e-103
BC332_04434	BC332_04434	up	up	gnl|BL_ORD_ID|259130 sp|Q9FDW1|MYB44_ARATH Transcription factor MYB44 OS=Arabidopsis thaliana OX=3702 GN=MYB44 PE=1 SV=1//1.35191e-72
BC332_04453	BC332_04453	up	up	gnl|BL_ORD_ID|201404 sp|Q9SZU7|KAI2_ARATH Probable esterase KAI2 OS=Arabidopsis thaliana OX=3702 GN=KAI2 PE=1 SV=1//3.7038e-143
BC332_04454	BC332_04454	up	up	gnl|BL_ORD_ID|289293 sp|O81760|P2C63_ARATH Probable protein phosphatase 2C 63 OS=Arabidopsis thaliana OX=3702 GN=At4g33920 PE=2 SV=1//5.33056e-163
BC332_04465	BC332_04465	up	up	gnl|BL_ORD_ID|299386 sp|Q9SZE7|PER51_ARATH Peroxidase 51 OS=Arabidopsis thaliana OX=3702 GN=PER51 PE=2 SV=1//3.60749e-164
BC332_04617	BC332_04617	up	up	gnl|BL_ORD_ID|148264 sp|Q6NMR9|GDL84_ARATH GDSL esterase/lipase At5g45920 OS=Arabidopsis thaliana OX=3702 GN=At5g45920 PE=2 SV=1//6.43507e-114
BC332_04748	BC332_04748	up	up	gnl|BL_ORD_ID|264905 sp|Q94BV7|NDB2_ARATH External alternative NAD(P)H-ubiquinone oxidoreductase B2, mitochondrial OS=Arabidopsis thaliana OX=3702 GN=NDB2 PE=1 SV=1//0
BC332_04764	BC332_04764	up	up	gnl|BL_ORD_ID|119910 sp|Q9M0Y3|ENT3_ARATH Equilibrative nucleotide transporter 3 OS=Arabidopsis thaliana OX=3702 GN=ENT3 PE=1 SV=1//0
BC332_04791	BC332_04791	up	up	gnl|BL_ORD_ID|487590 sp|P24805|TSJT1_TOBAC Stem-specific protein TSJT1 OS=Nicotiana tabacum OX=4097 GN=TSJT1 PE=2 SV=1//2.10008e-78
BC332_04793	BC332_04793	up	up	gnl|BL_ORD_ID|14687 sp|Q94AP0|ALN_ARATH Allantoinase OS=Arabidopsis thaliana OX=3702 GN=ALN PE=1 SV=1//0
BC332_04855	BC332_04855	up	up	gnl|BL_ORD_ID|240115 sp|Q9LRM4|MIP1B_ARATH B-box domain protein 31 OS=Arabidopsis thaliana OX=3702 GN=MIP1B PE=2 SV=1//4.62903e-11
BC332_04874	BC332_04874	up	up	gnl|BL_ORD_ID|40140 sp|O81906|B120_ARATH G-type lectin S-receptor-like serine/threonine-protein kinase B120 OS=Arabidopsis thaliana OX=3702 GN=B120 PE=2 SV=1//0
BC332_04879	BC332_04879	up	up	gnl|BL_ORD_ID|515395 sp|Q9SXB8|Y1133_ARATH G-type lectin S-receptor-like serine/threonine-protein kinase At1g11330 OS=Arabidopsis thaliana OX=3702 GN=At1g11330 PE=1 SV=3//0
BC332_04882	BC332_04882	up	up	gnl|BL_ORD_ID|299340 sp|P15004|PER2_SOLLC Suberization-associated anionic peroxidase 2 OS=Solanum lycopersicum OX=4081 GN=TAP2 PE=3 SV=1//0
BC332_05045	BC332_05045	up	up	gnl|BL_ORD_ID|223321 sp|P93604|LRK10_WHEAT Rust resistance kinase Lr10 OS=Triticum aestivum OX=4565 GN=LRK10 PE=2 SV=1//3.14306e-52
BC332_05047	BC332_05047	up	up	gnl|BL_ORD_ID|223321 sp|P93604|LRK10_WHEAT Rust resistance kinase Lr10 OS=Triticum aestivum OX=4565 GN=LRK10 PE=2 SV=1//1.82008e-123
BC332_05107	BC332_05107	up	up	gnl|BL_ORD_ID|275172 sp|Q9FJH8|NRT24_ARATH High affinity nitrate transporter 2.4 OS=Arabidopsis thaliana OX=3702 GN=NRT2.4 PE=2 SV=1//7.86472e-55
BC332_05111	BC332_05111	up	up	gnl|BL_ORD_ID|510480 sp|Q9C519|WRKY6_ARATH WRKY transcription factor 6 OS=Arabidopsis thaliana OX=3702 GN=WRKY6 PE=1 SV=1//1.38544e-133
BC332_05135	BC332_05135	up	up	gnl|BL_ORD_ID|5846 sp|Q08507|ACCO3_PETHY 1-aminocyclopropane-1-carboxylate oxidase 3 OS=Petunia hybrida OX=4102 GN=ACO3 PE=3 SV=1//0
BC332_05143	BC332_05143	up	up	-//-
BC332_05148	BC332_05148	up	up	gnl|BL_ORD_ID|305004 sp|Q9SHL8|PILS5_ARATH Protein PIN-LIKES 5 OS=Arabidopsis thaliana OX=3702 GN=PILS5 PE=2 SV=1//1.43734e-168
BC332_05156	BC332_05156	up	up	gnl|BL_ORD_ID|39660 sp|Q9SVG0|AVT3C_ARATH Amino acid transporter AVT3C OS=Arabidopsis thaliana OX=3702 GN=AVT3C PE=1 SV=1//0
BC332_05183	BC332_05183	up	up	gnl|BL_ORD_ID|427060 sp|Q8W2B8|SAT4_ARATH Serine acetyltransferase 4 OS=Arabidopsis thaliana OX=3702 GN=SAT4 PE=1 SV=1//5.01936e-146
BC332_05193	BC332_05193	up	up	gnl|BL_ORD_ID|3304 sp|F4HUK6|AAE1_ARATH Probable acyl-activating enzyme 1, peroxisomal OS=Arabidopsis thaliana OX=3702 GN=AAE1 PE=2 SV=1//6.06287e-175
BC332_05194	BC332_05194	up	up	gnl|BL_ORD_ID|62791 sp|Q40114|CHIA_SOLCI Acidic endochitinase pcht28 OS=Solanum chilense OX=4083 PE=2 SV=1//2.23536e-153
BC332_05245	BC332_05245	up	up	gnl|BL_ORD_ID|436017 sp|Q3EBZ2|SKI23_ARATH F-box protein SKIP23 OS=Arabidopsis thaliana OX=3702 GN=SKIP23 PE=1 SV=1//1.68316e-25
BC332_05254	BC332_05254	up	up	gnl|BL_ORD_ID|130445 sp|Q84JK2|FD_ARATH Protein FD OS=Arabidopsis thaliana OX=3702 GN=FD PE=1 SV=1//1.02363e-12
BC332_05282	BC332_05282	up	up	gnl|BL_ORD_ID|58213 sp|Q7XJR9|CDPKG_ARATH Calcium-dependent protein kinase 16 OS=Arabidopsis thaliana OX=3702 GN=CPK16 PE=1 SV=1//0
BC332_05284	BC332_05284	up	up	gnl|BL_ORD_ID|133082 sp|Q07353|FL3H_PETHY Naringenin,2-oxoglutarate 3-dioxygenase (Fragment) OS=Petunia hybrida OX=4102 GN=AN3 PE=1 SV=1//0
BC332_05320	BC332_05320	up	up	gnl|BL_ORD_ID|31051 sp|O23208|ATB40_ARATH Homeobox-leucine zipper protein ATHB-40 OS=Arabidopsis thaliana OX=3702 GN=ATHB-40 PE=2 SV=3//2.06166e-54
BC332_05350	BC332_05350	up	up	gnl|BL_ORD_ID|428102 sp|A0A024B7I0|SCL7_POPEU SCARECROW-LIKE protein 7 OS=Populus euphratica OX=75702 GN=SCL7 PE=2 SV=1//0
BC332_05376	BC332_05376	up	up	-//-
BC332_05390	BC332_05390	up	up	gnl|BL_ORD_ID|97951 sp|P14720|DFRA_PETHY Dihydroflavonol 4-reductase OS=Petunia hybrida OX=4102 GN=DFRA PE=2 SV=2//0
BC332_05394	BC332_05394	up	up	gnl|BL_ORD_ID|157286 sp|C7G304|GOLS2_SOLLC Galactinol synthase 2 OS=Solanum lycopersicum OX=4081 GN=GOLS2 PE=2 SV=1//0
BC332_05395	BC332_05395	up	up	gnl|BL_ORD_ID|220786 sp|Q6NQL6|LPPE2_ARATH Lipid phosphate phosphatase epsilon 2, chloroplastic OS=Arabidopsis thaliana OX=3702 GN=LPPE2 PE=1 SV=1//7.41745e-66
BC332_05397	BC332_05397	up	up	gnl|BL_ORD_ID|426630 sp|Q9SPV4|SAMT_CLABR Salicylate carboxymethyltransferase OS=Clarkia breweri OX=36903 GN=SAMT PE=1 SV=1//2.01212e-89
BC332_05408	BC332_05408	up	up	-//-
BC332_05419	BC332_05419	up	up	gnl|BL_ORD_ID|48825 sp|Q9M066|C90C1_ARATH 3-epi-6-deoxocathasterone 23-monooxygenase OS=Arabidopsis thaliana OX=3702 GN=ROT3 PE=2 SV=3//0
BC332_05421	BC332_05421	up	up	gnl|BL_ORD_ID|42701 sp|Q9SCV9|BGAL3_ARATH Beta-galactosidase 3 OS=Arabidopsis thaliana OX=3702 GN=BGAL3 PE=2 SV=1//1.54473e-145
BC332_05442	BC332_05442	up	up	gnl|BL_ORD_ID|13909 sp|Q944G9|ALFP2_ARATH Fructose-bisphosphate aldolase 2, chloroplastic OS=Arabidopsis thaliana OX=3702 GN=FBA2 PE=1 SV=2//0
BC332_05472	BC332_05472	up	up	gnl|BL_ORD_ID|326295 sp|O22193|PUB4_ARATH U-box domain-containing protein 4 OS=Arabidopsis thaliana OX=3702 GN=PUB4 PE=1 SV=3//1.47218e-19
BC332_05513	BC332_05513	up	up	gnl|BL_ORD_ID|223369 sp|F4HQ17|LRL14_ARATH LEAF RUST 10 DISEASE-RESISTANCE LOCUS RECEPTOR-LIKE PROTEIN KINASE-like 1.4 OS=Arabidopsis thaliana OX=3702 GN=LRK10L-1.4 PE=2 SV=2//5.1988e-19
BC332_05514	BC332_05514	up	up	gnl|BL_ORD_ID|223378 sp|Q3ECH2|LRL28_ARATH LEAF RUST 10 DISEASE-RESISTANCE LOCUS RECEPTOR-LIKE PROTEIN KINASE-like 2.8 OS=Arabidopsis thaliana OX=3702 GN=LRK10L-2.8 PE=2 SV=2//1.0573e-31
BC332_05559	BC332_05559	up	up	gnl|BL_ORD_ID|510481 sp|Q9STX0|WRKY7_ARATH Probable WRKY transcription factor 7 OS=Arabidopsis thaliana OX=3702 GN=WRKY7 PE=1 SV=1//2.04136e-76
BC332_05614	BC332_05614	up	up	gnl|BL_ORD_ID|166998 sp|P46604|HAT22_ARATH Homeobox-leucine zipper protein HAT22 OS=Arabidopsis thaliana OX=3702 GN=HAT22 PE=1 SV=1//1.45117e-90
BC332_05636	BC332_05636	up	up	gnl|BL_ORD_ID|323116 sp|Q9M2Y0|PSK3_ARATH Phytosulfokines 3 OS=Arabidopsis thaliana OX=3702 GN=PSK3 PE=2 SV=2//1.60826e-13
BC332_05671	BC332_05671	up	up	-//-
BC332_05681	BC332_05681	up	up	gnl|BL_ORD_ID|181019 sp|P22335|HSF24_SOLPE Heat shock factor protein HSF24 OS=Solanum peruvianum OX=4082 GN=HSF24 PE=2 SV=1//2.56162e-174
BC332_05710	BC332_05710	up	up	gnl|BL_ORD_ID|106650 sp|Q9FKZ1|DRL42_ARATH Probable disease resistance protein At5g66900 OS=Arabidopsis thaliana OX=3702 GN=At5g66900 PE=3 SV=1//6.00647e-128
BC332_05711	BC332_05711	up	up	gnl|BL_ORD_ID|106650 sp|Q9FKZ1|DRL42_ARATH Probable disease resistance protein At5g66900 OS=Arabidopsis thaliana OX=3702 GN=At5g66900 PE=3 SV=1//6.55692e-137
BC332_05716	BC332_05716	up	up	gnl|BL_ORD_ID|48702 sp|Q8VWZ7|C76B6_CATRO Geraniol 8-hydroxylase OS=Catharanthus roseus OX=4058 GN=CYP76B6 PE=1 SV=1//0
BC332_05717	BC332_05717	up	up	gnl|BL_ORD_ID|48702 sp|Q8VWZ7|C76B6_CATRO Geraniol 8-hydroxylase OS=Catharanthus roseus OX=4058 GN=CYP76B6 PE=1 SV=1//2.22238e-18
BC332_05718	BC332_05718	up	up	gnl|BL_ORD_ID|104567 sp|Q84TE9|DOF53_ARATH Dof zinc finger protein DOF5.3 OS=Arabidopsis thaliana OX=3702 GN=DOF5.3 PE=2 SV=1//7.82933e-31
BC332_05721	BC332_05721	up	up	gnl|BL_ORD_ID|48702 sp|Q8VWZ7|C76B6_CATRO Geraniol 8-hydroxylase OS=Catharanthus roseus OX=4058 GN=CYP76B6 PE=1 SV=1//0
BC332_05750	BC332_05750	up	up	gnl|BL_ORD_ID|91432 sp|Q8W4F0|DAR1_ARATH Protein DA1-related 1 OS=Arabidopsis thaliana OX=3702 GN=DAR1 PE=1 SV=3//0
BC332_05810	BC332_05810	up	up	gnl|BL_ORD_ID|532555 sp|Q93XX5|Y5713_ARATH PI-PLC X domain-containing protein At5g67130 OS=Arabidopsis thaliana OX=3702 GN=At5g67130 PE=1 SV=1//6.87972e-131
BC332_05819	BC332_05819	up	up	gnl|BL_ORD_ID|131219 sp|Q9SCZ4|FERON_ARATH Receptor-like protein kinase FERONIA OS=Arabidopsis thaliana OX=3702 GN=FER PE=1 SV=1//6.13412e-151
BC332_05821	BC332_05821	up	up	gnl|BL_ORD_ID|131219 sp|Q9SCZ4|FERON_ARATH Receptor-like protein kinase FERONIA OS=Arabidopsis thaliana OX=3702 GN=FER PE=1 SV=1//2.90371e-76
BC332_05822	BC332_05822	up	up	gnl|BL_ORD_ID|532787 sp|Q9FID8|Y5900_ARATH Putative receptor-like protein kinase At5g39000 OS=Arabidopsis thaliana OX=3702 GN=At5g39000 PE=3 SV=1//1.38031e-61
BC332_05823	BC332_05823	up	up	gnl|BL_ORD_ID|17545 sp|Q9SR05|ANX1_ARATH Receptor-like protein kinase ANXUR1 OS=Arabidopsis thaliana OX=3702 GN=ANX1 PE=2 SV=1//9.08072e-14
BC332_05865	BC332_05865	up	up	gnl|BL_ORD_ID|438304 sp|Q0JKZ0|SNL6_ORYSJ Cinnamoyl-CoA reductase-like SNL6 OS=Oryza sativa subsp. japonica OX=39947 GN=SNL6 PE=3 SV=1//6.28977e-79
BC332_05876	BC332_05876	up	up	gnl|BL_ORD_ID|316760 sp|Q6NKX1|PROD2_ARATH Proline dehydrogenase 2, mitochondrial OS=Arabidopsis thaliana OX=3702 GN=POX2 PE=2 SV=1//2.87315e-177
BC332_05877	BC332_05877	up	up	gnl|BL_ORD_ID|316760 sp|Q6NKX1|PROD2_ARATH Proline dehydrogenase 2, mitochondrial OS=Arabidopsis thaliana OX=3702 GN=POX2 PE=2 SV=1//0
BC332_05878	BC332_05878	up	up	-//-
BC332_05879	BC332_05879	up	up	gnl|BL_ORD_ID|92187 sp|Q96471|DCAM_IPONI S-adenosylmethionine decarboxylase proenzyme OS=Ipomoea nil OX=35883 GN=SAMDC PE=3 SV=1//0
BC332_05907	BC332_05907	up	up	gnl|BL_ORD_ID|510614 sp|Q94JU2|WTR18_ARATH WAT1-related protein At3g28050 OS=Arabidopsis thaliana OX=3702 GN=At3g28050 PE=2 SV=1//1.65287e-141
BC332_05913	BC332_05913	up	up	gnl|BL_ORD_ID|104758 sp|Q9SGH6|DOX1_ARATH Alpha-dioxygenase 1 OS=Arabidopsis thaliana OX=3702 GN=DOX1 PE=1 SV=1//0
BC332_05928	BC332_05928	up	up	gnl|BL_ORD_ID|326066 sp|Q9LFR1|PTR50_ARATH Protein NRT1/ PTR FAMILY 5.8 OS=Arabidopsis thaliana OX=3702 GN=NPF5.8 PE=2 SV=1//1.4098e-175
BC332_05947	BC332_05947	up	up	gnl|BL_ORD_ID|131219 sp|Q9SCZ4|FERON_ARATH Receptor-like protein kinase FERONIA OS=Arabidopsis thaliana OX=3702 GN=FER PE=1 SV=1//5.04398e-156
BC332_05979	BC332_05979	up	up	-//-
BC332_06009	BC332_06009	up	up	gnl|BL_ORD_ID|263989 sp|Q9FLJ2|NC100_ARATH NAC domain-containing protein 100 OS=Arabidopsis thaliana OX=3702 GN=NAC100 PE=2 SV=1//9.91072e-114
BC332_06136	BC332_06136	up	up	gnl|BL_ORD_ID|523813 sp|B9SLR1|Y231_RICCO Glycosyltransferase family 92 protein RCOM_0530710 OS=Ricinus communis OX=3988 GN=RCOM_0530710 PE=3 SV=1//0
BC332_06182	BC332_06182	up	up	gnl|BL_ORD_ID|8464 sp|Q9SGA0|ACR6_ARATH ACT domain-containing protein ACR6 OS=Arabidopsis thaliana OX=3702 GN=ACR6 PE=2 SV=1//0
BC332_06232	BC332_06232	up	up	gnl|BL_ORD_ID|216897 sp|Q9FKS8|LHT1_ARATH Lysine histidine transporter 1 OS=Arabidopsis thaliana OX=3702 GN=LHT1 PE=1 SV=1//0
BC332_06307	BC332_06307	up	up	gnl|BL_ORD_ID|391444 sp|P0C8S1|RP8L2_ARATH Probable disease resistance RPP8-like protein 2 OS=Arabidopsis thaliana OX=3702 GN=RPP8L2 PE=3 SV=1//9.0196e-86
BC332_06396	BC332_06396	up	up	gnl|BL_ORD_ID|48793 sp|O65782|C83B1_ARATH Cytochrome P450 83B1 OS=Arabidopsis thaliana OX=3702 GN=CYP83B1 PE=1 SV=1//2.85732e-156
BC332_06402	BC332_06402	up	up	gnl|BL_ORD_ID|48643 sp|Q9LIP3|C71BY_ARATH Cytochrome P450 71B37 OS=Arabidopsis thaliana OX=3702 GN=CYP71B37 PE=3 SV=2//1.99305e-42
BC332_06404	BC332_06404	up	up	gnl|BL_ORD_ID|48621 sp|Q9LVD2|C71BA_ARATH Cytochrome P450 71B10 OS=Arabidopsis thaliana OX=3702 GN=CYP71B10 PE=3 SV=1//2.2776e-88
BC332_06408	BC332_06408	up	up	gnl|BL_ORD_ID|48793 sp|O65782|C83B1_ARATH Cytochrome P450 83B1 OS=Arabidopsis thaliana OX=3702 GN=CYP83B1 PE=1 SV=1//2.13918e-119
BC332_06462	BC332_06462	up	up	gnl|BL_ORD_ID|48756 sp|A6YIH8|C7D55_HYOMU Premnaspirodiene oxygenase OS=Hyoscyamus muticus OX=35626 GN=CYP71D55 PE=1 SV=1//6.68867e-168
BC332_06463	BC332_06463	up	up	gnl|BL_ORD_ID|303242 sp|Q94A57|PHL2_ARATH Protein PHR1-LIKE 2 OS=Arabidopsis thaliana OX=3702 GN=PHL2 PE=1 SV=1//8.75982e-106
BC332_06475	BC332_06475	up	up	gnl|BL_ORD_ID|223360 sp|O48837|LRKS2_ARATH Receptor like protein kinase S.2 OS=Arabidopsis thaliana OX=3702 GN=LECRKS2 PE=2 SV=2//5.15086e-42
BC332_06486	BC332_06486	up	up	gnl|BL_ORD_ID|512832 sp|Q55680|Y005_SYNY3 Uncharacterized protein sll0005 OS=Synechocystis sp. (strain PCC 6803 / Kazusa) OX=1111708 GN=sll0005 PE=3 SV=1//7.46747e-143
BC332_06555	BC332_06555	up	up	gnl|BL_ORD_ID|63636 sp|Q43163|CHSB_SOLTU Chalcone synthase 1B OS=Solanum tuberosum OX=4113 GN=CHS1B PE=2 SV=1//0
BC332_06586	BC332_06586	up	up	gnl|BL_ORD_ID|129669 sp|O22780|FBT9_ARATH Probable folate-biopterin transporter 9, chloroplastic OS=Arabidopsis thaliana OX=3702 GN=At2g33280 PE=3 SV=2//2.9669e-164
BC332_06601	BC332_06601	up	up	gnl|BL_ORD_ID|259797 sp|F4I5Q6|MYO7_ARATH Myosin-7 OS=Arabidopsis thaliana OX=3702 GN=XI-A PE=3 SV=1//0
BC332_06763	BC332_06763	up	up	gnl|BL_ORD_ID|13242 sp|Q38998|AKT1_ARATH Potassium channel AKT1 OS=Arabidopsis thaliana OX=3702 GN=AKT1 PE=1 SV=2//0
BC332_06778	BC332_06778	up	up	gnl|BL_ORD_ID|311665 sp|P48489|PP1_ORYSJ Serine/threonine-protein phosphatase PP1 OS=Oryza sativa subsp. japonica OX=39947 GN=Os03g0268000 PE=2 SV=2//0
BC332_06783	BC332_06783	up	up	gnl|BL_ORD_ID|304383 sp|Q96303|PHT14_ARATH Inorganic phosphate transporter 1-4 OS=Arabidopsis thaliana OX=3702 GN=PHT1-4 PE=1 SV=1//0
BC332_06798	BC332_06798	up	up	gnl|BL_ORD_ID|5822 sp|P10967|ACCH3_SOLLC 1-aminocyclopropane-1-carboxylate oxidase homolog OS=Solanum lycopersicum OX=4081 GN=ACO3 PE=2 SV=1//0
BC332_06825	BC332_06825	up	up	gnl|BL_ORD_ID|121317 sp|Q8LDC8|ERF92_ARATH Ethylene-responsive transcription factor 1B OS=Arabidopsis thaliana OX=3702 GN=ERF1B PE=1 SV=2//4.61878e-45
BC332_06870	BC332_06870	up	up	gnl|BL_ORD_ID|3625 sp|Q338C0|AARE2_ORYSJ Acylamino-acid-releasing enzyme 2 OS=Oryza sativa subsp. japonica OX=39947 GN=Os10g0415800 PE=3 SV=1//2.65492e-120
BC332_06873	BC332_06873	up	up	gnl|BL_ORD_ID|64520 sp|Q9XIW0|CIPK7_ARATH CBL-interacting serine/threonine-protein kinase 7 OS=Arabidopsis thaliana OX=3702 GN=CIPK7 PE=1 SV=1//2.80199e-161
BC332_06930	BC332_06930	up	up	gnl|BL_ORD_ID|448958 sp|Q9SV13|SUT31_ARATH Sulfate transporter 3.1 OS=Arabidopsis thaliana OX=3702 GN=SULTR3;1 PE=2 SV=1//0
BC332_06985	BC332_06985	up	up	-//-
BC332_07024	BC332_07024	up	up	gnl|BL_ORD_ID|446442 sp|Q94AZ2|STP13_ARATH Sugar transport protein 13 OS=Arabidopsis thaliana OX=3702 GN=STP13 PE=1 SV=2//0
BC332_07043	BC332_07043	up	up	gnl|BL_ORD_ID|213401 sp|A0A075F7E9|LERK1_ORYSI G-type lectin S-receptor-like serine/threonine-protein kinase LECRK1 OS=Oryza sativa subsp. indica OX=39946 GN=LECRK1 PE=1 SV=2//7.59152e-161
BC332_07061	BC332_07061	up	up	gnl|BL_ORD_ID|531741 sp|Q9M015|Y5161_ARATH Uncharacterized protein At5g01610 OS=Arabidopsis thaliana OX=3702 GN=At5g01610 PE=1 SV=1//9.84274e-13
BC332_07089	BC332_07089	up	up	gnl|BL_ORD_ID|4016 sp|Q8LGU1|AB8C_ARATH ABC transporter C family member 8 OS=Arabidopsis thaliana OX=3702 GN=ABCC8 PE=2 SV=3//0
BC332_07093	BC332_07093	up	up	gnl|BL_ORD_ID|159931 sp|Q94B38|GPT2_ARATH Glucose-6-phosphate/phosphate translocator 2, chloroplastic OS=Arabidopsis thaliana OX=3702 GN=GPT2 PE=2 SV=2//2.29236e-170
BC332_07293	BC332_07293	up	up	gnl|BL_ORD_ID|16849 sp|P16157|ANK1_HUMAN Ankyrin-1 OS=Homo sapiens OX=9606 GN=ANK1 PE=1 SV=3//8.30458e-17
BC332_07295	BC332_07295	up	up	gnl|BL_ORD_ID|149528 sp|Q9LYC1|GID1B_ARATH Gibberellin receptor GID1B OS=Arabidopsis thaliana OX=3702 GN=GID1B PE=1 SV=1//0
BC332_07299	BC332_07299	up	up	gnl|BL_ORD_ID|355011 sp|P93050|RKF3_ARATH Probable LRR receptor-like serine/threonine-protein kinase RKF3 OS=Arabidopsis thaliana OX=3702 GN=RKF3 PE=2 SV=1//0
BC332_07441	BC332_07441	up	up	gnl|BL_ORD_ID|211216 sp|Q9SRL8|LBD21_ARATH LOB domain-containing protein 21 OS=Arabidopsis thaliana OX=3702 GN=LBD21 PE=2 SV=1//3.55473e-56
BC332_07462	BC332_07462	up	up	gnl|BL_ORD_ID|46641 sp|Q7G768|BRL2_ORYSJ Brassinosteroid LRR receptor kinase BRL2 OS=Oryza sativa subsp. japonica OX=39947 GN=BRL2 PE=2 SV=1//1.1046e-08
BC332_07465	BC332_07465	up	up	gnl|BL_ORD_ID|347956 sp|Q94A08|RFS2_ARATH Probable galactinol--sucrose galactosyltransferase 2 OS=Arabidopsis thaliana OX=3702 GN=RFS2 PE=2 SV=2//1.95291e-151
BC332_07466	BC332_07466	up	up	gnl|BL_ORD_ID|347956 sp|Q94A08|RFS2_ARATH Probable galactinol--sucrose galactosyltransferase 2 OS=Arabidopsis thaliana OX=3702 GN=RFS2 PE=2 SV=2//0
BC332_07589	BC332_07589	up	up	gnl|BL_ORD_ID|110198 sp|Q9FJU9|E1313_ARATH Glucan endo-1,3-beta-glucosidase 13 OS=Arabidopsis thaliana OX=3702 GN=At5g56590 PE=1 SV=1//4.93469e-118
BC332_07760	BC332_07760	up	up	gnl|BL_ORD_ID|48790 sp|Q9SZ46|C82C4_ARATH Cytochrome P450 82C4 OS=Arabidopsis thaliana OX=3702 GN=CYP82C4 PE=2 SV=1//1.15794e-172
BC332_07811	BC332_07811	up	up	gnl|BL_ORD_ID|306177 sp|Q3EBR6|PLA16_ARATH Phospholipase A1-Igamma2, chloroplastic OS=Arabidopsis thaliana OX=3702 GN=At2g30550 PE=1 SV=2//0
BC332_07902	BC332_07902	up	up	gnl|BL_ORD_ID|121296 sp|Q40478|ERF5_TOBAC Ethylene-responsive transcription factor 5 OS=Nicotiana tabacum OX=4097 GN=ERF5 PE=2 SV=1//4.25644e-95
BC332_07962	BC332_07962	up	up	gnl|BL_ORD_ID|677 sp|P17407|21KD_DAUCA 21 kDa protein OS=Daucus carota OX=4039 PE=2 SV=1//1.19117e-41
BC332_08051	BC332_08051	up	up	-//-
BC332_08092	BC332_08092	up	up	gnl|BL_ORD_ID|213402 sp|Q7FAZ3|LERK1_ORYSJ G-type lectin S-receptor-like serine/threonine-protein kinase LECRK1 OS=Oryza sativa subsp. japonica OX=39947 GN=LECRK1 PE=2 SV=1//2.91848e-150
BC332_08097	BC332_08097	up	up	gnl|BL_ORD_ID|289155 sp|Q9LEX0|P2A13_ARATH F-box protein PP2-A13 OS=Arabidopsis thaliana OX=3702 GN=PP2A13 PE=1 SV=1//7.29787e-106
BC332_08118	BC332_08118	up	up	gnl|BL_ORD_ID|2003 sp|Q9SMT7|4CLLA_ARATH Oxalate--CoA ligase OS=Arabidopsis thaliana OX=3702 GN=AAE3 PE=1 SV=1//0
BC332_08129	BC332_08129	up	up	gnl|BL_ORD_ID|224526 sp|Q04980|LTI65_ARATH Low-temperature-induced 65 kDa protein OS=Arabidopsis thaliana OX=3702 GN=LTI65 PE=2 SV=2//1.01615e-31
BC332_08216	BC332_08216	up	up	gnl|BL_ORD_ID|223639 sp|Q10SY9|LSI2_ORYSJ Silicon efflux transporter LSI2 OS=Oryza sativa subsp. japonica OX=39947 GN=LSI2 PE=1 SV=1//2.45477e-171
BC332_08239	BC332_08239	up	up	gnl|BL_ORD_ID|41552 sp|O49815|BCH1_CAPAN Beta-carotene hydroxylase 1, chloroplastic OS=Capsicum annuum OX=4072 GN=CA1 PE=1 SV=1//0
BC332_08304	BC332_08304	up	up	gnl|BL_ORD_ID|3843 sp|Q9LYS2|AB10C_ARATH ABC transporter C family member 10 OS=Arabidopsis thaliana OX=3702 GN=ABCC10 PE=2 SV=2//0
BC332_08310	BC332_08310	up	up	gnl|BL_ORD_ID|78169 sp|Q9SUE3|CRF4_ARATH Ethylene-responsive transcription factor CRF4 OS=Arabidopsis thaliana OX=3702 GN=CRF4 PE=1 SV=2//1.80055e-53
BC332_08321	BC332_08321	up	up	gnl|BL_ORD_ID|435306 sp|Q9ZNX9|SIGE_ARATH RNA polymerase sigma factor sigE, chloroplastic/mitochondrial OS=Arabidopsis thaliana OX=3702 GN=SIGE PE=1 SV=1//0
BC332_08337	BC332_08337	up	up	-//-
BC332_08359	BC332_08359	up	up	gnl|BL_ORD_ID|326290 sp|Q9LM76|PUB44_ARATH U-box domain-containing protein 44 OS=Arabidopsis thaliana OX=3702 GN=PUB44 PE=1 SV=1//1.75702e-47
BC332_08362	BC332_08362	up	up	gnl|BL_ORD_ID|546591 sp|Q2V3E2|YIPL5_ARATH Protein yippee-like At4g27740 OS=Arabidopsis thaliana OX=3702 GN=At4g27740 PE=3 SV=1//2.23346e-38
BC332_08429	BC332_08429	up	up	-//-
BC332_08470	BC332_08470	up	up	gnl|BL_ORD_ID|1977 sp|P31687|4CL2_SOYBN 4-coumarate--CoA ligase 2 OS=Glycine max OX=3847 PE=2 SV=2//0
BC332_08487	BC332_08487	up	up	gnl|BL_ORD_ID|500111 sp|O48652|UVR3_ARATH (6-4)DNA photolyase OS=Arabidopsis thaliana OX=3702 GN=UVR3 PE=1 SV=2//0
BC332_08511	BC332_08511	up	up	gnl|BL_ORD_ID|198903 sp|Q9SBA5|ITPK1_ARATH Inositol-tetrakisphosphate 1-kinase 1 OS=Arabidopsis thaliana OX=3702 GN=ITPK1 PE=1 SV=1//3.69537e-98
BC332_08554	BC332_08554	up	up	gnl|BL_ORD_ID|500102 sp|Q9LVJ0|UVB31_ARATH UV-B-induced protein At3g17800, chloroplastic OS=Arabidopsis thaliana OX=3702 GN=At3g17800 PE=2 SV=1//2.79963e-171
BC332_08569	BC332_08569	up	up	gnl|BL_ORD_ID|245939 sp|Q9FMU6|MPCP3_ARATH Mitochondrial phosphate carrier protein 3, mitochondrial OS=Arabidopsis thaliana OX=3702 GN=MPT3 PE=1 SV=1//2.38773e-176
BC332_08618	BC332_08618	up	up	gnl|BL_ORD_ID|527851 sp|C0LGP4|Y3475_ARATH Probable LRR receptor-like serine/threonine-protein kinase At3g47570 OS=Arabidopsis thaliana OX=3702 GN=At3g47570 PE=2 SV=1//3.61727e-48
BC332_08632	BC332_08632	up	up	-//-
BC332_08652	BC332_08652	up	up	gnl|BL_ORD_ID|31901 sp|P46897|ATHB7_ARATH Homeobox-leucine zipper protein ATHB-7 OS=Arabidopsis thaliana OX=3702 GN=ATHB-7 PE=1 SV=2//6.60901e-30
BC332_08662	BC332_08662	up	up	gnl|BL_ORD_ID|552880 sp|Q6R3K9|YSL2_ARATH Metal-nicotianamine transporter YSL2 OS=Arabidopsis thaliana OX=3702 GN=YSL2 PE=1 SV=1//0
BC332_08787	BC332_08787	up	up	gnl|BL_ORD_ID|263581 sp|Q6ZI50|NAR21_ORYSJ High-affinity nitrate transporter-activating protein 2.1 OS=Oryza sativa subsp. japonica OX=39947 GN=NAR2.1 PE=1 SV=1//3.24011e-55
BC332_08792	BC332_08792	up	up	gnl|BL_ORD_ID|275179 sp|Q9SB67|NRT32_ARATH High-affinity nitrate transporter 3.2 OS=Arabidopsis thaliana OX=3702 GN=NRT3.2 PE=2 SV=1//8.92802e-54
BC332_08837	BC332_08837	up	up	gnl|BL_ORD_ID|162938 sp|C0LGQ5|GSO1_ARATH LRR receptor-like serine/threonine-protein kinase GSO1 OS=Arabidopsis thaliana OX=3702 GN=GSO1 PE=1 SV=1//0
BC332_08839	BC332_08839	up	up	-//-
BC332_08882	BC332_08882	up	up	gnl|BL_ORD_ID|129186 sp|Q9SHX9|FB72_ARATH Putative F-box protein At1g65770 OS=Arabidopsis thaliana OX=3702 GN=At1g65770 PE=4 SV=1//6.64244e-06
BC332_08938	BC332_08938	up	up	gnl|BL_ORD_ID|167019 sp|Q02283|HAT5_ARATH Homeobox-leucine zipper protein HAT5 OS=Arabidopsis thaliana OX=3702 GN=HAT5 PE=1 SV=1//6.07719e-37
BC332_08958	BC332_08958	up	up	gnl|BL_ORD_ID|53446 sp|C0SVV6|CB60A_ARATH Calmodulin-binding protein 60 A OS=Arabidopsis thaliana OX=3702 GN=CBP60A PE=2 SV=1//3.33835e-77
BC332_08959	BC332_08959	up	up	gnl|BL_ORD_ID|53447 sp|Q9FKL6|CB60B_ARATH Calmodulin-binding protein 60 B OS=Arabidopsis thaliana OX=3702 GN=CBP60B PE=2 SV=1//1.9245e-49
BC332_08999	BC332_08999	up	up	gnl|BL_ORD_ID|337447 sp|Q6J9S1|RA211_ARATH Ethylene-responsive transcription factor RAP2-11 OS=Arabidopsis thaliana OX=3702 GN=RAP2-11 PE=2 SV=1//5.63535e-14
BC332_09049	BC332_09049	up	up	-//-
BC332_09076	BC332_09076	up	up	gnl|BL_ORD_ID|110579 sp|Q9FNR3|E70E2_ARATH Exocyst complex component EXO70E2 OS=Arabidopsis thaliana OX=3702 GN=EXO70E2 PE=1 SV=1//6.18694e-163
BC332_09091	BC332_09091	up	up	gnl|BL_ORD_ID|259086 sp|P81392|MYB06_ANTMA Myb-related protein 306 OS=Antirrhinum majus OX=4151 GN=MYB306 PE=2 SV=1//1.36245e-115
BC332_09110	BC332_09110	up	up	gnl|BL_ORD_ID|125571 sp|Q9SBQ9|F3PH_PETHY Flavonoid 3&apos;-monooxygenase OS=Petunia hybrida OX=4102 GN=CYP75B2 PE=2 SV=1//0
BC332_09121	BC332_09121	up	up	gnl|BL_ORD_ID|494300 sp|Q2QS13|UGDH5_ORYSJ UDP-glucose 6-dehydrogenase 5 OS=Oryza sativa subsp. japonica OX=39947 GN=UGD5 PE=2 SV=1//0
BC332_09208	BC332_09208	up	up	gnl|BL_ORD_ID|121206 sp|Q94AW5|ERF03_ARATH Ethylene-responsive transcription factor ERF003 OS=Arabidopsis thaliana OX=3702 GN=ERF003 PE=2 SV=1//2.29921e-41
BC332_09260	BC332_09260	up	up	gnl|BL_ORD_ID|66299 sp|P42762|CLPD_ARATH Chaperone protein ClpD, chloroplastic OS=Arabidopsis thaliana OX=3702 GN=CLPD PE=1 SV=1//0
BC332_09511	BC332_09511	up	up	gnl|BL_ORD_ID|185984 sp|P93830|IAA17_ARATH Auxin-responsive protein IAA17 OS=Arabidopsis thaliana OX=3702 GN=IAA17 PE=1 SV=2//1.78404e-65
BC332_09543	BC332_09543	up	up	gnl|BL_ORD_ID|275781 sp|Q4VYC8|NSP1_MEDTR Nodulation-signaling pathway 1 protein OS=Medicago truncatula OX=3880 GN=NSP1 PE=1 SV=1//0
BC332_09546	BC332_09546	up	up	gnl|BL_ORD_ID|417940 sp|Q9SYH1|RSH3C_ARATH Probable GTP diphosphokinase RSH3, chloroplastic OS=Arabidopsis thaliana OX=3702 GN=RSH3 PE=2 SV=1//0
BC332_09558	BC332_09558	up	up	-//-
BC332_09564	BC332_09564	up	up	gnl|BL_ORD_ID|472290 sp|Q9C9E3|TI11B_ARATH Protein TIFY 11B OS=Arabidopsis thaliana OX=3702 GN=TIFY11B PE=1 SV=1//7.02389e-27
BC332_09620	BC332_09620	up	up	gnl|BL_ORD_ID|269468 sp|Q9ZVD2|NHL13_ARATH NDR1/HIN1-like protein 13 OS=Arabidopsis thaliana OX=3702 GN=NHL13 PE=2 SV=1//3.2596e-13
BC332_09642	BC332_09642	up	up	gnl|BL_ORD_ID|313681 sp|Q67YC0|PPSP1_ARATH Inorganic pyrophosphatase 1 OS=Arabidopsis thaliana OX=3702 GN=PS2 PE=1 SV=1//3.7772e-129
BC332_09789	BC332_09789	up	up	gnl|BL_ORD_ID|426466 sp|P68173|SAHH_TOBAC Adenosylhomocysteinase OS=Nicotiana tabacum OX=4097 GN=SAHH PE=2 SV=1//0
BC332_09804	BC332_09804	up	up	gnl|BL_ORD_ID|45748 sp|Q9XI23|BOR4_ARATH Boron transporter 4 OS=Arabidopsis thaliana OX=3702 GN=BOR4 PE=2 SV=1//0
BC332_09813	BC332_09813	up	up	gnl|BL_ORD_ID|48677 sp|O48786|C734A_ARATH Cytochrome P450 734A1 OS=Arabidopsis thaliana OX=3702 GN=CYP734A1 PE=2 SV=1//0
BC332_09856	BC332_09856	up	up	gnl|BL_ORD_ID|326397 sp|Q9LJX4|PUM5_ARATH Pumilio homolog 5 OS=Arabidopsis thaliana OX=3702 GN=APUM5 PE=1 SV=2//0
BC332_10009	BC332_10009	up	up	gnl|BL_ORD_ID|306783 sp|O48723|PLP2_ARATH Patatin-like protein 2 OS=Arabidopsis thaliana OX=3702 GN=PLP2 PE=1 SV=1//0
BC332_10052	BC332_10052	up	up	gnl|BL_ORD_ID|216897 sp|Q9FKS8|LHT1_ARATH Lysine histidine transporter 1 OS=Arabidopsis thaliana OX=3702 GN=LHT1 PE=1 SV=1//0
BC332_10056	BC332_10056	up	up	gnl|BL_ORD_ID|81366 sp|P57758|CTNS_ARATH Cystinosin homolog OS=Arabidopsis thaliana OX=3702 GN=At5g40670 PE=2 SV=1//1.43224e-135
BC332_10067	BC332_10067	up	up	gnl|BL_ORD_ID|165809 sp|O04848|H2AXA_ARATH Probable histone H2AXa OS=Arabidopsis thaliana OX=3702 GN=At1g08880 PE=1 SV=1//1.49287e-38
BC332_10068	BC332_10068	up	up	gnl|BL_ORD_ID|165918 sp|P40282|H2A_PLAFA Histone H2A OS=Plasmodium falciparum OX=5833 PE=2 SV=1//2.37486e-25
BC332_10161	BC332_10161	up	up	gnl|BL_ORD_ID|76681 sp|O04147|CPD_ARATH Cyclic phosphodiesterase OS=Arabidopsis thaliana OX=3702 GN=At4g18930 PE=1 SV=1//4.05782e-66
BC332_10254	BC332_10254	up	up	gnl|BL_ORD_ID|510800 sp|Q1MX30|XA21_ORYSI Receptor kinase-like protein Xa21 OS=Oryza sativa subsp. indica OX=39946 GN=XA21 PE=1 SV=1//7.85213e-41
BC332_10281	BC332_10281	up	up	gnl|BL_ORD_ID|148626 sp|Q93YV0|GES_ARATH (E,E)-geranyllinalool synthase OS=Arabidopsis thaliana OX=3702 GN=GES PE=1 SV=1//0
BC332_10285	BC332_10285	up	up	gnl|BL_ORD_ID|11758 sp|Q9FL69|AGD5_ARATH Probable ADP-ribosylation factor GTPase-activating protein AGD5 OS=Arabidopsis thaliana OX=3702 GN=AGD5 PE=1 SV=1//7.47866e-72
BC332_10286	BC332_10286	up	up	-//-
BC332_10294	BC332_10294	up	up	gnl|BL_ORD_ID|41302 sp|Q9SUC6|BBE22_ARATH Berberine bridge enzyme-like 22 OS=Arabidopsis thaliana OX=3702 GN=FAD-OXR PE=2 SV=1//5.35902e-154
BC332_10333	BC332_10333	up	up	gnl|BL_ORD_ID|324204 sp|P37272|PSY_CAPAN Bifunctional 15-cis-phytoene synthase, chromoplastic OS=Capsicum annuum OX=4072 GN=PSY1 PE=1 SV=1//0
BC332_10350	BC332_10350	up	up	gnl|BL_ORD_ID|134777 sp|Q9FL28|FLS2_ARATH LRR receptor-like serine/threonine-protein kinase FLS2 OS=Arabidopsis thaliana OX=3702 GN=FLS2 PE=1 SV=1//7.53643e-168
BC332_10399	BC332_10399	up	up	gnl|BL_ORD_ID|78325 sp|Q8GYA4|CRK10_ARATH Cysteine-rich receptor-like protein kinase 10 OS=Arabidopsis thaliana OX=3702 GN=CRK10 PE=1 SV=3//0
BC332_10521	BC332_10521	up	up	gnl|BL_ORD_ID|378239 sp|P0CH27|RL402_TRYCR Ubiquitin-60S ribosomal protein L40 OS=Trypanosoma cruzi OX=5693 PE=2 SV=1//1.74749e-38
BC332_10818	BC332_10818	up	up	gnl|BL_ORD_ID|81435 sp|Q05609|CTR1_ARATH Serine/threonine-protein kinase CTR1 OS=Arabidopsis thaliana OX=3702 GN=CTR1 PE=1 SV=1//1.76363e-69
BC332_10951	BC332_10951	up	up	gnl|BL_ORD_ID|447113 sp|Q39231|SUC2_ARATH Sucrose transport protein SUC2 OS=Arabidopsis thaliana OX=3702 GN=SUC2 PE=1 SV=2//0
BC332_11048	BC332_11048	up	up	gnl|BL_ORD_ID|521892 sp|F4I114|Y1960_ARATH Probable serine/threonine-protein kinase At1g09600 OS=Arabidopsis thaliana OX=3702 GN=At1g09600 PE=3 SV=1//0
BC332_11096	BC332_11096	up	up	gnl|BL_ORD_ID|330535 sp|O22938|PXC3_ARATH Leucine-rich repeat receptor-like tyrosine-protein kinase PXC3 OS=Arabidopsis thaliana OX=3702 GN=PXC3 PE=2 SV=1//3.55944e-42
BC332_11101	BC332_11101	up	up	gnl|BL_ORD_ID|308430 sp|P22180|PMA1_SOLLC Plasma membrane ATPase 1 OS=Solanum lycopersicum OX=4081 GN=LHA1 PE=2 SV=1//0
BC332_11141	BC332_11141	up	up	gnl|BL_ORD_ID|125570 sp|Q9SD85|F3PH_ARATH Flavonoid 3&apos;-monooxygenase OS=Arabidopsis thaliana OX=3702 GN=CYP75B1 PE=1 SV=1//5.2808e-127
BC332_11216	BC332_11216	up	up	gnl|BL_ORD_ID|29489 sp|Q08655|ASR1_SOLLC Abscisic stress-ripening protein 1 OS=Solanum lycopersicum OX=4081 GN=ASR1 PE=2 SV=1//5.71727e-20
BC332_11233	BC332_11233	up	up	gnl|BL_ORD_ID|270730 sp|Q8RWY4|NLP6_ARATH Protein NLP6 OS=Arabidopsis thaliana OX=3702 GN=NLP6 PE=2 SV=2//3.02616e-07
BC332_11246	BC332_11246	up	up	gnl|BL_ORD_ID|510648 sp|Q6NMB7|WTR7_ARATH WAT1-related protein At1g43650 OS=Arabidopsis thaliana OX=3702 GN=At1g43650 PE=2 SV=1//6.08343e-85
BC332_11309	BC332_11309	up	up	gnl|BL_ORD_ID|443097 sp|Q9LUL4|SRF7_ARATH Protein STRUBBELIG-RECEPTOR FAMILY 7 OS=Arabidopsis thaliana OX=3702 GN=SRF7 PE=1 SV=1//1.93828e-31
BC332_11310	BC332_11310	up	up	-//-
BC332_11349	BC332_11349	up	up	gnl|BL_ORD_ID|510443 sp|Q93WU9|WRK51_ARATH Probable WRKY transcription factor 51 OS=Arabidopsis thaliana OX=3702 GN=WRKY51 PE=1 SV=1//1.06958e-21
BC332_11360	BC332_11360	up	up	gnl|BL_ORD_ID|59534 sp|Q40235|CF9_SOLPI Receptor-like protein Cf-9 OS=Solanum pimpinellifolium OX=4084 GN=CF-9 PE=1 SV=1//2.06481e-62
BC332_11431	BC332_11431	up	up	gnl|BL_ORD_ID|31983 sp|Q9SRQ8|ATL51_ARATH RING-H2 finger protein ATL51 OS=Arabidopsis thaliana OX=3702 GN=ATL51 PE=2 SV=2//1.64519e-12
BC332_11448	BC332_11448	up	up	gnl|BL_ORD_ID|239358 sp|Q8VZG8|MIK2_ARATH MDIS1-interacting receptor like kinase 2 OS=Arabidopsis thaliana OX=3702 GN=MIK2 PE=1 SV=3//1.25814e-23
BC332_11449	BC332_11449	up	up	gnl|BL_ORD_ID|239358 sp|Q8VZG8|MIK2_ARATH MDIS1-interacting receptor like kinase 2 OS=Arabidopsis thaliana OX=3702 GN=MIK2 PE=1 SV=3//1.25957e-07
BC332_11477	BC332_11477	up	up	gnl|BL_ORD_ID|239358 sp|Q8VZG8|MIK2_ARATH MDIS1-interacting receptor like kinase 2 OS=Arabidopsis thaliana OX=3702 GN=MIK2 PE=1 SV=3//1.81779e-06
BC332_11495	BC332_11495	up	up	gnl|BL_ORD_ID|239358 sp|Q8VZG8|MIK2_ARATH MDIS1-interacting receptor like kinase 2 OS=Arabidopsis thaliana OX=3702 GN=MIK2 PE=1 SV=3//0
BC332_11511	BC332_11511	up	up	gnl|BL_ORD_ID|10847 sp|Q9SK86|ADHL1_ARATH Alcohol dehydrogenase-like 1 OS=Arabidopsis thaliana OX=3702 GN=At1g22430 PE=2 SV=1//2.03766e-112
BC332_11714	BC332_11714	up	up	-//-
BC332_11729	BC332_11729	up	up	gnl|BL_ORD_ID|190843 sp|Q9LJM4|IKU2_ARATH Receptor-like protein kinase HAIKU2 OS=Arabidopsis thaliana OX=3702 GN=IKU2 PE=1 SV=1//0
BC332_11730	BC332_11730	up	up	gnl|BL_ORD_ID|386416 sp|Q8TC41|RN217_HUMAN Probable E3 ubiquitin-protein ligase RNF217 OS=Homo sapiens OX=9606 GN=RNF217 PE=2 SV=4//3.46934e-18
BC332_11737	BC332_11737	up	up	gnl|BL_ORD_ID|3582 sp|P92934|AAP6_ARATH Amino acid permease 6 OS=Arabidopsis thaliana OX=3702 GN=AAP6 PE=1 SV=1//0
BC332_11763	BC332_11763	up	up	gnl|BL_ORD_ID|41463 sp|Q9M439|BCAT2_ARATH Branched-chain-amino-acid aminotransferase 2, chloroplastic OS=Arabidopsis thaliana OX=3702 GN=BCAT2 PE=1 SV=1//1.56518e-161
BC332_11769	BC332_11769	up	up	gnl|BL_ORD_ID|530732 sp|O81832|Y4729_ARATH G-type lectin S-receptor-like serine/threonine-protein kinase At4g27290 OS=Arabidopsis thaliana OX=3702 GN=At4g27290 PE=3 SV=4//0
BC332_11782	BC332_11782	up	up	gnl|BL_ORD_ID|530732 sp|O81832|Y4729_ARATH G-type lectin S-receptor-like serine/threonine-protein kinase At4g27290 OS=Arabidopsis thaliana OX=3702 GN=At4g27290 PE=3 SV=4//0
BC332_11845	BC332_11845	up	up	gnl|BL_ORD_ID|326295 sp|O22193|PUB4_ARATH U-box domain-containing protein 4 OS=Arabidopsis thaliana OX=3702 GN=PUB4 PE=1 SV=3//7.93448e-82
BC332_11857	BC332_11857	up	up	gnl|BL_ORD_ID|554553 sp|Q96289|ZAT10_ARATH Zinc finger protein ZAT10 OS=Arabidopsis thaliana OX=3702 GN=ZAT10 PE=2 SV=1//1.56708e-34
BC332_11870	BC332_11870	up	up	gnl|BL_ORD_ID|83623 sp|O04354|CYB5_BOROF Cytochrome b5 OS=Borago officinalis OX=13363 PE=2 SV=1//8.77042e-28
BC332_11916	BC332_11916	up	up	gnl|BL_ORD_ID|530760 sp|Q8W3M4|Y4744_ARATH Uncharacterized protein At4g06744 OS=Arabidopsis thaliana OX=3702 GN=At4g06744 PE=2 SV=1//1.32309e-133
BC332_11923	BC332_11923	up	up	gnl|BL_ORD_ID|121208 sp|Q9FH94|ERF10_ARATH Ethylene-responsive transcription factor ERF010 OS=Arabidopsis thaliana OX=3702 GN=ERF010 PE=2 SV=1//1.09866e-49
BC332_11935	BC332_11935	up	up	gnl|BL_ORD_ID|427426 sp|Q9FHA4|SBT19_ARATH Subtilisin-like protease SBT1.9 OS=Arabidopsis thaliana OX=3702 GN=SBT1.9 PE=2 SV=1//0
BC332_11957	BC332_11957	up	up	gnl|BL_ORD_ID|230873 sp|O64823|MCU2_ARATH Calcium uniporter protein 2, mitochondrial OS=Arabidopsis thaliana OX=3702 GN=At2g23790 PE=2 SV=1//7.31332e-89
BC332_11977	BC332_11977	up	up	-//-
BC332_11993	BC332_11993	up	up	gnl|BL_ORD_ID|48786 sp|O49858|C82A3_SOYBN Cytochrome P450 82A3 OS=Glycine max OX=3847 GN=CYP82A3 PE=2 SV=1//1.7353e-174
BC332_12082	BC332_12082	up	up	gnl|BL_ORD_ID|312273 sp|Q9SDZ9|PPAF2_IPOBA Purple acid phosphatase 2 OS=Ipomoea batatas OX=4120 GN=PAP2 PE=1 SV=1//0
BC332_12104	BC332_12104	up	up	gnl|BL_ORD_ID|230134 sp|Q6NY98|MCE1_DANRE mRNA-capping enzyme OS=Danio rerio OX=7955 GN=rngtt PE=2 SV=1//1.88913e-22
BC332_12108	BC332_12108	up	up	gnl|BL_ORD_ID|219444 sp|Q8RUN2|LOG1_ARATH Cytokinin riboside 5&apos;-monophosphate phosphoribohydrolase LOG1 OS=Arabidopsis thaliana OX=3702 GN=LOG1 PE=1 SV=1//2.80437e-39
BC332_12140	BC332_12140	up	up	-//-
BC332_12150	BC332_12150	up	up	gnl|BL_ORD_ID|305000 sp|F4HWB6|PILS1_ARATH Protein PIN-LIKES 1 OS=Arabidopsis thaliana OX=3702 GN=PILS1 PE=2 SV=1//1.25687e-77
BC332_12158	BC332_12158	up	up	gnl|BL_ORD_ID|124036 sp|Q94CH6|EXL3_ARATH GDSL esterase/lipase EXL3 OS=Arabidopsis thaliana OX=3702 GN=EXL3 PE=2 SV=1//2.43472e-93
BC332_12197	BC332_12197	up	up	gnl|BL_ORD_ID|16378 sp|Q8LFG1|AMY2_ARATH Probable alpha-amylase 2 OS=Arabidopsis thaliana OX=3702 GN=AMY2 PE=2 SV=1//0
BC332_12207	BC332_12207	up	up	gnl|BL_ORD_ID|111557 sp|Q9XJ56|ECP44_DAUCA Phosphoprotein ECPP44 OS=Daucus carota OX=4039 GN=ECPP44 PE=1 SV=1//4.90367e-11
BC332_12225	BC332_12225	up	up	gnl|BL_ORD_ID|150736 sp|P30924|GLGB_SOLTU 1,4-alpha-glucan-branching enzyme OS=Solanum tuberosum OX=4113 GN=SBE1 PE=2 SV=2//4.67284e-22
BC332_12232	BC332_12232	up	up	gnl|BL_ORD_ID|270729 sp|Q9SFW8|NLP5_ARATH Protein NLP5 OS=Arabidopsis thaliana OX=3702 GN=NLP5 PE=2 SV=1//0
BC332_12282	BC332_12282	up	up	gnl|BL_ORD_ID|341861 sp|Q9SUL1|RD19C_ARATH Probable cysteine protease RD19C OS=Arabidopsis thaliana OX=3702 GN=RD19C PE=2 SV=1//0
BC332_12285	BC332_12285	up	up	gnl|BL_ORD_ID|207581 sp|F4J2M6|KN14L_ARATH Kinesin-like protein KIN-14L OS=Arabidopsis thaliana OX=3702 GN=KIN14L PE=3 SV=2//8.20946e-20
BC332_12333	BC332_12333	up	up	gnl|BL_ORD_ID|59312 sp|Q8H1Z0|CER3_ARATH Protein ECERIFERUM 3 OS=Arabidopsis thaliana OX=3702 GN=CER3 PE=1 SV=1//0
BC332_12349	BC332_12349	up	up	gnl|BL_ORD_ID|269617 sp|Q9LKW9|NHX7_ARATH Sodium/hydrogen exchanger 7 OS=Arabidopsis thaliana OX=3702 GN=NHX7 PE=1 SV=1//0
BC332_12359	BC332_12359	up	up	gnl|BL_ORD_ID|535701 sp|Q55EX9|Y8948_DICDI Putative methyltransferase DDB_G0268948 OS=Dictyostelium discoideum OX=44689 GN=DDB_G0268948 PE=1 SV=2//1.8643e-31
BC332_12434	BC332_12434	up	up	gnl|BL_ORD_ID|426752 sp|Q75LR7|SAPK1_ORYSJ Serine/threonine-protein kinase SAPK1 OS=Oryza sativa subsp. japonica OX=39947 GN=SAPK1 PE=1 SV=1//5.578e-162
BC332_12456	BC332_12456	up	up	gnl|BL_ORD_ID|510800 sp|Q1MX30|XA21_ORYSI Receptor kinase-like protein Xa21 OS=Oryza sativa subsp. indica OX=39946 GN=XA21 PE=1 SV=1//1.53879e-19
BC332_12494	BC332_12494	up	up	gnl|BL_ORD_ID|385382 sp|Q9SKK2|RLP21_ARATH Receptor like protein 21 OS=Arabidopsis thaliana OX=3702 GN=RLP21 PE=3 SV=2//6.19268e-19
BC332_12495	BC332_12495	up	up	gnl|BL_ORD_ID|385373 sp|Q9C6A6|RLP13_ARATH Receptor-like protein 13 OS=Arabidopsis thaliana OX=3702 GN=RLP13 PE=3 SV=1//6.06684e-21
BC332_12519	BC332_12519	up	up	-//-
BC332_12571	BC332_12571	up	up	gnl|BL_ORD_ID|186784 sp|O22941|IDE1_ARATH Insulin-degrading enzyme-like 1, peroxisomal OS=Arabidopsis thaliana OX=3702 GN=PXM16 PE=2 SV=1//0
BC332_12587	BC332_12587	up	up	gnl|BL_ORD_ID|345587 sp|Q7XII4|REM41_ORYSJ Remorin 4.1 OS=Oryza sativa subsp. japonica OX=39947 GN=REM4.1 PE=1 SV=1//3.31822e-22
BC332_12694	BC332_12694	up	up	gnl|BL_ORD_ID|79301 sp|Q9C942|CSE_ARATH Caffeoylshikimate esterase OS=Arabidopsis thaliana OX=3702 GN=CSE PE=1 SV=1//8.15141e-58
BC332_12755	BC332_12755	up	up	gnl|BL_ORD_ID|527851 sp|C0LGP4|Y3475_ARATH Probable LRR receptor-like serine/threonine-protein kinase At3g47570 OS=Arabidopsis thaliana OX=3702 GN=At3g47570 PE=2 SV=1//6.00568e-09
BC332_12841	BC332_12841	up	up	gnl|BL_ORD_ID|260396 sp|Q39013|NAC2_ARATH NAC domain-containing protein 2 OS=Arabidopsis thaliana OX=3702 GN=NAC002 PE=2 SV=2//1.52484e-114
BC332_12892	BC332_12892	up	up	-//-
BC332_12940	BC332_12940	up	up	gnl|BL_ORD_ID|556653 sp|Q9ZSK5|ZOG_PHALU Zeatin O-glucosyltransferase OS=Phaseolus lunatus OX=3884 GN=ZOG1 PE=2 SV=1//9.57604e-09
BC332_13057	BC332_13057	up	up	gnl|BL_ORD_ID|396400 sp|Q9M667|RPP13_ARATH Disease resistance protein RPP13 OS=Arabidopsis thaliana OX=3702 GN=RPP13 PE=2 SV=2//6.23977e-140
BC332_13118	BC332_13118	up	up	gnl|BL_ORD_ID|48790 sp|Q9SZ46|C82C4_ARATH Cytochrome P450 82C4 OS=Arabidopsis thaliana OX=3702 GN=CYP82C4 PE=2 SV=1//8.1481e-141
BC332_13229	BC332_13229	up	up	gnl|BL_ORD_ID|304394 sp|Q9S735|PHT19_ARATH Probable inorganic phosphate transporter 1-9 OS=Arabidopsis thaliana OX=3702 GN=PHT1-9 PE=2 SV=1//0
BC332_13270	BC332_13270	up	up	gnl|BL_ORD_ID|131999 sp|Q94B77|FH5_ARATH Formin-like protein 5 OS=Arabidopsis thaliana OX=3702 GN=FH5 PE=2 SV=2//0
BC332_13375	BC332_13375	up	up	-//-
BC332_13413	BC332_13413	up	up	gnl|BL_ORD_ID|172686 sp|O03982|HIP39_ARATH Heavy metal-associated isoprenylated plant protein 39 OS=Arabidopsis thaliana OX=3702 GN=HIPP39 PE=2 SV=1//2.77559e-07
BC332_13569	BC332_13569	up	up	-//-
BC332_13639	BC332_13639	up	up	gnl|BL_ORD_ID|436437 sp|Q43469|SLD1_HELAN Delta(8)-fatty-acid desaturase OS=Helianthus annuus OX=4232 GN=sld1 PE=1 SV=1//0
BC332_13699	BC332_13699	up	up	gnl|BL_ORD_ID|497257 sp|Q9ZPR7|UPS1_ARATH Ureide permease 1 OS=Arabidopsis thaliana OX=3702 GN=UPS1 PE=1 SV=1//6.31518e-171
BC332_13804	BC332_13804	up	up	gnl|BL_ORD_ID|59725 sp|Q8VZW3|CFI3_ARATH Probable chalcone--flavonone isomerase 3 OS=Arabidopsis thaliana OX=3702 GN=CHI3 PE=1 SV=1//2.53279e-80
BC332_13810	BC332_13810	up	up	gnl|BL_ORD_ID|64511 sp|Q7X996|CIPK2_ORYSJ CBL-interacting protein kinase 2 OS=Oryza sativa subsp. japonica OX=39947 GN=CIPK2 PE=2 SV=1//0
BC332_13854	BC332_13854	up	up	gnl|BL_ORD_ID|83122 sp|Q0ZPV7|CXE1_ACTER Carboxylesterase 1 OS=Actinidia eriantha OX=165200 GN=CXE1 PE=1 SV=1//9.51859e-100
BC332_13902	BC332_13902	up	up	gnl|BL_ORD_ID|317099 sp|P92962|PROT2_ARATH Proline transporter 2 OS=Arabidopsis thaliana OX=3702 GN=PROT2 PE=1 SV=1//5.12922e-175
BC332_13930	BC332_13930	up	up	gnl|BL_ORD_ID|289185 sp|Q5N9N2|P2C09_ORYSJ Probable protein phosphatase 2C 9 OS=Oryza sativa subsp. japonica OX=39947 GN=Os01g0846300 PE=2 SV=1//1.53308e-36
BC332_13931	BC332_13931	up	up	gnl|BL_ORD_ID|289241 sp|P49598|P2C37_ARATH Protein phosphatase 2C 37 OS=Arabidopsis thaliana OX=3702 GN=PP2CA PE=1 SV=1//1.05072e-105
BC332_13964	BC332_13964	up	up	gnl|BL_ORD_ID|296352 sp|Q76CU2|PDR1_TOBAC Pleiotropic drug resistance protein 1 OS=Nicotiana tabacum OX=4097 GN=PDR1 PE=2 SV=1//0
BC332_13973	BC332_13973	up	up	gnl|BL_ORD_ID|63533 sp|P23419|CHS2_SOLLC Chalcone synthase 2 OS=Solanum lycopersicum OX=4081 GN=CHS2 PE=2 SV=2//0
BC332_14033	BC332_14033	up	up	gnl|BL_ORD_ID|330748 sp|Q8S8E3|PYL6_ARATH Abscisic acid receptor PYL6 OS=Arabidopsis thaliana OX=3702 GN=PYL6 PE=1 SV=1//2.31649e-72
BC332_14071	BC332_14071	up	up	gnl|BL_ORD_ID|103280 sp|Q9SDN0|DNJ20_ARATH Chaperone protein dnaJ 20, chloroplastic OS=Arabidopsis thaliana OX=3702 GN=ATJ20 PE=1 SV=2//3.26721e-17
BC332_14074	BC332_14074	up	up	gnl|BL_ORD_ID|209340 sp|Q9LMU2|KTI2_ARATH Kunitz trypsin inhibitor 2 OS=Arabidopsis thaliana OX=3702 GN=KTI2 PE=2 SV=1//1.44427e-10
BC332_14160	BC332_14160	up	up	gnl|BL_ORD_ID|482273 sp|Q18297|TRPA1_CAEEL Transient receptor potential cation channel subfamily A member 1 homolog OS=Caenorhabditis elegans OX=6239 GN=trpa-1 PE=2 SV=5//1.8646e-06
BC332_14269	BC332_14269	up	up	gnl|BL_ORD_ID|240592 sp|Q94KB7|MLO6_ARATH MLO-like protein 6 OS=Arabidopsis thaliana OX=3702 GN=MLO6 PE=2 SV=2//0
BC332_14328	BC332_14328	up	up	gnl|BL_ORD_ID|163436 sp|Q84WB7|GT645_ARATH Glycosyltransferase family protein 64 protein C5 OS=Arabidopsis thaliana OX=3702 GN=At5g04500 PE=2 SV=1//0
BC332_14376	BC332_14376	up	up	-//-
BC332_14422	BC332_14422	up	up	gnl|BL_ORD_ID|291239 sp|P45726|PALY_CAMSI Phenylalanine ammonia-lyase OS=Camellia sinensis OX=4442 GN=PAL PE=2 SV=1//0
BC332_14426	BC332_14426	up	up	-//-
BC332_14511	BC332_14511	up	up	gnl|BL_ORD_ID|259057 sp|Q9FJ07|MY111_ARATH Transcription factor MYB111 OS=Arabidopsis thaliana OX=3702 GN=MYB111 PE=1 SV=1//1.62112e-63
BC332_14529	BC332_14529	up	up	gnl|BL_ORD_ID|29222 sp|Q0IU52|ASP1_ORYSJ Aspartic proteinase Asp1 OS=Oryza sativa subsp. japonica OX=39947 GN=ASP1 PE=2 SV=1//1.33583e-89
BC332_14539	BC332_14539	up	up	gnl|BL_ORD_ID|149528 sp|Q9LYC1|GID1B_ARATH Gibberellin receptor GID1B OS=Arabidopsis thaliana OX=3702 GN=GID1B PE=1 SV=1//0
BC332_14598	BC332_14598	up	up	gnl|BL_ORD_ID|337345 sp|Q8W1E0|R1A_SOLDE Late blight resistance protein R1-A OS=Solanum demissum OX=50514 GN=R1A PE=3 SV=1//5.78711e-95
BC332_14612	BC332_14612	up	up	gnl|BL_ORD_ID|476527 sp|Q3A097|TOLB_PELCD Tol-Pal system protein TolB OS=Pelobacter carbinolicus (strain DSM 2380 / NBRC 103641 / GraBd1) OX=338963 GN=tolB PE=3 SV=2//2.46726e-19
BC332_14626	BC332_14626	up	up	gnl|BL_ORD_ID|48274 sp|Q84W91|C3H32_ARATH Zinc finger CCCH domain-containing protein 32 OS=Arabidopsis thaliana OX=3702 GN=At2g47850 PE=2 SV=2//6.59202e-140
BC332_14728	BC332_14728	up	up	gnl|BL_ORD_ID|226646 sp|O80888|M3K17_ARATH Mitogen-activated protein kinase kinase kinase 17 OS=Arabidopsis thaliana OX=3702 GN=MAPKKK17 PE=1 SV=1//8.00764e-53
BC332_14729	BC332_14729	up	up	gnl|BL_ORD_ID|226646 sp|O80888|M3K17_ARATH Mitogen-activated protein kinase kinase kinase 17 OS=Arabidopsis thaliana OX=3702 GN=MAPKKK17 PE=1 SV=1//2.61657e-47
BC332_14730	BC332_14730	up	up	gnl|BL_ORD_ID|226646 sp|O80888|M3K17_ARATH Mitogen-activated protein kinase kinase kinase 17 OS=Arabidopsis thaliana OX=3702 GN=MAPKKK17 PE=1 SV=1//5.05134e-53
BC332_14742	BC332_14742	up	up	gnl|BL_ORD_ID|554553 sp|Q96289|ZAT10_ARATH Zinc finger protein ZAT10 OS=Arabidopsis thaliana OX=3702 GN=ZAT10 PE=2 SV=1//4.62711e-34
BC332_14751	BC332_14751	up	up	gnl|BL_ORD_ID|449322 sp|Q9LUE3|SWT10_ARATH Bidirectional sugar transporter SWEET10 OS=Arabidopsis thaliana OX=3702 GN=SWEET10 PE=1 SV=1//5.05013e-90
BC332_14801	BC332_14801	up	up	gnl|BL_ORD_ID|198841 sp|Q9C7A2|ITN1_ARATH Ankyrin repeat-containing protein ITN1 OS=Arabidopsis thaliana OX=3702 GN=ITN1 PE=1 SV=1//4.83196e-20
BC332_14903	BC332_14903	up	up	gnl|BL_ORD_ID|110580 sp|Q8VY27|E70H1_ARATH Exocyst complex component EXO70H1 OS=Arabidopsis thaliana OX=3702 GN=EXO70H1 PE=1 SV=1//8.34314e-128
BC332_14908	BC332_14908	up	up	gnl|BL_ORD_ID|259132 sp|Q9LX82|MYB48_ARATH Transcription factor MYB48 OS=Arabidopsis thaliana OX=3702 GN=MYB48 PE=2 SV=1//1.55494e-71
BC332_14931	BC332_14931	up	up	gnl|BL_ORD_ID|531889 sp|Q6AWW5|Y5262_ARATH Ankyrin repeat-containing protein At5g02620 OS=Arabidopsis thaliana OX=3702 GN=At5g02620 PE=1 SV=1//1.06923e-175
BC332_14947	BC332_14947	up	up	gnl|BL_ORD_ID|250493 sp|Q43515|MT2Z_SOLLC Metallothionein-like protein type 2 OS=Solanum lycopersicum OX=4081 PE=3 SV=1//9.76003e-15
BC332_14960	BC332_14960	up	up	-//-
BC332_14994	BC332_14994	up	up	gnl|BL_ORD_ID|20524 sp|Q8LGI3|ARC2A_ARATH Actin-related protein 2/3 complex subunit 2A OS=Arabidopsis thaliana OX=3702 GN=ARPC2A PE=1 SV=1//2.57223e-26
BC332_15049	BC332_15049	up	up	gnl|BL_ORD_ID|117249 sp|P11432|ELI_PEA Early light-induced protein, chloroplastic OS=Pisum sativum OX=3888 PE=2 SV=1//4.495e-41
BC332_15109	BC332_15109	up	up	gnl|BL_ORD_ID|69105 sp|Q6NPP4|CMTA2_ARATH Calmodulin-binding transcription activator 2 OS=Arabidopsis thaliana OX=3702 GN=CAMTA2 PE=1 SV=1//7.95584e-13
BC332_15120	BC332_15120	up	up	gnl|BL_ORD_ID|47083 sp|B5BT18|BTAF1_ARATH TATA-binding protein-associated factor BTAF1 OS=Arabidopsis thaliana OX=3702 GN=BTAF1 PE=1 SV=1//7.69462e-15
BC332_15213	BC332_15213	up	up	gnl|BL_ORD_ID|306392 sp|Q39033|PLCD2_ARATH Phosphoinositide phospholipase C 2 OS=Arabidopsis thaliana OX=3702 GN=PLC2 PE=1 SV=1//1.5901e-158
BC332_15224	BC332_15224	up	up	gnl|BL_ORD_ID|438074 sp|O80875|SMXL7_ARATH Protein SMAX1-LIKE 7 OS=Arabidopsis thaliana OX=3702 GN=SMXL7 PE=1 SV=1//0
BC332_15272	BC332_15272	up	up	gnl|BL_ORD_ID|312586 sp|Q9FFZ1|PPH_ARATH Pheophytinase, chloroplastic OS=Arabidopsis thaliana OX=3702 GN=PPH PE=1 SV=1//0
BC332_15309	BC332_15309	up	up	gnl|BL_ORD_ID|305657 sp|Q9NCL8|PITP1_DICDI Phosphatidylinositol transfer protein 1 OS=Dictyostelium discoideum OX=44689 GN=pitA PE=1 SV=1//5.81715e-65
BC332_15326	BC332_15326	up	up	-//-
BC332_15498	BC332_15498	up	up	gnl|BL_ORD_ID|28738 sp|Q9STG9|ASE2_ARATH Amidophosphoribosyltransferase 2, chloroplastic OS=Arabidopsis thaliana OX=3702 GN=ASE2 PE=1 SV=1//1.81687e-132
BC332_15537	BC332_15537	up	up	gnl|BL_ORD_ID|340891 sp|Q948U0|RBOHA_SOLTU Respiratory burst oxidase homolog protein A OS=Solanum tuberosum OX=4113 GN=RBOHA PE=1 SV=1//7.7521e-46
BC332_15658	BC332_15658	up	up	gnl|BL_ORD_ID|3758 sp|F4IJ77|AATP4_ARATH AAA-ATPase At2g46620 OS=Arabidopsis thaliana OX=3702 GN=At2g46620 PE=2 SV=1//1.27494e-166
BC332_15665	BC332_15665	up	up	gnl|BL_ORD_ID|427674 sp|P38389|SC61B_ARATH Protein transport protein Sec61 subunit beta OS=Arabidopsis thaliana OX=3702 GN=At2g45070 PE=1 SV=1//9.40591e-14
BC332_15748	BC332_15748	up	up	gnl|BL_ORD_ID|8457 sp|O49285|ACR3_ARATH ACT domain-containing protein ACR3 OS=Arabidopsis thaliana OX=3702 GN=ACR3 PE=2 SV=1//0
BC332_15796	BC332_15796	up	up	gnl|BL_ORD_ID|260396 sp|Q39013|NAC2_ARATH NAC domain-containing protein 2 OS=Arabidopsis thaliana OX=3702 GN=NAC002 PE=2 SV=2//8.67927e-131
BC332_15906	BC332_15906	up	up	-//-
BC332_15980	BC332_15980	up	up	gnl|BL_ORD_ID|510414 sp|Q6IEQ7|WRK24_ORYSJ WRKY transcription factor WRKY24 OS=Oryza sativa subsp. japonica OX=39947 GN=WRKY24 PE=2 SV=1//1.33029e-118
BC332_15990	BC332_15990	up	up	-//-
BC332_16044	BC332_16044	up	up	gnl|BL_ORD_ID|308879 sp|P81898|PNAA_PRUDU Peptide-N4-(N-acetyl-beta-glucosaminyl)asparagine amidase A OS=Prunus dulcis OX=3755 PE=1 SV=2//1.02238e-121
BC332_16145	BC332_16145	up	up	gnl|BL_ORD_ID|43172 sp|Q9C8P8|BH080_ARATH Transcription factor bHLH80 OS=Arabidopsis thaliana OX=3702 GN=BHLH80 PE=2 SV=1//8.96273e-59
BC332_16151	BC332_16151	up	up	gnl|BL_ORD_ID|151307 sp|Q9SSA7|GLIP5_ARATH GDSL esterase/lipase 5 OS=Arabidopsis thaliana OX=3702 GN=GLIP5 PE=2 SV=2//8.47613e-51
BC332_16272	BC332_16272	up	up	gnl|BL_ORD_ID|326043 sp|Q8VZR7|PTR30_ARATH Protein NRT1/ PTR FAMILY 5.1 OS=Arabidopsis thaliana OX=3702 GN=NPF5.1 PE=2 SV=2//0
BC332_16288	BC332_16288	up	up	gnl|BL_ORD_ID|295541 sp|Q9M815|PCR8_ARATH Protein PLANT CADMIUM RESISTANCE 8 OS=Arabidopsis thaliana OX=3702 GN=PCR8 PE=1 SV=2//6.03682e-69
BC332_16310	BC332_16310	up	up	gnl|BL_ORD_ID|40651 sp|Q9CA93|BAC2_ARATH Mitochondrial arginine transporter BAC2 OS=Arabidopsis thaliana OX=3702 GN=BAC2 PE=1 SV=1//1.15174e-146
BC332_16311	BC332_16311	up	up	gnl|BL_ORD_ID|198593 sp|Q54I39|IST1L_DICDI IST1-like protein OS=Dictyostelium discoideum OX=44689 GN=DDB_G0289029 PE=3 SV=1//2.35333e-11
BC332_16366	BC332_16366	up	up	gnl|BL_ORD_ID|474889 sp|Q6UW68|TM205_HUMAN Transmembrane protein 205 OS=Homo sapiens OX=9606 GN=TMEM205 PE=1 SV=1//1.60779e-12
BC332_16385	BC332_16385	up	up	gnl|BL_ORD_ID|183095 sp|Q9S746|HTH_ARATH Protein HOTHEAD OS=Arabidopsis thaliana OX=3702 GN=HTH PE=1 SV=1//0
BC332_16407	BC332_16407	up	up	gnl|BL_ORD_ID|39538 sp|P13088|AUX22_SOYBN Auxin-induced protein AUX22 OS=Glycine max OX=3847 GN=AUX22 PE=2 SV=1//1.07816e-61
BC332_16483	BC332_16483	up	up	-//-
BC332_16524	BC332_16524	up	up	gnl|BL_ORD_ID|163299 sp|Q9ZW24|GSTU7_ARATH Glutathione S-transferase U7 OS=Arabidopsis thaliana OX=3702 GN=GSTU7 PE=2 SV=1//7.94911e-62
BC332_16646	BC332_16646	up	up	gnl|BL_ORD_ID|259074 sp|Q2V9B0|MY1R1_SOLTU Transcription factor MYB1R1 OS=Solanum tuberosum OX=4113 PE=2 SV=1//9.09097e-142
BC332_16936	BC332_16936	up	up	gnl|BL_ORD_ID|425645 sp|Q5T1Q4|S35F1_HUMAN Solute carrier family 35 member F1 OS=Homo sapiens OX=9606 GN=SLC35F1 PE=2 SV=2//8.45942e-70
BC332_16954	BC332_16954	up	up	gnl|BL_ORD_ID|148980 sp|Q8RWE8|GGAP1_ARATH GDP-L-galactose phosphorylase 1 OS=Arabidopsis thaliana OX=3702 GN=VTC2 PE=1 SV=1//0
BC332_16965	BC332_16965	up	up	gnl|BL_ORD_ID|41407 sp|Q96288|BBX24_ARATH B-box zinc finger protein 24 OS=Arabidopsis thaliana OX=3702 GN=BBX24 PE=1 SV=1//2.73881e-83
BC332_16967	BC332_16967	up	up	gnl|BL_ORD_ID|228213 sp|Q96JE9|MAP6_HUMAN Microtubule-associated protein 6 OS=Homo sapiens OX=9606 GN=MAP6 PE=1 SV=2//1.12367e-18
BC332_17003	BC332_17003	up	up	gnl|BL_ORD_ID|295832 sp|Q9FYC7|PDAT2_ARATH Putative phospholipid:diacylglycerol acyltransferase 2 OS=Arabidopsis thaliana OX=3702 GN=PDAT2 PE=3 SV=1//0
BC332_17035	BC332_17035	up	up	gnl|BL_ORD_ID|219447 sp|Q9LFH3|LOG4_ARATH Cytokinin riboside 5&apos;-monophosphate phosphoribohydrolase LOG4 OS=Arabidopsis thaliana OX=3702 GN=LOG4 PE=1 SV=1//6.52893e-117
BC332_17050	BC332_17050	up	up	gnl|BL_ORD_ID|3904 sp|Q9FJH6|AB1F_ARATH ABC transporter F family member 1 OS=Arabidopsis thaliana OX=3702 GN=ABCF1 PE=2 SV=1//0
BC332_17097	BC332_17097	up	up	gnl|BL_ORD_ID|326050 sp|Q9M1E2|PTR37_ARATH Protein NRT1/ PTR FAMILY 2.7 OS=Arabidopsis thaliana OX=3702 GN=NPF2.7 PE=1 SV=1//5.54848e-154
BC332_17118	BC332_17118	up	up	gnl|BL_ORD_ID|48836 sp|P93149|C93B1_GLYEC Licodione synthase OS=Glycyrrhiza echinata OX=46348 GN=CYP93B1 PE=1 SV=2//5.72656e-135
BC332_17119	BC332_17119	up	up	gnl|BL_ORD_ID|48836 sp|P93149|C93B1_GLYEC Licodione synthase OS=Glycyrrhiza echinata OX=46348 GN=CYP93B1 PE=1 SV=2//7.01058e-136
BC332_17272	BC332_17272	up	up	gnl|BL_ORD_ID|128242 sp|Q0V865|FAFL_ARATH Protein FAF-like, chloroplastic OS=Arabidopsis thaliana OX=3702 GN=At5g22090 PE=2 SV=1//1.3649e-21
BC332_17298	BC332_17298	up	up	gnl|BL_ORD_ID|480038 sp|F4HSD5|TRM32_ARATH Protein TRM32 OS=Arabidopsis thaliana OX=3702 GN=TRM32 PE=2 SV=1//2.08731e-19
BC332_17326	BC332_17326	up	up	gnl|BL_ORD_ID|289214 sp|Q9ZW21|P2C24_ARATH Probable protein phosphatase 2C 24 OS=Arabidopsis thaliana OX=3702 GN=At2g29380 PE=2 SV=1//3.90717e-122
BC332_17335	BC332_17335	up	up	-//-
BC332_17349	BC332_17349	up	up	gnl|BL_ORD_ID|48342 sp|Q9LUZ4|C3H66_ARATH Zinc finger CCCH domain-containing protein 66 OS=Arabidopsis thaliana OX=3702 GN=At5g58620 PE=2 SV=1//4.43805e-164
BC332_17367	BC332_17367	up	up	-//-
BC332_17379	BC332_17379	up	up	gnl|BL_ORD_ID|325542 sp|O04682|PTI6_SOLLC Pathogenesis-related genes transcriptional activator PTI6 OS=Solanum lycopersicum OX=4081 GN=PTI6 PE=2 SV=1//9.66613e-96
BC332_17436	BC332_17436	up	up	gnl|BL_ORD_ID|63784 sp|Q9LMJ1|CHX14_ARATH Cation/H(+) antiporter 14 OS=Arabidopsis thaliana OX=3702 GN=CHX14 PE=2 SV=1//5.10586e-170
BC332_17460	BC332_17460	up	up	gnl|BL_ORD_ID|466625 sp|P48522|TCMO_CATRO Trans-cinnamate 4-monooxygenase OS=Catharanthus roseus OX=4058 GN=CYP73A4 PE=2 SV=1//0
BC332_17461	BC332_17461	up	up	gnl|BL_ORD_ID|466625 sp|P48522|TCMO_CATRO Trans-cinnamate 4-monooxygenase OS=Catharanthus roseus OX=4058 GN=CYP73A4 PE=2 SV=1//0
BC332_17478	BC332_17478	up	up	gnl|BL_ORD_ID|211879 sp|P22989|LDHB_HORVU L-lactate dehydrogenase B (Fragment) OS=Hordeum vulgare OX=4513 PE=1 SV=1//7.13838e-162
BC332_17489	BC332_17489	up	up	gnl|BL_ORD_ID|326073 sp|Q05085|PTR7_ARATH Protein NRT1/ PTR FAMILY 6.3 OS=Arabidopsis thaliana OX=3702 GN=NPF6.3 PE=1 SV=1//0
BC332_17575	BC332_17575	up	up	gnl|BL_ORD_ID|93264 sp|Q9QY93|DCTP1_MOUSE dCTP pyrophosphatase 1 OS=Mus musculus OX=10090 GN=Dctpp1 PE=1 SV=1//2.39018e-22
BC332_17710	BC332_17710	up	up	gnl|BL_ORD_ID|29256 sp|Q940R4|ASP63_ARATH Probable aspartyl protease At4g16563 OS=Arabidopsis thaliana OX=3702 GN=At4g16563 PE=2 SV=1//2.55815e-155
BC332_17724	BC332_17724	up	up	gnl|BL_ORD_ID|427309 sp|Q9SKB2|SBIR1_ARATH Leucine-rich repeat receptor-like serine/threonine/tyrosine-protein kinase SOBIR1 OS=Arabidopsis thaliana OX=3702 GN=SOBIR1 PE=1 SV=1//0
BC332_17768	BC332_17768	up	up	gnl|BL_ORD_ID|59729 sp|Q94AF0|CFIS1_ARATH Pre-mRNA cleavage factor Im 25 kDa subunit 1 OS=Arabidopsis thaliana OX=3702 GN=CFIS1 PE=1 SV=1//3.77345e-69
BC332_17823	BC332_17823	up	up	gnl|BL_ORD_ID|473620 sp|Q9FGT8|TIL_ARATH Temperature-induced lipocalin-1 OS=Arabidopsis thaliana OX=3702 GN=TIL PE=1 SV=1//5.75846e-110
BC332_17873	BC332_17873	up	up	gnl|BL_ORD_ID|532687 sp|Q9ASS4|Y5838_ARATH Probably inactive leucine-rich repeat receptor-like protein kinase At5g48380 OS=Arabidopsis thaliana OX=3702 GN=At5g48380 PE=1 SV=1//1.2027e-121
BC332_17927	BC332_17927	up	up	gnl|BL_ORD_ID|337351 sp|Q6L400|R1B16_SOLDE Putative late blight resistance protein homolog R1B-16 OS=Solanum demissum OX=50514 GN=R1B-16 PE=3 SV=1//8.96062e-86
BC332_17964	BC332_17964	up	up	gnl|BL_ORD_ID|390261 sp|P42815|RNS3_ARATH Ribonuclease 3 OS=Arabidopsis thaliana OX=3702 GN=RNS3 PE=2 SV=1//4.26069e-09
BC332_17965	BC332_17965	up	up	gnl|BL_ORD_ID|390270 sp|Q40381|RNS7_NICAL Ribonuclease S-7 OS=Nicotiana alata OX=4087 PE=1 SV=1//4.10359e-12
BC332_18027	BC332_18027	up	up	gnl|BL_ORD_ID|121222 sp|P35614|ERF1Z_ARATH Eukaryotic peptide chain release factor subunit 1-3 OS=Arabidopsis thaliana OX=3702 GN=ERF1-3 PE=1 SV=1//0
BC332_18140	BC332_18140	up	up	gnl|BL_ORD_ID|529822 sp|Q9ZR08|Y4230_ARATH G-type lectin S-receptor-like serine/threonine-protein kinase At4g03230 OS=Arabidopsis thaliana OX=3702 GN=At4g03230 PE=3 SV=3//0
BC332_18153	BC332_18153	up	up	gnl|BL_ORD_ID|520076 sp|O64793|Y1675_ARATH G-type lectin S-receptor-like serine/threonine-protein kinase At1g67520 OS=Arabidopsis thaliana OX=3702 GN=At1g67520 PE=2 SV=3//1.08529e-97
BC332_18154	BC332_18154	up	up	gnl|BL_ORD_ID|520076 sp|O64793|Y1675_ARATH G-type lectin S-receptor-like serine/threonine-protein kinase At1g67520 OS=Arabidopsis thaliana OX=3702 GN=At1g67520 PE=2 SV=3//1.1421e-107
BC332_18336	BC332_18336	up	up	gnl|BL_ORD_ID|495245 sp|P42849|UMEC_ARMRU Umecyanin OS=Armoracia rusticana OX=3704 PE=1 SV=1//1.35392e-30
BC332_18351	BC332_18351	up	up	gnl|BL_ORD_ID|110846 sp|Q9SKK0|EBF1_ARATH EIN3-binding F-box protein 1 OS=Arabidopsis thaliana OX=3702 GN=EBF1 PE=1 SV=1//0
BC332_18362	BC332_18362	up	up	gnl|BL_ORD_ID|249539 sp|Q9LU40|MSR1_ARATH Protein MANNAN SYNTHESIS-RELATED 1 OS=Arabidopsis thaliana OX=3702 GN=MSR1 PE=2 SV=1//2.06664e-116
BC332_18363	BC332_18363	up	up	gnl|BL_ORD_ID|63251 sp|Q9SZR0|CHMO_ARATH Choline monooxygenase, chloroplastic OS=Arabidopsis thaliana OX=3702 GN=At4g29890 PE=2 SV=2//2.34254e-67
BC332_18419	BC332_18419	up	up	gnl|BL_ORD_ID|326288 sp|Q9CAA7|PUB42_ARATH Putative U-box domain-containing protein 42 OS=Arabidopsis thaliana OX=3702 GN=PUB42 PE=3 SV=1//0
BC332_18458	BC332_18458	up	up	gnl|BL_ORD_ID|311968 sp|Q8S9D1|PP395_ARATH Pentatricopeptide repeat-containing protein At5g21222 OS=Arabidopsis thaliana OX=3702 GN=ATC401 PE=2 SV=1//4.79726e-06
BC332_18504	BC332_18504	up	up	gnl|BL_ORD_ID|326441 sp|Q9FZ95|PUP3_ARATH Purine permease 3 OS=Arabidopsis thaliana OX=3702 GN=PUP3 PE=2 SV=1//8.62049e-76
BC332_18634	BC332_18634	up	up	gnl|BL_ORD_ID|20388 sp|Q9SA77|ARAE1_ARATH UDP-arabinose 4-epimerase 1 OS=Arabidopsis thaliana OX=3702 GN=MUR4 PE=1 SV=1//0
BC332_18789	BC332_18789	up	up	gnl|BL_ORD_ID|48745 sp|I7C6E8|C7A52_PANGI Beta-amyrin 28-oxidase OS=Panax ginseng OX=4054 PE=2 SV=1//5.7966e-160
BC332_18802	BC332_18802	up	up	gnl|BL_ORD_ID|48790 sp|Q9SZ46|C82C4_ARATH Cytochrome P450 82C4 OS=Arabidopsis thaliana OX=3702 GN=CYP82C4 PE=2 SV=1//9.98399e-177
BC332_18827	BC332_18827	up	up	gnl|BL_ORD_ID|310804 sp|P10978|POLX_TOBAC Retrovirus-related Pol polyprotein from transposon TNT 1-94 OS=Nicotiana tabacum OX=4097 PE=2 SV=1//2.38852e-32
BC332_18831	BC332_18831	up	up	gnl|BL_ORD_ID|555351 sp|O23039|ZIP5_ARATH Zinc transporter 5 OS=Arabidopsis thaliana OX=3702 GN=ZIP5 PE=2 SV=1//1.07698e-120
BC332_18832	BC332_18832	up	up	gnl|BL_ORD_ID|508112 sp|Q9LIE6|VQ22_ARATH VQ motif-containing protein 22 OS=Arabidopsis thaliana OX=3702 GN=VQ22 PE=2 SV=1//1.45794e-10
BC332_18854	BC332_18854	up	up	gnl|BL_ORD_ID|185376 sp|P24397|HY6H_HYONI Hyoscyamine 6-dioxygenase OS=Hyoscyamus niger OX=4079 GN=H6H PE=1 SV=1//5.13747e-84
BC332_18856	BC332_18856	up	up	gnl|BL_ORD_ID|48667 sp|H1A988|C7254_GLYUR 11-oxo-beta-amyrin 30-oxidase OS=Glycyrrhiza uralensis OX=74613 GN=CYP72A154 PE=1 SV=1//2.11958e-165
BC332_19033	BC332_19033	up	up	gnl|BL_ORD_ID|163330 sp|P25317|GSTXA_TOBAC Probable glutathione S-transferase parA OS=Nicotiana tabacum OX=4097 GN=PARA PE=2 SV=1//2.46031e-138
BC332_19066	BC332_19066	up	up	gnl|BL_ORD_ID|5846 sp|Q08507|ACCO3_PETHY 1-aminocyclopropane-1-carboxylate oxidase 3 OS=Petunia hybrida OX=4102 GN=ACO3 PE=3 SV=1//0
BC332_19074	BC332_19074	up	up	-//-
BC332_19141	BC332_19141	up	up	gnl|BL_ORD_ID|508736 sp|Q9LSZ3|VUP1_ARATH Vascular-related unknown protein 1 OS=Arabidopsis thaliana OX=3702 GN=VUP1 PE=2 SV=1//5.50057e-22
BC332_19159	BC332_19159	up	up	gnl|BL_ORD_ID|303746 sp|Q8L4N1|PHO34_ARATH Universal stress protein PHOS34 OS=Arabidopsis thaliana OX=3702 GN=PHOS34 PE=1 SV=1//6.69842e-42
BC332_19182	BC332_19182	up	up	gnl|BL_ORD_ID|259134 sp|Q7XBH4|MYB4_ORYSJ Transcription factor MYB4 OS=Oryza sativa subsp. japonica OX=39947 GN=MYB4 PE=2 SV=2//1.39024e-51
BC332_19209	BC332_19209	up	up	gnl|BL_ORD_ID|264917 sp|F4JJJ3|NDB3_ARATH External alternative NAD(P)H-ubiquinone oxidoreductase B3, mitochondrial OS=Arabidopsis thaliana OX=3702 GN=NDB3 PE=2 SV=1//0
BC332_19222	BC332_19222	up	up	gnl|BL_ORD_ID|149268 sp|Q9ZNS2|GH310_ARATH Indole-3-acetic acid-amido synthetase GH3.10 OS=Arabidopsis thaliana OX=3702 GN=GH3.10 PE=2 SV=1//0
BC332_19268	BC332_19268	up	up	gnl|BL_ORD_ID|117099 sp|Q6JN46|EIX2_SOLLC Receptor-like protein EIX2 OS=Solanum lycopersicum OX=4081 GN=EIX2 PE=1 SV=2//0
BC332_19452	BC332_19452	up	up	gnl|BL_ORD_ID|73924 sp|O49354|COQ3_ARATH Ubiquinone biosynthesis O-methyltransferase, mitochondrial OS=Arabidopsis thaliana OX=3702 GN=COQ3 PE=1 SV=2//3.18254e-139
BC332_19469	BC332_19469	up	up	gnl|BL_ORD_ID|171634 sp|Q94J16|HFA4B_ORYSJ Heat stress transcription factor A-4b OS=Oryza sativa subsp. japonica OX=39947 GN=HSFA4B PE=2 SV=1//2.05941e-86
BC332_19515	BC332_19515	up	up	gnl|BL_ORD_ID|48743 sp|H2DH21|C7A29_PANGI Cytochrome P450 CYP72A219 OS=Panax ginseng OX=4054 PE=2 SV=1//0
BC332_19549	BC332_19549	up	up	gnl|BL_ORD_ID|279376 sp|Q10LF7|NUG2_ORYSJ Nuclear/nucleolar GTPase 2 OS=Oryza sativa subsp. japonica OX=39947 GN=NUG2 PE=1 SV=1//0
BC332_19562	BC332_19562	up	up	gnl|BL_ORD_ID|440174 sp|Q9LJR3|SPA3_ARATH Protein SPA1-RELATED 3 OS=Arabidopsis thaliana OX=3702 GN=SPA3 PE=1 SV=1//0
BC332_19563	BC332_19563	up	up	gnl|BL_ORD_ID|163384 sp|Q9LFQ0|GT14B_ARATH Beta-glucuronosyltransferase GlcAT14B OS=Arabidopsis thaliana OX=3702 GN=GLCAT14B PE=2 SV=1//1.46627e-161
BC332_19575	BC332_19575	up	up	gnl|BL_ORD_ID|289245 sp|Q9LDA7|P2C39_ARATH Probable protein phosphatase 2C 39 OS=Arabidopsis thaliana OX=3702 GN=At3g15260 PE=2 SV=1//7.43632e-156
BC332_19614	BC332_19614	up	up	gnl|BL_ORD_ID|50946 sp|P29196|CAPP_SOLTU Phosphoenolpyruvate carboxylase OS=Solanum tuberosum OX=4113 GN=PPC1 PE=2 SV=2//0
BC332_19624	BC332_19624	up	up	gnl|BL_ORD_ID|48743 sp|H2DH21|C7A29_PANGI Cytochrome P450 CYP72A219 OS=Panax ginseng OX=4054 PE=2 SV=1//3.07172e-07
BC332_19706	BC332_19706	up	up	gnl|BL_ORD_ID|169022 sp|Q9Y5Z4|HEBP2_HUMAN Heme-binding protein 2 OS=Homo sapiens OX=9606 GN=HEBP2 PE=1 SV=1//1.32179e-18
BC332_19708	BC332_19708	up	up	gnl|BL_ORD_ID|140895 sp|Q9SQ80|G2OX1_PEA Gibberellin 2-beta-dioxygenase 1 OS=Pisum sativum OX=3888 GN=GA2OX1 PE=1 SV=1//2.5251e-151
BC332_19709	BC332_19709	up	up	gnl|BL_ORD_ID|140895 sp|Q9SQ80|G2OX1_PEA Gibberellin 2-beta-dioxygenase 1 OS=Pisum sativum OX=3888 GN=GA2OX1 PE=1 SV=1//1.87518e-155
BC332_19718	BC332_19718	up	up	gnl|BL_ORD_ID|264600 sp|Q9M6E8|NCED1_PHAVU 9-cis-epoxycarotenoid dioxygenase NCED1, chloroplastic OS=Phaseolus vulgaris OX=3885 GN=NCED1 PE=2 SV=1//0
BC332_19790	BC332_19790	up	up	gnl|BL_ORD_ID|46636 sp|Q9ZWC8|BRL1_ARATH Serine/threonine-protein kinase BRI1-like 1 OS=Arabidopsis thaliana OX=3702 GN=BRL1 PE=1 SV=1//0
BC332_19809	BC332_19809	up	up	gnl|BL_ORD_ID|3583 sp|Q9FF99|AAP7_ARATH Probable amino acid permease 7 OS=Arabidopsis thaliana OX=3702 GN=AAP7 PE=2 SV=1//0
BC332_19811	BC332_19811	up	up	gnl|BL_ORD_ID|3583 sp|Q9FF99|AAP7_ARATH Probable amino acid permease 7 OS=Arabidopsis thaliana OX=3702 GN=AAP7 PE=2 SV=1//1.26734e-174
BC332_19880	BC332_19880	up	up	gnl|BL_ORD_ID|427057 sp|Q39218|SAT3_ARATH Serine acetyltransferase 3, mitochondrial OS=Arabidopsis thaliana OX=3702 GN=SAT3 PE=1 SV=3//7.31347e-153
BC332_19883	BC332_19883	up	up	gnl|BL_ORD_ID|3969 sp|Q9LK64|AB3C_ARATH ABC transporter C family member 3 OS=Arabidopsis thaliana OX=3702 GN=ABCC3 PE=1 SV=1//0
BC332_19951	BC332_19951	up	up	gnl|BL_ORD_ID|128988 sp|Q9LXR6|FB207_ARATH Putative F-box protein At3g58860 OS=Arabidopsis thaliana OX=3702 GN=At3g58860 PE=4 SV=1//1.33366e-36
BC332_19984	BC332_19984	up	up	-//-
BC332_20028	BC332_20028	up	up	gnl|BL_ORD_ID|530732 sp|O81832|Y4729_ARATH G-type lectin S-receptor-like serine/threonine-protein kinase At4g27290 OS=Arabidopsis thaliana OX=3702 GN=At4g27290 PE=3 SV=4//0
BC332_20051	BC332_20051	up	up	gnl|BL_ORD_ID|429136 sp|O81833|SD11_ARATH G-type lectin S-receptor-like serine/threonine-protein kinase SD1-1 OS=Arabidopsis thaliana OX=3702 GN=SD11 PE=1 SV=1//2.36458e-100
BC332_20055	BC332_20055	up	up	gnl|BL_ORD_ID|530732 sp|O81832|Y4729_ARATH G-type lectin S-receptor-like serine/threonine-protein kinase At4g27290 OS=Arabidopsis thaliana OX=3702 GN=At4g27290 PE=3 SV=4//0
BC332_20061	BC332_20061	up	up	gnl|BL_ORD_ID|284785 sp|Q9LHQ6|OCT4_ARATH Organic cation/carnitine transporter 4 OS=Arabidopsis thaliana OX=3702 GN=OCT4 PE=2 SV=1//0
BC332_20120	BC332_20120	up	up	gnl|BL_ORD_ID|502024 sp|Q1ECE0|VAP41_ARATH Vesicle-associated protein 4-1 OS=Arabidopsis thaliana OX=3702 GN=PVA41 PE=2 SV=1//2.27032e-106
BC332_20133	BC332_20133	up	up	gnl|BL_ORD_ID|341628 sp|Q8RY59|RCD1_ARATH Inactive poly [ADP-ribose] polymerase RCD1 OS=Arabidopsis thaliana OX=3702 GN=RCD1 PE=1 SV=1//3.95772e-61
BC332_20152	BC332_20152	up	up	gnl|BL_ORD_ID|208623 sp|Q39548|KSB_CUCMA Ent-kaur-16-ene synthase, chloroplastic OS=Cucurbita maxima OX=3661 PE=1 SV=1//0
BC332_20180	BC332_20180	up	up	-//-
BC332_20183	BC332_20183	up	up	gnl|BL_ORD_ID|260391 sp|Q84TE6|NAC22_ARATH NAC domain-containing protein 21/22 OS=Arabidopsis thaliana OX=3702 GN=NAC021 PE=1 SV=2//1.57818e-91
BC332_20256	BC332_20256	up	up	gnl|BL_ORD_ID|305584 sp|Q8S7M7|PIRL5_ORYSJ Plant intracellular Ras-group-related LRR protein 5 OS=Oryza sativa subsp. japonica OX=39947 GN=IRL5 PE=2 SV=1//2.08795e-161
BC332_20265	BC332_20265	up	up	gnl|BL_ORD_ID|326015 sp|Q9LQL2|PTR14_ARATH Protein NRT1/ PTR FAMILY 7.3 OS=Arabidopsis thaliana OX=3702 GN=NPF7.3 PE=1 SV=2//0
BC332_20266	BC332_20266	up	up	gnl|BL_ORD_ID|194608 sp|Q9FUR2|IP5P2_ARATH Type I inositol polyphosphate 5-phosphatase 2 OS=Arabidopsis thaliana OX=3702 GN=IP5P2 PE=1 SV=2//1.39385e-26
BC332_20390	BC332_20390	up	up	-//-
BC332_20404	BC332_20404	up	up	gnl|BL_ORD_ID|442653 sp|Q9T050|SPXM2_ARATH SPX domain-containing membrane protein At4g11810 OS=Arabidopsis thaliana OX=3702 GN=At4g11810 PE=3 SV=1//0
BC332_20627	BC332_20627	up	up	gnl|BL_ORD_ID|47791 sp|Q9FUD3|BZIP9_ARATH Basic leucine zipper 9 OS=Arabidopsis thaliana OX=3702 GN=BZIP9 PE=1 SV=1//7.7969e-42
BC332_20656	BC332_20656	up	up	-//-
BC332_20658	BC332_20658	up	up	gnl|BL_ORD_ID|182707 sp|Q9LTX9|HSP7G_ARATH Heat shock 70 kDa protein 7, chloroplastic OS=Arabidopsis thaliana OX=3702 GN=HSP70-7 PE=2 SV=1//9.95435e-44
BC332_20659	BC332_20659	up	up	gnl|BL_ORD_ID|182707 sp|Q9LTX9|HSP7G_ARATH Heat shock 70 kDa protein 7, chloroplastic OS=Arabidopsis thaliana OX=3702 GN=HSP70-7 PE=2 SV=1//0
BC332_20661	BC332_20661	up	up	gnl|BL_ORD_ID|149227 sp|V5LLZ9|GGT_QUERO Gallate 1-beta-glucosyltransferase OS=Quercus robur OX=38942 GN=UGT84A13 PE=1 SV=1//0
BC332_20718	BC332_20718	up	up	gnl|BL_ORD_ID|443127 sp|Q39224|SRG1_ARATH Protein SRG1 OS=Arabidopsis thaliana OX=3702 GN=SRG1 PE=2 SV=1//7.00896e-136
BC332_20747	BC332_20747	up	up	gnl|BL_ORD_ID|129420 sp|Q84W80|FBL42_ARATH F-box/LRR-repeat protein At3g03360 OS=Arabidopsis thaliana OX=3702 GN=At3g03360 PE=2 SV=2//3.30931e-25
BC332_20807	BC332_20807	up	up	gnl|BL_ORD_ID|43233 sp|Q7XJU2|BH153_ARATH Transcription factor bHLH153 OS=Arabidopsis thaliana OX=3702 GN=BHLH153 PE=1 SV=1//9.11185e-53
BC332_20880	BC332_20880	up	up	gnl|BL_ORD_ID|240585 sp|O49621|MLO1_ARATH MLO-like protein 1 OS=Arabidopsis thaliana OX=3702 GN=MLO1 PE=1 SV=1//8.81608e-74
BC332_20947	BC332_20947	up	up	gnl|BL_ORD_ID|442995 sp|O04133|SRC2_SOYBN Protein SRC2 OS=Glycine max OX=3847 GN=SRC2 PE=2 SV=1//1.21145e-11
BC332_20957	BC332_20957	up	up	gnl|BL_ORD_ID|79231 sp|Q9C8G5|CSCLD_ARATH CSC1-like protein ERD4 OS=Arabidopsis thaliana OX=3702 GN=ERD4 PE=2 SV=1//0
BC332_21104	BC332_21104	up	up	gnl|BL_ORD_ID|215770 sp|P59082|LFS_ALLCE Lachrymatory-factor synthase OS=Allium cepa OX=4679 GN=LFS PE=1 SV=1//6.32607e-15
BC332_21147	BC332_21147	up	up	-//-
BC332_21198	BC332_21198	up	up	gnl|BL_ORD_ID|55477 sp|Q84KG5|CCD_CROSA Carotenoid 9,10(9&apos;,10&apos;)-cleavage dioxygenase OS=Crocus sativus OX=82528 GN=CCD PE=1 SV=1//2.64433e-57
BC332_21236	BC332_21236	up	up	gnl|BL_ORD_ID|202929 sp|O48780|KCS11_ARATH 3-ketoacyl-CoA synthase 11 OS=Arabidopsis thaliana OX=3702 GN=KCS11 PE=1 SV=1//0
BC332_21277	BC332_21277	up	up	gnl|BL_ORD_ID|510431 sp|Q9SAH7|WRK40_ARATH Probable WRKY transcription factor 40 OS=Arabidopsis thaliana OX=3702 GN=WRKY40 PE=1 SV=1//9.66611e-58
BC332_21329	BC332_21329	up	up	-//-
BC332_21422	BC332_21422	up	up	gnl|BL_ORD_ID|518308 sp|Q6DST1|Y1465_ARATH Late embryogenesis abundant protein At1g64065 OS=Arabidopsis thaliana OX=3702 GN=At1g64065 PE=2 SV=1//9.36001e-12
BC332_21431	BC332_21431	up	up	gnl|BL_ORD_ID|349016 sp|Q2HIJ8|RHB1A_ARATH Probable E3 ubiquitin-protein ligase RHB1A OS=Arabidopsis thaliana OX=3702 GN=RHB1A PE=2 SV=1//4.97123e-47
BC332_21446	BC332_21446	up	up	gnl|BL_ORD_ID|326277 sp|Q8GUH1|PUB33_ARATH U-box domain-containing protein 33 OS=Arabidopsis thaliana OX=3702 GN=PUB33 PE=2 SV=2//0
BC332_21511	BC332_21511	up	up	gnl|BL_ORD_ID|138195 sp|P92949|FRO2_ARATH Ferric reduction oxidase 2 OS=Arabidopsis thaliana OX=3702 GN=FRO2 PE=1 SV=2//0
BC332_21512	BC332_21512	up	up	gnl|BL_ORD_ID|138195 sp|P92949|FRO2_ARATH Ferric reduction oxidase 2 OS=Arabidopsis thaliana OX=3702 GN=FRO2 PE=1 SV=2//0
BC332_21528	BC332_21528	up	up	gnl|BL_ORD_ID|172686 sp|O03982|HIP39_ARATH Heavy metal-associated isoprenylated plant protein 39 OS=Arabidopsis thaliana OX=3702 GN=HIPP39 PE=2 SV=1//1.34797e-22
BC332_21534	BC332_21534	up	up	gnl|BL_ORD_ID|212151 sp|P46519|LEA14_SOYBN Desiccation protectant protein Lea14 homolog OS=Glycine max OX=3847 PE=2 SV=1//5.256e-75
BC332_21539	BC332_21539	up	up	gnl|BL_ORD_ID|47625 sp|Q942D4|BURP3_ORYSJ BURP domain-containing protein 3 OS=Oryza sativa subsp. japonica OX=39947 GN=BURP3 PE=2 SV=1//2.47798e-71
BC332_21613	BC332_21613	up	up	-//-
BC332_21621	BC332_21621	up	up	gnl|BL_ORD_ID|31041 sp|Q9M276|ATB12_ARATH Homeobox-leucine zipper protein ATHB-12 OS=Arabidopsis thaliana OX=3702 GN=ATHB-12 PE=1 SV=1//4.74077e-58
BC332_21723	BC332_21723	up	up	gnl|BL_ORD_ID|259811 sp|F4HXQ7|MYOB1_ARATH Myosin-binding protein 1 OS=Arabidopsis thaliana OX=3702 GN=MYOB1 PE=1 SV=1//5.60838e-48
BC332_21748	BC332_21748	up	up	-//-
BC332_21764	BC332_21764	up	up	gnl|BL_ORD_ID|83122 sp|Q0ZPV7|CXE1_ACTER Carboxylesterase 1 OS=Actinidia eriantha OX=165200 GN=CXE1 PE=1 SV=1//7.08602e-106
BC332_21766	BC332_21766	up	up	-//-
BC332_21774	BC332_21774	up	up	gnl|BL_ORD_ID|77615 sp|Q929T6|CRCB2_LISIN Putative fluoride ion transporter CrcB 2 OS=Listeria innocua serovar 6a (strain ATCC BAA-680 / CLIP 11262) OX=272626 GN=crcB2 PE=3 SV=1//2.85331e-07
BC332_21850	BC332_21850	up	up	gnl|BL_ORD_ID|17616 sp|Q9ZVJ6|ANXD4_ARATH Annexin D4 OS=Arabidopsis thaliana OX=3702 GN=ANN4 PE=1 SV=1//1.74223e-93
BC332_21870	BC332_21870	up	up	gnl|BL_ORD_ID|442490 sp|Q9STN3|SPT51_ARATH Putative transcription elongation factor SPT5 homolog 1 OS=Arabidopsis thaliana OX=3702 GN=At4g08350 PE=1 SV=2//2.22416e-79
BC332_21895	BC332_21895	up	up	gnl|BL_ORD_ID|59534 sp|Q40235|CF9_SOLPI Receptor-like protein Cf-9 OS=Solanum pimpinellifolium OX=4084 GN=CF-9 PE=1 SV=1//5.99959e-138
BC332_21896	BC332_21896	up	up	gnl|BL_ORD_ID|385416 sp|Q9C637|RLP6_ARATH Receptor-like protein 6 OS=Arabidopsis thaliana OX=3702 GN=RLP6 PE=3 SV=1//8.58483e-134
BC332_21897	BC332_21897	up	up	gnl|BL_ORD_ID|2626 sp|Q5MR23|9DC3_SOLPI Receptor-like protein 9DC3 OS=Solanum pimpinellifolium OX=4084 GN=9DC3 PE=3 SV=1//1.77193e-126
BC332_21899	BC332_21899	up	up	gnl|BL_ORD_ID|149527 sp|Q9MAA7|GID1A_ARATH Gibberellin receptor GID1A OS=Arabidopsis thaliana OX=3702 GN=GID1A PE=1 SV=1//0
BC332_22039	BC332_22039	up	up	gnl|BL_ORD_ID|163337 sp|P57108|GSTZ_EUPES Glutathione S-transferase zeta class OS=Euphorbia esula OX=3993 PE=2 SV=1//1.59621e-112
BC332_22165	BC332_22165	up	up	gnl|BL_ORD_ID|129210 sp|Q3E6P4|FB95_ARATH F-box protein At2g02240 OS=Arabidopsis thaliana OX=3702 GN=At2g02240 PE=2 SV=1//1.00928e-06
BC332_22246	BC332_22246	up	up	gnl|BL_ORD_ID|223445 sp|Q9FPJ5|LRR1_ARATH Leucine-rich repeat protein 1 OS=Arabidopsis thaliana OX=3702 GN=LRR1 PE=1 SV=1//6.37417e-89
BC332_22260	BC332_22260	up	up	gnl|BL_ORD_ID|12564 sp|Q9M7Q3|AI5L6_ARATH ABSCISIC ACID-INSENSITIVE 5-like protein 6 OS=Arabidopsis thaliana OX=3702 GN=ABF3 PE=1 SV=1//8.17284e-74
BC332_22348	BC332_22348	up	up	gnl|BL_ORD_ID|149276 sp|O82333|GH31_ARATH Probable indole-3-acetic acid-amido synthetase GH3.1 OS=Arabidopsis thaliana OX=3702 GN=GH3.1 PE=2 SV=1//0
BC332_22445	BC332_22445	up	up	gnl|BL_ORD_ID|499814 sp|Q9XI99|USPL1_ARATH BURP domain protein USPL1 OS=Arabidopsis thaliana OX=3702 GN=USPL1 PE=2 SV=1//5.40173e-72
BC332_22488	BC332_22488	up	up	gnl|BL_ORD_ID|151090 sp|Q00081|GLGL1_SOLTU Glucose-1-phosphate adenylyltransferase large subunit 1 (Fragment) OS=Solanum tuberosum OX=4113 GN=AGPS1 PE=1 SV=1//0
BC332_22496	BC332_22496	up	up	-//-
BC332_22497	BC332_22497	up	up	gnl|BL_ORD_ID|47800 sp|O65683|BZP11_ARATH bZIP transcription factor 11 OS=Arabidopsis thaliana OX=3702 GN=BZIP11 PE=1 SV=1//1.25448e-40
BC332_22592	BC332_22592	up	up	gnl|BL_ORD_ID|216906 sp|Q9SX98|LHTL8_ARATH Lysine histidine transporter-like 8 OS=Arabidopsis thaliana OX=3702 GN=AATL1 PE=1 SV=1//2.99467e-177
BC332_22609	BC332_22609	up	up	gnl|BL_ORD_ID|177740 sp|Q9SH30|HMA5_ARATH Probable copper-transporting ATPase HMA5 OS=Arabidopsis thaliana OX=3702 GN=HMA5 PE=1 SV=2//3.0764e-19
BC332_22676	BC332_22676	up	up	gnl|BL_ORD_ID|438164 sp|Q93X17|SNAK2_SOLTU Snakin-2 OS=Solanum tuberosum OX=4113 GN=SN2 PE=1 SV=1//1.24605e-52
BC332_22774	BC332_22774	up	up	gnl|BL_ORD_ID|168023 sp|P23922|HBP1A_WHEAT Transcription factor HBP-1a OS=Triticum aestivum OX=4565 PE=2 SV=1//1.06446e-07
BC332_22827	BC332_22827	up	up	gnl|BL_ORD_ID|127561 sp|Q84VT2|FAD12_PUNGR Delta(12)-acyl-lipid-desaturase OS=Punica granatum OX=22663 GN=FAD12 PE=2 SV=2//2.79134e-162
BC332_22838	BC332_22838	up	up	gnl|BL_ORD_ID|208159 sp|Q2RAK2|KPYC1_ORYSJ Pyruvate kinase 1, cytosolic OS=Oryza sativa subsp. japonica OX=39947 GN=Os11g0148500 PE=1 SV=1//0
BC332_22911	BC332_22911	up	up	gnl|BL_ORD_ID|5819 sp|Q84MB3|ACCH1_ARATH 1-aminocyclopropane-1-carboxylate oxidase homolog 1 OS=Arabidopsis thaliana OX=3702 GN=At1g06620 PE=2 SV=1//2.34566e-149
BC332_22912	BC332_22912	up	up	gnl|BL_ORD_ID|5819 sp|Q84MB3|ACCH1_ARATH 1-aminocyclopropane-1-carboxylate oxidase homolog 1 OS=Arabidopsis thaliana OX=3702 GN=At1g06620 PE=2 SV=1//2.58364e-117
BC332_22939	BC332_22939	up	up	gnl|BL_ORD_ID|337351 sp|Q6L400|R1B16_SOLDE Putative late blight resistance protein homolog R1B-16 OS=Solanum demissum OX=50514 GN=R1B-16 PE=3 SV=1//1.41019e-119
BC332_23014	BC332_23014	up	up	gnl|BL_ORD_ID|291141 sp|P26600|PAL5_SOLLC Phenylalanine ammonia-lyase OS=Solanum lycopersicum OX=4081 GN=PAL5 PE=3 SV=1//0
BC332_23015	BC332_23015	up	up	gnl|BL_ORD_ID|291141 sp|P26600|PAL5_SOLLC Phenylalanine ammonia-lyase OS=Solanum lycopersicum OX=4081 GN=PAL5 PE=3 SV=1//0
BC332_23037	BC332_23037	up	up	gnl|BL_ORD_ID|527851 sp|C0LGP4|Y3475_ARATH Probable LRR receptor-like serine/threonine-protein kinase At3g47570 OS=Arabidopsis thaliana OX=3702 GN=At3g47570 PE=2 SV=1//6.86578e-07
BC332_23038	BC332_23038	up	up	gnl|BL_ORD_ID|134795 sp|Q41452|FLS_SOLTU Flavonol synthase/flavanone 3-hydroxylase OS=Solanum tuberosum OX=4113 PE=2 SV=1//1.82322e-07
BC332_23039	BC332_23039	up	up	gnl|BL_ORD_ID|134794 sp|Q07512|FLS_PETHY Flavonol synthase/flavanone 3-hydroxylase OS=Petunia hybrida OX=4102 GN=FL PE=2 SV=1//3.12653e-95
BC332_23144	BC332_23144	up	up	gnl|BL_ORD_ID|132499 sp|Q9ZSZ8|FIP37_ARATH FKBP12-interacting protein of 37 kDa OS=Arabidopsis thaliana OX=3702 GN=FIP37 PE=1 SV=1//7.59973e-14
BC332_23168	BC332_23168	up	up	gnl|BL_ORD_ID|294297 sp|Q0WRY5|PBL7_ARATH Probable serine/threonine-protein kinase PBL7 OS=Arabidopsis thaliana OX=3702 GN=PBL7 PE=1 SV=1//6.30647e-120
BC332_23179	BC332_23179	up	up	gnl|BL_ORD_ID|163323 sp|Q03662|GSTX1_TOBAC Probable glutathione S-transferase OS=Nicotiana tabacum OX=4097 PE=2 SV=1//2.11208e-95
BC332_23272	BC332_23272	up	up	-//-
BC332_23330	BC332_23330	up	up	gnl|BL_ORD_ID|250484 sp|Q40158|MT2B_SOLLC Metallothionein-like protein type 2 B OS=Solanum lycopersicum OX=4081 GN=MTB PE=2 SV=1//2.22605e-20
BC332_23377	BC332_23377	up	up	gnl|BL_ORD_ID|537463 sp|Q09893|YAI5_SCHPO Uncharacterized protein C24B11.05 OS=Schizosaccharomyces pombe (strain 972 / ATCC 24843) OX=284812 GN=SPAC24B11.05 PE=3 SV=1//4.53557e-16
BC332_23442	BC332_23442	up	up	gnl|BL_ORD_ID|510414 sp|Q6IEQ7|WRK24_ORYSJ WRKY transcription factor WRKY24 OS=Oryza sativa subsp. japonica OX=39947 GN=WRKY24 PE=2 SV=1//2.91137e-117
BC332_23522	BC332_23522	up	up	gnl|BL_ORD_ID|16442 sp|P0DN29|AMYG_ARTBC Glucoamylase ARB_02327-1 OS=Arthroderma benhamiae (strain ATCC MYA-4681 / CBS 112371) OX=663331 GN=ARB_02327-1 PE=1 SV=1//1.54609e-08
BC332_23605	BC332_23605	up	up	gnl|BL_ORD_ID|199690 sp|Q53WJ1|JM703_ORYSJ Lysine-specific demethylase JMJ703 OS=Oryza sativa subsp. japonica OX=39947 GN=JMJ703 PE=1 SV=1//5.53148e-06
BC332_23745	BC332_23745	up	up	gnl|BL_ORD_ID|352519 sp|Q8GYN5|RIN4_ARATH RPM1-interacting protein 4 OS=Arabidopsis thaliana OX=3702 GN=RIN4 PE=1 SV=1//9.26384e-30
BC332_23892	BC332_23892	up	up	gnl|BL_ORD_ID|471241 sp|Q56WD9|THIK2_ARATH 3-ketoacyl-CoA thiolase 2, peroxisomal OS=Arabidopsis thaliana OX=3702 GN=PED1 PE=1 SV=2//0
BC332_23897	BC332_23897	up	up	gnl|BL_ORD_ID|172277 sp|Q9ZRA2|HGD_ARATH Homogentisate 1,2-dioxygenase OS=Arabidopsis thaliana OX=3702 GN=HGO PE=2 SV=2//0
BC332_24018	BC332_24018	up	up	gnl|BL_ORD_ID|220353 sp|P27480|LOXA_PHAVU Linoleate 9S-lipoxygenase 1 OS=Phaseolus vulgaris OX=3885 GN=LOXA PE=3 SV=1//9.16035e-07
BC332_24019	BC332_24019	up	up	gnl|BL_ORD_ID|227030 sp|Q8L612|MACP1_ARATH MACPF domain-containing protein At1g14780 OS=Arabidopsis thaliana OX=3702 GN=At1g14780 PE=2 SV=1//5.29436e-28
BC332_24206	BC332_24206	up	up	gnl|BL_ORD_ID|228014 sp|P51615|MAOX_VITVI NADP-dependent malic enzyme OS=Vitis vinifera OX=29760 PE=2 SV=1//0
BC332_24209	BC332_24209	up	up	gnl|BL_ORD_ID|302864 sp|O49460|PHB1_ARATH Prohibitin-1, mitochondrial OS=Arabidopsis thaliana OX=3702 GN=PHB1 PE=1 SV=1//2.52197e-161
BC332_24239	BC332_24239	up	up	gnl|BL_ORD_ID|240114 sp|Q1G3I2|MIP1A_ARATH B-box domain protein 30 OS=Arabidopsis thaliana OX=3702 GN=MIP1A PE=1 SV=1//3.6369e-23
BC332_24272	BC332_24272	up	up	gnl|BL_ORD_ID|5843 sp|P07920|ACCO2_SOLLC 1-aminocyclopropane-1-carboxylate oxidase 2 OS=Solanum lycopersicum OX=4081 GN=ACO2 PE=2 SV=1//0
BC332_24322	BC332_24322	up	up	-//-
BC332_24333	BC332_24333	up	up	gnl|BL_ORD_ID|478695 sp|Q6Q3H3|TPSGD_VITVI (-)-germacrene D synthase OS=Vitis vinifera OX=29760 GN=VIT_19s0014g04930 PE=1 SV=1//6.62187e-175
BC332_24469	BC332_24469	up	up	gnl|BL_ORD_ID|13383 sp|Q56YU0|AL2C4_ARATH Aldehyde dehydrogenase family 2 member C4 OS=Arabidopsis thaliana OX=3702 GN=ALDH2C4 PE=1 SV=2//0
BC332_24482	BC332_24482	up	up	gnl|BL_ORD_ID|128834 sp|Q9SJE2|FATB_ARATH Palmitoyl-acyl carrier protein thioesterase, chloroplastic OS=Arabidopsis thaliana OX=3702 GN=FATB PE=1 SV=1//0
BC332_24504	BC332_24504	up	up	gnl|BL_ORD_ID|337345 sp|Q8W1E0|R1A_SOLDE Late blight resistance protein R1-A OS=Solanum demissum OX=50514 GN=R1A PE=3 SV=1//1.11316e-24
BC332_24648	BC332_24648	up	up	gnl|BL_ORD_ID|48309 sp|Q9M0G2|C3H49_ARATH Zinc finger CCCH domain-containing protein 49 OS=Arabidopsis thaliana OX=3702 GN=At4g29190 PE=2 SV=1//1.7547e-88
BC332_24669	BC332_24669	up	up	gnl|BL_ORD_ID|43144 sp|Q9LTS4|BH041_ARATH Putative transcription factor bHLH041 OS=Arabidopsis thaliana OX=3702 GN=BHLH41 PE=3 SV=1//1.06341e-36
BC332_24774	BC332_24774	up	up	gnl|BL_ORD_ID|39610 sp|P21616|AVP_VIGRR Pyrophosphate-energized vacuolar membrane proton pump OS=Vigna radiata var. radiata OX=3916 PE=1 SV=4//0
BC332_24912	BC332_24912	up	up	gnl|BL_ORD_ID|475021 sp|B1AZA5|TM245_MOUSE Transmembrane protein 245 OS=Mus musculus OX=10090 GN=Tmem245 PE=1 SV=1//1.71174e-13
BC332_24974	BC332_24974	up	up	gnl|BL_ORD_ID|464676 sp|Q9FN30|TAT2_ARATH Probable aminotransferase TAT2 OS=Arabidopsis thaliana OX=3702 GN=At5g53970 PE=2 SV=1//0
BC332_25006	BC332_25006	up	up	gnl|BL_ORD_ID|140895 sp|Q9SQ80|G2OX1_PEA Gibberellin 2-beta-dioxygenase 1 OS=Pisum sativum OX=3888 GN=GA2OX1 PE=1 SV=1//2.08432e-154
BC332_25047	BC332_25047	up	up	gnl|BL_ORD_ID|431853 sp|Q9FFD9|SEI1_ARATH Seipin-1 OS=Arabidopsis thaliana OX=3702 GN=SEI1 PE=2 SV=1//1.44338e-89
BC332_25056	BC332_25056	up	up	gnl|BL_ORD_ID|48743 sp|H2DH21|C7A29_PANGI Cytochrome P450 CYP72A219 OS=Panax ginseng OX=4054 PE=2 SV=1//3.54304e-158
BC332_25121	BC332_25121	up	up	gnl|BL_ORD_ID|427185 sp|O22150|SAU36_ARATH Auxin-responsive protein SAUR36 OS=Arabidopsis thaliana OX=3702 GN=SAUR36 PE=2 SV=1//9.83364e-36
BC332_25135	BC332_25135	up	up	gnl|BL_ORD_ID|422351 sp|Q93YU2|RUS6_ARATH Protein root UVB sensitive 6 OS=Arabidopsis thaliana OX=3702 GN=RUS6 PE=2 SV=1//0
BC332_25263	BC332_25263	up	up	-//-
BC332_25267	BC332_25267	up	up	gnl|BL_ORD_ID|482935 sp|O50046|TRPB_CAMAC Tryptophan synthase beta chain 2, chloroplastic OS=Camptotheca acuminata OX=16922 GN=TSB PE=2 SV=1//1.79123e-169
BC332_25290	BC332_25290	up	up	gnl|BL_ORD_ID|269469 sp|Q9SRN0|NHL1_ARATH NDR1/HIN1-like protein 1 OS=Arabidopsis thaliana OX=3702 GN=NHL1 PE=2 SV=1//4.79091e-19
BC332_25418	BC332_25418	up	up	gnl|BL_ORD_ID|324204 sp|P37272|PSY_CAPAN Bifunctional 15-cis-phytoene synthase, chromoplastic OS=Capsicum annuum OX=4072 GN=PSY1 PE=1 SV=1//7.56022e-25
BC332_25434	BC332_25434	up	up	gnl|BL_ORD_ID|259132 sp|Q9LX82|MYB48_ARATH Transcription factor MYB48 OS=Arabidopsis thaliana OX=3702 GN=MYB48 PE=2 SV=1//4.45481e-71
BC332_25645	BC332_25645	up	up	gnl|BL_ORD_ID|12205 sp|Q94AL9|AGT22_ARATH Alanine--glyoxylate aminotransferase 2 homolog 2, mitochondrial OS=Arabidopsis thaliana OX=3702 GN=AGT3 PE=1 SV=2//0
BC332_25655	BC332_25655	up	up	gnl|BL_ORD_ID|285266 sp|O04351|OFP2_ARATH Transcription repressor OFP2 OS=Arabidopsis thaliana OX=3702 GN=OFP2 PE=1 SV=1//5.39805e-27
BC332_25687	BC332_25687	up	up	gnl|BL_ORD_ID|345883 sp|Q9C9Z2|RER3_ARATH Protein RETICULATA-RELATED 3, chloroplastic OS=Arabidopsis thaliana OX=3702 GN=RER3 PE=1 SV=1//1.05747e-125
BC332_25829	BC332_25829	up	up	gnl|BL_ORD_ID|16326 sp|Q9M6N7|AMT2_ARATH Ammonium transporter 2 OS=Arabidopsis thaliana OX=3702 GN=AMT2 PE=1 SV=2//0
BC332_25873	BC332_25873	up	up	gnl|BL_ORD_ID|306392 sp|Q39033|PLCD2_ARATH Phosphoinositide phospholipase C 2 OS=Arabidopsis thaliana OX=3702 GN=PLC2 PE=1 SV=1//0
BC332_25948	BC332_25948	up	up	gnl|BL_ORD_ID|259154 sp|Q9FE25|MYB75_ARATH Transcription factor MYB75 OS=Arabidopsis thaliana OX=3702 GN=MYB75 PE=1 SV=1//3.48353e-36
BC332_25981	BC332_25981	up	up	gnl|BL_ORD_ID|491372 sp|Q6VAA9|U73E1_STERE UDP-glycosyltransferase 73E1 OS=Stevia rebaudiana OX=55670 GN=UGT73E1 PE=2 SV=1//1.28116e-19
BC332_26021	BC332_26021	up	up	gnl|BL_ORD_ID|48698 sp|P37122|C76A2_SOLME Cytochrome P450 76A2 OS=Solanum melongena OX=4111 GN=CYP76A2 PE=2 SV=1//0
BC332_26076	BC332_26076	up	up	-//-
BC332_26123	BC332_26123	up	up	gnl|BL_ORD_ID|94194 sp|Q3ACF5|DDL_CARHZ D-alanine--D-alanine ligase OS=Carboxydothermus hydrogenoformans (strain ATCC BAA-161 / DSM 6008 / Z-2901) OX=246194 GN=ddl PE=3 SV=1//8.13007e-06
BC332_26129	BC332_26129	up	up	gnl|BL_ORD_ID|427309 sp|Q9SKB2|SBIR1_ARATH Leucine-rich repeat receptor-like serine/threonine/tyrosine-protein kinase SOBIR1 OS=Arabidopsis thaliana OX=3702 GN=SOBIR1 PE=1 SV=1//0
BC332_26151	BC332_26151	up	up	gnl|BL_ORD_ID|94645 sp|Q56Y11|DDPS2_ARATH Dehydrodolichyl diphosphate synthase 2 OS=Arabidopsis thaliana OX=3702 GN=At5g58770 PE=2 SV=2//8.53345e-110
BC332_26394	BC332_26394	up	up	gnl|BL_ORD_ID|289157 sp|Q9LF92|P2A15_ARATH F-box protein PP2-A15 OS=Arabidopsis thaliana OX=3702 GN=PP2A15 PE=2 SV=1//1.6563e-117
BC332_26397	BC332_26397	up	up	gnl|BL_ORD_ID|156378 sp|Q9FFN2|GLYT3_ARATH Probable glycosyltransferase At5g03795 OS=Arabidopsis thaliana OX=3702 GN=At5g03795 PE=3 SV=2//2.40796e-161
BC332_26424	BC332_26424	up	up	gnl|BL_ORD_ID|494265 sp|Q43641|UFOG_SOLME Anthocyanidin 3-O-glucosyltransferase OS=Solanum melongena OX=4111 GN=GT PE=2 SV=1//0
BC332_26452	BC332_26452	up	up	-//-
BC332_26458	BC332_26458	up	up	gnl|BL_ORD_ID|48855 sp|O22203|C98A3_ARATH Cytochrome P450 98A3 OS=Arabidopsis thaliana OX=3702 GN=CYP98A3 PE=1 SV=1//1.31834e-128
BC332_26459	BC332_26459	up	up	gnl|BL_ORD_ID|503155 sp|P42055|VDAC1_SOLTU Mitochondrial outer membrane protein porin of 34 kDa OS=Solanum tuberosum OX=4113 PE=1 SV=2//2.96961e-08
BC332_26462	BC332_26462	up	up	gnl|BL_ORD_ID|168039 sp|Q9SR77|HBPL1_ARATH Heme-binding-like protein At3g10130, chloroplastic OS=Arabidopsis thaliana OX=3702 GN=At3g10130 PE=1 SV=1//7.42816e-119
BC332_26471	BC332_26471	up	up	gnl|BL_ORD_ID|193990 sp|P26792|INV1_DAUCA Beta-fructofuranosidase, insoluble isoenzyme 1 OS=Daucus carota OX=4039 GN=INV1 PE=1 SV=1//0
BC332_26532	BC332_26532	up	up	gnl|BL_ORD_ID|49159 sp|Q9ASS7|CAAT2_ARATH Cationic amino acid transporter 2, vacuolar OS=Arabidopsis thaliana OX=3702 GN=CAT2 PE=1 SV=1//0
BC332_26572	BC332_26572	up	up	gnl|BL_ORD_ID|78344 sp|Q9M0X5|CRK25_ARATH Cysteine-rich receptor-like protein kinase 25 OS=Arabidopsis thaliana OX=3702 GN=CRK25 PE=3 SV=1//0
BC332_26584	BC332_26584	up	up	gnl|BL_ORD_ID|468691 sp|O24160|TGA21_TOBAC TGACG-sequence-specific DNA-binding protein TGA-2.1 OS=Nicotiana tabacum OX=4097 GN=TGA21 PE=1 SV=1//0
BC332_26636	BC332_26636	up	up	gnl|BL_ORD_ID|345587 sp|Q7XII4|REM41_ORYSJ Remorin 4.1 OS=Oryza sativa subsp. japonica OX=39947 GN=REM4.1 PE=1 SV=1//3.71725e-08
BC332_26655	BC332_26655	up	up	gnl|BL_ORD_ID|120266 sp|Q5NDL3|EOGT_CHICK EGF domain-specific O-linked N-acetylglucosamine transferase OS=Gallus gallus OX=9031 GN=EOGT PE=2 SV=2//5.52611e-10
BC332_26698	BC332_26698	up	up	gnl|BL_ORD_ID|49168 sp|O80683|CAB25_ARATH Calmodulin-binding protein 25 OS=Arabidopsis thaliana OX=3702 GN=CAMBP25 PE=1 SV=1//2.02478e-06
BC332_26757	BC332_26757	up	up	-//-
BC332_26773	BC332_26773	up	up	gnl|BL_ORD_ID|337270 sp|Q6L438|R1A6_SOLDE Putative late blight resistance protein homolog R1A-6 OS=Solanum demissum OX=50514 GN=R1A-6 PE=3 SV=2//6.21381e-103
BC332_26798	BC332_26798	up	up	gnl|BL_ORD_ID|268679 sp|Q9LXV5|NFYA1_ARATH Nuclear transcription factor Y subunit A-1 OS=Arabidopsis thaliana OX=3702 GN=NFYA1 PE=2 SV=1//3.01292e-26
BC332_26896	BC332_26896	up	up	gnl|BL_ORD_ID|220433 sp|Q8LG50|LPAT2_ARATH 1-acyl-sn-glycerol-3-phosphate acyltransferase 2 OS=Arabidopsis thaliana OX=3702 GN=LPAT2 PE=1 SV=2//0
BC332_26950	BC332_26950	up	up	gnl|BL_ORD_ID|199479 sp|F4HQX1|JAL3_ARATH Jacalin-related lectin 3 OS=Arabidopsis thaliana OX=3702 GN=JAL3 PE=2 SV=1//2.28862e-23
BC332_26971	BC332_26971	up	up	-//-
BC332_26988	BC332_26988	up	up	gnl|BL_ORD_ID|48855 sp|O22203|C98A3_ARATH Cytochrome P450 98A3 OS=Arabidopsis thaliana OX=3702 GN=CYP98A3 PE=1 SV=1//0
BC332_26989	BC332_26989	up	up	gnl|BL_ORD_ID|48855 sp|O22203|C98A3_ARATH Cytochrome P450 98A3 OS=Arabidopsis thaliana OX=3702 GN=CYP98A3 PE=1 SV=1//0
BC332_27090	BC332_27090	up	up	-//-
BC332_27203	BC332_27203	up	up	gnl|BL_ORD_ID|223371 sp|Q9FF31|LRL21_ARATH LEAF RUST 10 DISEASE-RESISTANCE LOCUS RECEPTOR-LIKE PROTEIN KINASE-like 2.1 OS=Arabidopsis thaliana OX=3702 GN=LRK10L-2.1 PE=3 SV=1//7.34401e-136
BC332_27206	BC332_27206	up	up	gnl|BL_ORD_ID|223371 sp|Q9FF31|LRL21_ARATH LEAF RUST 10 DISEASE-RESISTANCE LOCUS RECEPTOR-LIKE PROTEIN KINASE-like 2.1 OS=Arabidopsis thaliana OX=3702 GN=LRK10L-2.1 PE=3 SV=1//4.75283e-123
BC332_27221	BC332_27221	up	up	gnl|BL_ORD_ID|223366 sp|Q9C6K9|LRL11_ARATH LEAF RUST 10 DISEASE-RESISTANCE LOCUS RECEPTOR-LIKE PROTEIN KINASE-like 1.1 OS=Arabidopsis thaliana OX=3702 GN=LRK10L-1.1 PE=2 SV=1//1.28039e-162
BC332_27225	BC332_27225	up	up	gnl|BL_ORD_ID|223366 sp|Q9C6K9|LRL11_ARATH LEAF RUST 10 DISEASE-RESISTANCE LOCUS RECEPTOR-LIKE PROTEIN KINASE-like 1.1 OS=Arabidopsis thaliana OX=3702 GN=LRK10L-1.1 PE=2 SV=1//2.60699e-158
BC332_27227	BC332_27227	up	up	gnl|BL_ORD_ID|223366 sp|Q9C6K9|LRL11_ARATH LEAF RUST 10 DISEASE-RESISTANCE LOCUS RECEPTOR-LIKE PROTEIN KINASE-like 1.1 OS=Arabidopsis thaliana OX=3702 GN=LRK10L-1.1 PE=2 SV=1//1.16065e-172
BC332_27228	BC332_27228	up	up	gnl|BL_ORD_ID|223366 sp|Q9C6K9|LRL11_ARATH LEAF RUST 10 DISEASE-RESISTANCE LOCUS RECEPTOR-LIKE PROTEIN KINASE-like 1.1 OS=Arabidopsis thaliana OX=3702 GN=LRK10L-1.1 PE=2 SV=1//5.28162e-170
BC332_27241	BC332_27241	up	up	gnl|BL_ORD_ID|220768 sp|Q8LFD1|LPP3_ARATH Putative lipid phosphate phosphatase 3, chloroplastic OS=Arabidopsis thaliana OX=3702 GN=LPP3 PE=2 SV=1//5.11228e-138
BC332_27248	BC332_27248	up	up	-//-
BC332_27295	BC332_27295	up	up	gnl|BL_ORD_ID|528579 sp|Q9SD53|Y3720_ARATH UPF0481 protein At3g47200 OS=Arabidopsis thaliana OX=3702 GN=At3g47200 PE=2 SV=1//2.07088e-18
BC332_27346	BC332_27346	up	up	gnl|BL_ORD_ID|6389 sp|Q9C540|ACFR4_ARATH Probable transmembrane ascorbate ferrireductase 4 OS=Arabidopsis thaliana OX=3702 GN=CYB561D PE=2 SV=1//1.04417e-90
BC332_27373	BC332_27373	up	up	gnl|BL_ORD_ID|82033 sp|Q94AH6|CUL1_ARATH Cullin-1 OS=Arabidopsis thaliana OX=3702 GN=CUL1 PE=1 SV=1//2.51365e-43
BC332_27374	BC332_27374	up	up	gnl|BL_ORD_ID|337345 sp|Q8W1E0|R1A_SOLDE Late blight resistance protein R1-A OS=Solanum demissum OX=50514 GN=R1A PE=3 SV=1//5.3256e-103
BC332_27571	BC332_27571	up	up	gnl|BL_ORD_ID|212382 sp|Q9S8M0|LECT_SOLTU Chitin-binding lectin 1 OS=Solanum tuberosum OX=4113 PE=1 SV=2//1.00491e-21
BC332_27587	BC332_27587	up	up	gnl|BL_ORD_ID|314220 sp|Q947D2|PRAF1_ARATH PH, RCC1 and FYVE domains-containing protein 1 OS=Arabidopsis thaliana OX=3702 GN=PRAF1 PE=1 SV=1//1.15363e-28
BC332_27671	BC332_27671	up	up	gnl|BL_ORD_ID|337351 sp|Q6L400|R1B16_SOLDE Putative late blight resistance protein homolog R1B-16 OS=Solanum demissum OX=50514 GN=R1B-16 PE=3 SV=1//0
BC332_27721	BC332_27721	up	up	gnl|BL_ORD_ID|339146 sp|P94026|RBCMT_TOBAC Ribulose-1,5 bisphosphate carboxylase/oxygenase large subunit N-methyltransferase, chloroplastic OS=Nicotiana tabacum OX=4097 GN=RBCMT PE=2 SV=1//0
BC332_27742	BC332_27742	up	up	gnl|BL_ORD_ID|260395 sp|O49255|NAC29_ARATH NAC transcription factor 29 OS=Arabidopsis thaliana OX=3702 GN=NAC029 PE=2 SV=1//4.51235e-109
BC332_27775	BC332_27775	up	up	gnl|BL_ORD_ID|3763 sp|Q9LJJ7|AATP9_ARATH AAA-ATPase At3g28580 OS=Arabidopsis thaliana OX=3702 GN=At3g28580 PE=2 SV=1//0
BC332_27856	BC332_27856	up	up	gnl|BL_ORD_ID|472408 sp|Q5XF06|TI442_ARATH Mitochondrial import inner membrane translocase subunit TIM44-2 OS=Arabidopsis thaliana OX=3702 GN=TIM44-2 PE=1 SV=1//5.86152e-105
BC332_27861	BC332_27861	up	up	gnl|BL_ORD_ID|183008 sp|Q2MHE4|HT1_ARATH Serine/threonine-protein kinase HT1 OS=Arabidopsis thaliana OX=3702 GN=HT1 PE=1 SV=1//1.14374e-61
BC332_27862	BC332_27862	up	up	gnl|BL_ORD_ID|326029 sp|Q8RX77|PTR21_ARATH Protein NRT1/ PTR FAMILY 2.13 OS=Arabidopsis thaliana OX=3702 GN=NPF2.13 PE=1 SV=1//0
BC332_27997	BC332_27997	up	up	gnl|BL_ORD_ID|464514 sp|Q9FI14|TAO1_ARATH Disease resistance protein TAO1 OS=Arabidopsis thaliana OX=3702 GN=TAO1 PE=4 SV=1//2.9083e-18
BC332_28050	BC332_28050	up	up	gnl|BL_ORD_ID|510641 sp|Q9FL08|WTR42_ARATH WAT1-related protein At5g40240 OS=Arabidopsis thaliana OX=3702 GN=At5g40240 PE=2 SV=1//6.50423e-38
BC332_28072	BC332_28072	up	up	gnl|BL_ORD_ID|328289 sp|A9XLE1|PURA1_CAPFR Adenylosuccinate synthetase 1, chloroplastic OS=Capsicum frutescens OX=4073 GN=PURA1 PE=3 SV=1//1.87641e-24
BC332_28084	BC332_28084	up	up	gnl|BL_ORD_ID|6942 sp|O22718|ACLA2_ARATH ATP-citrate synthase alpha chain protein 2 OS=Arabidopsis thaliana OX=3702 GN=ACLA-2 PE=2 SV=1//0
BC332_28092	BC332_28092	up	up	gnl|BL_ORD_ID|426594 sp|B0G107|SAMH1_DICDI Deoxynucleoside triphosphate triphosphohydrolase SAMHD1 homolog OS=Dictyostelium discoideum OX=44689 GN=DDB_G0272484 PE=3 SV=1//1.88867e-86
BC332_28166	BC332_28166	up	up	gnl|BL_ORD_ID|520503 sp|Q9FYF7|Y1736_ARATH REF/SRPP-like protein At1g67360 OS=Arabidopsis thaliana OX=3702 GN=At1g67360 PE=2 SV=1//7.28747e-61
BC332_28371	BC332_28371	up	up	-//-
BC332_28372	BC332_28372	up	up	gnl|BL_ORD_ID|128896 sp|Q8RY82|FB121_ARATH F-box protein At2g32560 OS=Arabidopsis thaliana OX=3702 GN=At2g32560 PE=2 SV=1//6.59043e-148
BC332_28394	BC332_28394	up	up	gnl|BL_ORD_ID|223401 sp|Q94CK9|LRP1_ARATH Protein LATERAL ROOT PRIMORDIUM 1 OS=Arabidopsis thaliana OX=3702 GN=LRP1 PE=1 SV=1//2.67512e-59
BC332_28485	BC332_28485	up	up	gnl|BL_ORD_ID|99143 sp|Q9FJ95|DHSO_ARATH Sorbitol dehydrogenase OS=Arabidopsis thaliana OX=3702 GN=SDH PE=1 SV=1//0
BC332_28621	BC332_28621	up	up	gnl|BL_ORD_ID|294297 sp|Q0WRY5|PBL7_ARATH Probable serine/threonine-protein kinase PBL7 OS=Arabidopsis thaliana OX=3702 GN=PBL7 PE=1 SV=1//1.85883e-174
BC332_28643	BC332_28643	up	up	gnl|BL_ORD_ID|285150 sp|Q6Z1G7|ODPB1_ORYSJ Pyruvate dehydrogenase E1 component subunit beta-1, mitochondrial OS=Oryza sativa subsp. japonica OX=39947 GN=Os08g0536000 PE=2 SV=1//0
BC332_28708	BC332_28708	up	up	gnl|BL_ORD_ID|13748 sp|Q7G9P4|ALDO3_ARATH Abscisic-aldehyde oxidase OS=Arabidopsis thaliana OX=3702 GN=AAO3 PE=1 SV=1//0
BC332_28713	BC332_28713	up	up	gnl|BL_ORD_ID|13748 sp|Q7G9P4|ALDO3_ARATH Abscisic-aldehyde oxidase OS=Arabidopsis thaliana OX=3702 GN=AAO3 PE=1 SV=1//0
BC332_28765	BC332_28765	up	up	gnl|BL_ORD_ID|13748 sp|Q7G9P4|ALDO3_ARATH Abscisic-aldehyde oxidase OS=Arabidopsis thaliana OX=3702 GN=AAO3 PE=1 SV=1//0
BC332_28848	BC332_28848	up	up	gnl|BL_ORD_ID|78349 sp|Q9CAL3|CRK2_ARATH Cysteine-rich receptor-like protein kinase 2 OS=Arabidopsis thaliana OX=3702 GN=CRK2 PE=2 SV=1//0
BC332_28996	BC332_28996	up	up	gnl|BL_ORD_ID|529907 sp|Q56XJ7|Y4276_ARATH Uncharacterized protein At4g22758 OS=Arabidopsis thaliana OX=3702 GN=At4g22758 PE=2 SV=1//1.40003e-09
BC332_29023	BC332_29023	up	up	gnl|BL_ORD_ID|48688 sp|P37120|C75A2_SOLME Flavonoid 3&apos;,5&apos;-hydroxylase OS=Solanum melongena OX=4111 GN=CYP75A2 PE=2 SV=1//0
BC332_29138	BC332_29138	up	up	gnl|BL_ORD_ID|207021 sp|P84527|KIWEL_ACTDE Kiwellin OS=Actinidia deliciosa OX=3627 PE=1 SV=1//9.60953e-50
BC332_29144	BC332_29144	up	up	gnl|BL_ORD_ID|337232 sp|Q9LRR4|R13L1_ARATH Putative disease resistance RPP13-like protein 1 OS=Arabidopsis thaliana OX=3702 GN=RPPL1 PE=3 SV=1//1.62652e-125
BC332_29153	BC332_29153	up	up	gnl|BL_ORD_ID|172687 sp|Q9FJH5|HIP3_ARATH Heavy metal-associated isoprenylated plant protein 3 OS=Arabidopsis thaliana OX=3702 GN=HIPP03 PE=1 SV=1//9.50875e-21
BC332_29254	BC332_29254	up	up	gnl|BL_ORD_ID|161795 sp|Q8L9S3|GRXC6_ARATH Glutaredoxin-C6 OS=Arabidopsis thaliana OX=3702 GN=GRXC6 PE=2 SV=2//1.01178e-30
BC332_29310	BC332_29310	up	up	-//-
BC332_29438	BC332_29438	up	up	gnl|BL_ORD_ID|128270 sp|Q8RW90|FAH_ARATH Fumarylacetoacetase OS=Arabidopsis thaliana OX=3702 GN=FAH PE=1 SV=1//0
BC332_29441	BC332_29441	up	up	gnl|BL_ORD_ID|326422 sp|Q9LPF6|PUP11_ARATH Probable purine permease 11 OS=Arabidopsis thaliana OX=3702 GN=PUP11 PE=1 SV=1//1.6649e-114
BC332_29467	BC332_29467	up	up	-//-
BC332_29485	BC332_29485	up	up	gnl|BL_ORD_ID|385375 sp|Q9C6A8|RLP15_ARATH Receptor-like protein 15 OS=Arabidopsis thaliana OX=3702 GN=RLP15 PE=3 SV=1//2.07575e-149
BC332_29497	BC332_29497	up	up	gnl|BL_ORD_ID|149127 sp|Q94ID7|GGPPS_HEVBR Geranylgeranyl pyrophosphate synthase, chloroplastic OS=Hevea brasiliensis OX=3981 GN=GGPS PE=1 SV=1//1.35028e-149
BC332_29597	BC332_29597	up	up	gnl|BL_ORD_ID|118821 sp|Q9SK27|ENL1_ARATH Early nodulin-like protein 1 OS=Arabidopsis thaliana OX=3702 GN=At2g25060 PE=1 SV=2//3.25266e-15
BC332_29613	BC332_29613	up	up	-//-
BC332_29615	BC332_29615	up	up	gnl|BL_ORD_ID|107181 sp|Q9ZVN4|DSP1_ARATH Tyrosine-protein phosphatase DSP1 OS=Arabidopsis thaliana OX=3702 GN=DSP1 PE=1 SV=1//1.32885e-90
BC332_29807	BC332_29807	up	up	gnl|BL_ORD_ID|131219 sp|Q9SCZ4|FERON_ARATH Receptor-like protein kinase FERONIA OS=Arabidopsis thaliana OX=3702 GN=FER PE=1 SV=1//1.47594e-64
BC332_29813	BC332_29813	up	up	-//-
BC332_29911	BC332_29911	up	up	gnl|BL_ORD_ID|163436 sp|Q84WB7|GT645_ARATH Glycosyltransferase family protein 64 protein C5 OS=Arabidopsis thaliana OX=3702 GN=At5g04500 PE=2 SV=1//0
BC332_30053	BC332_30053	up	up	-//-
BC332_30058	BC332_30058	up	up	gnl|BL_ORD_ID|467583 sp|Q55C17|TECR_DICDI Very-long-chain enoyl-CoA reductase OS=Dictyostelium discoideum OX=44689 GN=gpsn2 PE=3 SV=1//1.2105e-14
BC332_30135	BC332_30135	up	up	gnl|BL_ORD_ID|103388 sp|Q04960|DNJH_CUCSA DnaJ protein homolog OS=Cucumis sativus OX=3659 GN=DNAJ1 PE=2 SV=1//0
BC332_30176	BC332_30176	up	up	gnl|BL_ORD_ID|223375 sp|F4HQ20|LRL25_ARATH LEAF RUST 10 DISEASE-RESISTANCE LOCUS RECEPTOR-LIKE PROTEIN KINASE-like 2.5 OS=Arabidopsis thaliana OX=3702 GN=LRK10L-2.5 PE=3 SV=1//1.6661e-116
BC332_30213	BC332_30213	up	up	gnl|BL_ORD_ID|213405 sp|Q25AG3|LERK3_ORYSI G-type lectin S-receptor-like serine/threonine-protein kinase LECRK3 OS=Oryza sativa subsp. indica OX=39946 GN=LECRK3 PE=3 SV=2//1.87486e-154
BC332_30247	BC332_30247	up	up	gnl|BL_ORD_ID|275825 sp|Q5NE24|NSP2_MEDTR Nodulation-signaling pathway 2 protein OS=Medicago truncatula OX=3880 GN=NSP2 PE=1 SV=1//3.87313e-57
BC332_30315	BC332_30315	up	up	gnl|BL_ORD_ID|48604 sp|Q9STL2|C71AL_ARATH Cytochrome P450 71A21 OS=Arabidopsis thaliana OX=3702 GN=CYP71A21 PE=2 SV=1//8.57701e-46
BC332_30316	BC332_30316	up	up	gnl|BL_ORD_ID|48738 sp|H2DH18|C7A12_PANGI Cytochrome P450 CYP736A12 OS=Panax ginseng OX=4054 PE=2 SV=1//2.29954e-145
BC332_30360	BC332_30360	up	up	gnl|BL_ORD_ID|446066 sp|Q9SJ02|STEP2_ARATH Stress enhanced protein 2, chloroplastic OS=Arabidopsis thaliana OX=3702 GN=SEP2 PE=2 SV=1//2.15907e-54
BC332_30448	BC332_30448	up	up	gnl|BL_ORD_ID|68290 sp|O80809|CLV2_ARATH Receptor-like protein CLAVATA2 OS=Arabidopsis thaliana OX=3702 GN=CLV2 PE=1 SV=1//0
BC332_30473	BC332_30473	up	up	gnl|BL_ORD_ID|16312 sp|O04161|AMT12_SOLLC Ammonium transporter 1 member 2 OS=Solanum lycopersicum OX=4081 GN=AMT1-2 PE=2 SV=1//0
BC332_30517	BC332_30517	up	up	gnl|BL_ORD_ID|510442 sp|Q8VWQ5|WRK50_ARATH Probable WRKY transcription factor 50 OS=Arabidopsis thaliana OX=3702 GN=WRKY50 PE=2 SV=1//1.01191e-34
BC332_30541	BC332_30541	up	up	gnl|BL_ORD_ID|193477 sp|Q9LW96|INO1_TOBAC Inositol-3-phosphate synthase OS=Nicotiana tabacum OX=4097 PE=2 SV=1//0
BC332_30564	BC332_30564	up	up	gnl|BL_ORD_ID|223366 sp|Q9C6K9|LRL11_ARATH LEAF RUST 10 DISEASE-RESISTANCE LOCUS RECEPTOR-LIKE PROTEIN KINASE-like 1.1 OS=Arabidopsis thaliana OX=3702 GN=LRK10L-1.1 PE=2 SV=1//1.90703e-46
BC332_30744	BC332_30744	up	up	gnl|BL_ORD_ID|11756 sp|Q5W7F2|AGD3_ARATH ADP-ribosylation factor GTPase-activating protein AGD3 OS=Arabidopsis thaliana OX=3702 GN=AGD3 PE=1 SV=1//3.8397e-94
BC332_30783	BC332_30783	up	up	gnl|BL_ORD_ID|8972 sp|P53492|ACT7_ARATH Actin-7 OS=Arabidopsis thaliana OX=3702 GN=ACT7 PE=1 SV=1//0
BC332_30795	BC332_30795	up	up	gnl|BL_ORD_ID|330751 sp|Q84MC7|PYL9_ARATH Abscisic acid receptor PYL9 OS=Arabidopsis thaliana OX=3702 GN=PYL9 PE=1 SV=1//3.72544e-99
BC332_30912	BC332_30912	up	up	gnl|BL_ORD_ID|326295 sp|O22193|PUB4_ARATH U-box domain-containing protein 4 OS=Arabidopsis thaliana OX=3702 GN=PUB4 PE=1 SV=3//2.29044e-77
BC332_30918	BC332_30918	up	up	gnl|BL_ORD_ID|428361 sp|Q9C7Z9|SCP18_ARATH Serine carboxypeptidase-like 18 OS=Arabidopsis thaliana OX=3702 GN=SCPL18 PE=2 SV=2//3.26482e-10
BC332_30923	BC332_30923	up	up	gnl|BL_ORD_ID|73843 sp|Q39065|COPT1_ARATH Copper transporter 1 OS=Arabidopsis thaliana OX=3702 GN=COPT1 PE=2 SV=2//3.61298e-44
BC332_30959	BC332_30959	up	up	-//-
BC332_30962	BC332_30962	up	up	gnl|BL_ORD_ID|227061 sp|Q6EP49|MAD27_ORYSJ MADS-box transcription factor 27 OS=Oryza sativa subsp. japonica OX=39947 GN=MADS27 PE=2 SV=2//3.27848e-22
BC332_30979	BC332_30979	up	up	-//-
BC332_31007	BC332_31007	up	up	gnl|BL_ORD_ID|287695 sp|P25776|ORYA_ORYSJ Oryzain alpha chain OS=Oryza sativa subsp. japonica OX=39947 GN=Os04g0650000 PE=1 SV=2//0
BC332_31069	BC332_31069	up	up	gnl|BL_ORD_ID|126238 sp|Q9X248|FABG_THEMA 3-oxoacyl-[acyl-carrier-protein] reductase FabG OS=Thermotoga maritima (strain ATCC 43589 / MSB8 / DSM 3109 / JCM 10099) OX=243274 GN=fabG PE=3 SV=1//5.74866e-33
BC332_31086	BC332_31086	up	up	gnl|BL_ORD_ID|338236 sp|Q1A173|RADL6_ARATH Protein RADIALIS-like 6 OS=Arabidopsis thaliana OX=3702 GN=RL6 PE=2 SV=1//4.95191e-09
BC332_31111	BC332_31111	up	up	gnl|BL_ORD_ID|507580 sp|P49043|VPE_CITSI Vacuolar-processing enzyme OS=Citrus sinensis OX=2711 PE=2 SV=1//0
BC332_31143	BC332_31143	up	up	gnl|BL_ORD_ID|326072 sp|Q9M817|PTR6_ARATH Protein NRT1/ PTR FAMILY 1.2 OS=Arabidopsis thaliana OX=3702 GN=NPF1.2 PE=1 SV=1//9.5375e-18
BC332_31189	BC332_31189	up	up	gnl|BL_ORD_ID|391223 sp|B6VJS4|ROMT_VITVI Trans-resveratrol di-O-methyltransferase OS=Vitis vinifera OX=29760 GN=ROMT PE=1 SV=2//1.39772e-108
BC332_31194	BC332_31194	up	up	gnl|BL_ORD_ID|100229 sp|Q9ZSA7|DLO2_ARATH Protein DMR6-LIKE OXYGENASE 2 OS=Arabidopsis thaliana OX=3702 GN=DLO2 PE=2 SV=1//9.23486e-67
BC332_31265	BC332_31265	up	up	gnl|BL_ORD_ID|391444 sp|P0C8S1|RP8L2_ARATH Probable disease resistance RPP8-like protein 2 OS=Arabidopsis thaliana OX=3702 GN=RPP8L2 PE=3 SV=1//8.19228e-159
BC332_31451	BC332_31451	up	up	gnl|BL_ORD_ID|239358 sp|Q8VZG8|MIK2_ARATH MDIS1-interacting receptor like kinase 2 OS=Arabidopsis thaliana OX=3702 GN=MIK2 PE=1 SV=3//1.15877e-16
BC332_31787	BC332_31787	up	up	gnl|BL_ORD_ID|59454 sp|O49879|CF0_SOLLC Receptor-like protein Cf-9 homolog OS=Solanum lycopersicum OX=4081 GN=HCR9-0 PE=2 SV=2//1.7222e-65
BC332_31838	BC332_31838	up	up	gnl|BL_ORD_ID|78349 sp|Q9CAL3|CRK2_ARATH Cysteine-rich receptor-like protein kinase 2 OS=Arabidopsis thaliana OX=3702 GN=CRK2 PE=2 SV=1//0
BC332_31839	BC332_31839	up	up	gnl|BL_ORD_ID|78349 sp|Q9CAL3|CRK2_ARATH Cysteine-rich receptor-like protein kinase 2 OS=Arabidopsis thaliana OX=3702 GN=CRK2 PE=2 SV=1//0
BC332_31949	BC332_31949	up	up	-//-
BC332_31980	BC332_31980	up	up	gnl|BL_ORD_ID|45235 sp|Q9SJ56|BLH1_ARATH BEL1-like homeodomain protein 1 OS=Arabidopsis thaliana OX=3702 GN=BLH1 PE=1 SV=1//1.53291e-115
BC332_31983	BC332_31983	up	up	gnl|BL_ORD_ID|326264 sp|Q9SVC6|PUB22_ARATH E3 ubiquitin-protein ligase PUB22 OS=Arabidopsis thaliana OX=3702 GN=PUB22 PE=1 SV=1//1.54378e-152
BC332_32100	BC332_32100	up	up	gnl|BL_ORD_ID|443457 sp|Q9SW70|SRP_VITRI Stress-related protein OS=Vitis riparia OX=96939 GN=SRP PE=2 SV=1//4.77135e-80
BC332_32133	BC332_32133	up	up	gnl|BL_ORD_ID|289167 sp|O80494|P2B15_ARATH F-box protein PP2-B15 OS=Arabidopsis thaliana OX=3702 GN=PP2B15 PE=2 SV=2//1.3264e-57
BC332_32153	BC332_32153	up	up	gnl|BL_ORD_ID|428091 sp|P0C883|SCL33_ARATH Scarecrow-like protein 33 OS=Arabidopsis thaliana OX=3702 GN=SCL33 PE=1 SV=1//0
BC332_32158	BC332_32158	up	up	gnl|BL_ORD_ID|53449 sp|Q0WVV6|CB60D_ARATH Calmodulin-binding protein 60 D OS=Arabidopsis thaliana OX=3702 GN=CBP60D PE=2 SV=1//2.37437e-88
BC332_32283	BC332_32283	up	up	gnl|BL_ORD_ID|65270 sp|Q67YU0|CKX5_ARATH Cytokinin dehydrogenase 5 OS=Arabidopsis thaliana OX=3702 GN=CKX5 PE=2 SV=1//0
BC332_32372	BC332_32372	up	up	gnl|BL_ORD_ID|337775 sp|Q5EA50|RABEK_BOVIN Rab9 effector protein with kelch motifs OS=Bos taurus OX=9913 GN=RABEPK PE=2 SV=1//3.31888e-10
BC332_32407	BC332_32407	up	up	gnl|BL_ORD_ID|3849 sp|Q8RXN0|AB11G_ARATH ABC transporter G family member 11 OS=Arabidopsis thaliana OX=3702 GN=ABCG11 PE=1 SV=1//0
BC332_32417	BC332_32417	up	up	gnl|BL_ORD_ID|31986 sp|Q8LFY8|ATL54_ARATH RING-H2 finger protein ATL54 OS=Arabidopsis thaliana OX=3702 GN=ATL54 PE=2 SV=2//1.122e-50
BC332_32507	BC332_32507	up	up	gnl|BL_ORD_ID|263991 sp|Q8GWK6|NC104_ARATH NAC domain-containing protein 104 OS=Arabidopsis thaliana OX=3702 GN=NAC104 PE=2 SV=1//3.78693e-75
BC332_32561	BC332_32561	up	up	-//-
BC332_32696	BC332_32696	up	up	gnl|BL_ORD_ID|507581 sp|P49042|VPE_RICCO Vacuolar-processing enzyme OS=Ricinus communis OX=3988 PE=1 SV=1//0
BC332_32720	BC332_32720	up	up	gnl|BL_ORD_ID|79617 sp|Q339N5|CSLH1_ORYSJ Cellulose synthase-like protein H1 OS=Oryza sativa subsp. japonica OX=39947 GN=CSLH1 PE=2 SV=2//0
BC332_32805	BC332_32805	up	up	gnl|BL_ORD_ID|48788 sp|O49394|C82C2_ARATH Cytochrome P450 82C2 OS=Arabidopsis thaliana OX=3702 GN=CYP82C2 PE=2 SV=2//1.04337e-142
BC332_32839	BC332_32839	up	up	gnl|BL_ORD_ID|323116 sp|Q9M2Y0|PSK3_ARATH Phytosulfokines 3 OS=Arabidopsis thaliana OX=3702 GN=PSK3 PE=2 SV=2//3.45458e-12
BC332_32865	BC332_32865	up	up	gnl|BL_ORD_ID|141349 sp|Q93ZW0|G6PD4_ARATH Glucose-6-phosphate 1-dehydrogenase 4, chloroplastic OS=Arabidopsis thaliana OX=3702 GN=At1g09420 PE=2 SV=1//0
BC332_32866	BC332_32866	up	up	gnl|BL_ORD_ID|295515 sp|Q7MG84|PCP_VIBVY Pyrrolidone-carboxylate peptidase OS=Vibrio vulnificus (strain YJ016) OX=196600 GN=pcp PE=3 SV=1//1.14089e-12
BC332_32890	BC332_32890	up	up	gnl|BL_ORD_ID|59454 sp|O49879|CF0_SOLLC Receptor-like protein Cf-9 homolog OS=Solanum lycopersicum OX=4081 GN=HCR9-0 PE=2 SV=2//2.851e-152
BC332_32911	BC332_32911	up	up	gnl|BL_ORD_ID|59534 sp|Q40235|CF9_SOLPI Receptor-like protein Cf-9 OS=Solanum pimpinellifolium OX=4084 GN=CF-9 PE=1 SV=1//0
BC332_32957	BC332_32957	up	up	gnl|BL_ORD_ID|98038 sp|Q6DW74|DGDG1_LOTJA Digalactosyldiacylglycerol synthase 1, chloroplastic OS=Lotus japonicus OX=34305 GN=DGD1 PE=2 SV=1//0
BC332_32971	BC332_32971	up	up	gnl|BL_ORD_ID|512109 sp|P35694|XTH2_SOYBN Xyloglucan endotransglucosylase/hydrolase 2 OS=Glycine max OX=3847 PE=2 SV=1//1.88479e-157
BC332_33010	BC332_33010	up	up	gnl|BL_ORD_ID|88405 sp|P0C7Q8|DA1_ARATH Protein DA1 OS=Arabidopsis thaliana OX=3702 GN=DA1 PE=1 SV=1//3.67323e-60
BC332_33032	BC332_33032	up	up	gnl|BL_ORD_ID|127561 sp|Q84VT2|FAD12_PUNGR Delta(12)-acyl-lipid-desaturase OS=Punica granatum OX=22663 GN=FAD12 PE=2 SV=2//0
BC332_33061	BC332_33061	up	up	gnl|BL_ORD_ID|11284 sp|Q84P17|AEE18_ARATH Probable acyl-activating enzyme 18, peroxisomal OS=Arabidopsis thaliana OX=3702 GN=AAE18 PE=2 SV=1//0
BC332_33080	BC332_33080	up	up	gnl|BL_ORD_ID|88093 sp|P37842|CYTM_SOLTU Multicystatin OS=Solanum tuberosum OX=4113 PE=1 SV=1//1.26515e-28
BC332_33120	BC332_33120	up	up	gnl|BL_ORD_ID|4004 sp|Q9STT6|AB6A_ARATH ABC transporter A family member 6 OS=Arabidopsis thaliana OX=3702 GN=ABCA6 PE=3 SV=2//0
BC332_33121	BC332_33121	up	up	gnl|BL_ORD_ID|3941 sp|Q84K47|AB2A_ARATH ABC transporter A family member 2 OS=Arabidopsis thaliana OX=3702 GN=ABCA2 PE=2 SV=1//0
BC332_33151	BC332_33151	up	up	gnl|BL_ORD_ID|493269 sp|P62972|UBIQP_XENLA Polyubiquitin (Fragment) OS=Xenopus laevis OX=8355 PE=1 SV=2//8.82247e-13
BC332_33207	BC332_33207	up	up	gnl|BL_ORD_ID|206718 sp|P85524|KIRO_ACTDE Kirola OS=Actinidia deliciosa OX=3627 PE=1 SV=1//3.82248e-22
BC332_33253	BC332_33253	up	up	gnl|BL_ORD_ID|295613 sp|Q9SF86|PCRK1_ARATH Serine/threonine-protein kinase PCRK1 OS=Arabidopsis thaliana OX=3702 GN=PCRK1 PE=1 SV=1//1.37797e-146
BC332_33257	BC332_33257	up	up	gnl|BL_ORD_ID|449170 sp|Q9FHW2|SWC6_ARATH SWR1 complex subunit 6 OS=Arabidopsis thaliana OX=3702 GN=SWC6 PE=1 SV=1//3.04559e-70
BC332_33332	BC332_33332	up	up	gnl|BL_ORD_ID|428376 sp|Q9ZQQ0|SCP26_ARATH Serine carboxypeptidase-like 26 OS=Arabidopsis thaliana OX=3702 GN=SCPL26 PE=2 SV=1//1.39546e-140
BC332_33361	BC332_33361	up	up	gnl|BL_ORD_ID|59454 sp|O49879|CF0_SOLLC Receptor-like protein Cf-9 homolog OS=Solanum lycopersicum OX=4081 GN=HCR9-0 PE=2 SV=2//3.42908e-07
BC332_33362	BC332_33362	up	up	gnl|BL_ORD_ID|519256 sp|Q9LP24|Y1571_ARATH Probable leucine-rich repeat receptor-like protein kinase At1g35710 OS=Arabidopsis thaliana OX=3702 GN=At1g35710 PE=2 SV=1//1.21893e-46
BC332_33412	BC332_33412	up	up	gnl|BL_ORD_ID|270730 sp|Q8RWY4|NLP6_ARATH Protein NLP6 OS=Arabidopsis thaliana OX=3702 GN=NLP6 PE=2 SV=2//1.28717e-07
BC332_33450	BC332_33450	up	up	gnl|BL_ORD_ID|48743 sp|H2DH21|C7A29_PANGI Cytochrome P450 CYP72A219 OS=Panax ginseng OX=4054 PE=2 SV=1//0
BC332_33556	BC332_33556	up	up	gnl|BL_ORD_ID|59454 sp|O49879|CF0_SOLLC Receptor-like protein Cf-9 homolog OS=Solanum lycopersicum OX=4081 GN=HCR9-0 PE=2 SV=2//1.02607e-154
BC332_33567	BC332_33567	up	up	gnl|BL_ORD_ID|53446 sp|C0SVV6|CB60A_ARATH Calmodulin-binding protein 60 A OS=Arabidopsis thaliana OX=3702 GN=CBP60A PE=2 SV=1//4.04902e-41
BC332_33654	BC332_33654	up	up	gnl|BL_ORD_ID|5851 sp|P31237|ACCO_ACTDE 1-aminocyclopropane-1-carboxylate oxidase OS=Actinidia deliciosa OX=3627 GN=ACO PE=2 SV=1//0
BC332_33706	BC332_33706	up	up	gnl|BL_ORD_ID|194588 sp|Q43502|IP23_SOLLC Proteinase inhibitor type-2 CEVI57 OS=Solanum lycopersicum OX=4081 GN=CEVI57 PE=2 SV=1//8.15016e-57
BC332_33707	BC332_33707	up	up	gnl|BL_ORD_ID|194585 sp|O49146|IP22_CAPAN Wound-induced proteinase inhibitor 2 OS=Capsicum annuum OX=4072 GN=PIN2 PE=2 SV=1//2.80746e-112
BC332_33730	BC332_33730	up	up	gnl|BL_ORD_ID|510536 sp|Q93ZR6|WSD1_ARATH O-acyltransferase WSD1 OS=Arabidopsis thaliana OX=3702 GN=WSD1 PE=2 SV=1//4.36475e-35
BC332_33853	BC332_33853	up	up	gnl|BL_ORD_ID|250570 sp|Q9FKC8|MT799_ARATH Probable S-adenosylmethionine-dependent methyltransferase At5g37990 OS=Arabidopsis thaliana OX=3702 GN=At5g37990 PE=3 SV=2//4.12554e-72
BC332_34047	BC332_34047	up	up	gnl|BL_ORD_ID|337268 sp|Q6L440|R1A3_SOLDE Putative late blight resistance protein homolog R1A-3 OS=Solanum demissum OX=50514 GN=R1A-3 PE=5 SV=2//2.67259e-53
BC332_34355	BC332_34355	up	up	gnl|BL_ORD_ID|337348 sp|Q6L3Z4|R1B12_SOLDE Putative late blight resistance protein homolog R1B-12 OS=Solanum demissum OX=50514 GN=R1B-12 PE=3 SV=2//1.08421e-51
BC332_34356	BC332_34356	up	up	gnl|BL_ORD_ID|337269 sp|Q6L439|R1A4_SOLDE Putative late blight resistance protein homolog R1A-4 OS=Solanum demissum OX=50514 GN=R1A-4 PE=5 SV=2//7.71992e-16
BC332_34406	BC332_34406	up	up	gnl|BL_ORD_ID|82033 sp|Q94AH6|CUL1_ARATH Cullin-1 OS=Arabidopsis thaliana OX=3702 GN=CUL1 PE=1 SV=1//7.32863e-75
BC332_34468	BC332_34468	up	up	gnl|BL_ORD_ID|16415 sp|P17859|AMYA_VIGMU Alpha-amylase OS=Vigna mungo OX=3915 GN=AMY1.1 PE=2 SV=1//0
BC332_34480	BC332_34480	up	up	gnl|BL_ORD_ID|106633 sp|Q9T048|DRL27_ARATH Disease resistance protein At4g27190 OS=Arabidopsis thaliana OX=3702 GN=At4g27190 PE=2 SV=1//1.75802e-58
BC332_34483	BC332_34483	up	up	gnl|BL_ORD_ID|390249 sp|P42813|RNS1_ARATH Ribonuclease 1 OS=Arabidopsis thaliana OX=3702 GN=RNS1 PE=1 SV=1//1.31054e-13
BC332_34517	BC332_34517	up	up	gnl|BL_ORD_ID|117099 sp|Q6JN46|EIX2_SOLLC Receptor-like protein EIX2 OS=Solanum lycopersicum OX=4081 GN=EIX2 PE=1 SV=2//2.45142e-119
BC332_34824	BC332_34824	up	up	gnl|BL_ORD_ID|337351 sp|Q6L400|R1B16_SOLDE Putative late blight resistance protein homolog R1B-16 OS=Solanum demissum OX=50514 GN=R1B-16 PE=3 SV=1//1.28708e-21
BC332_34848	BC332_34848	up	up	gnl|BL_ORD_ID|79615 sp|Q8VYR4|CSLG2_ARATH Cellulose synthase-like protein G2 OS=Arabidopsis thaliana OX=3702 GN=CSLG2 PE=2 SV=1//1.00815e-67
BC332_34877	BC332_34877	up	up	gnl|BL_ORD_ID|213404 sp|Q7FAZ2|LERK2_ORYSJ G-type lectin S-receptor-like serine/threonine-protein kinase LECRK2 OS=Oryza sativa subsp. japonica OX=39947 GN=LECRK2 PE=3 SV=1//1.09982e-42
BC332_34944	BC332_34944	up	up	-//-
BC332_02503	BC332_02503	down	down	gnl|BL_ORD_ID|354402 sp|A0A398|RK2B_COFAR 50S ribosomal protein L2-B, chloroplastic OS=Coffea arabica OX=13443 GN=rpl2-B PE=3 SV=1//1.54537e-45
BC332_02512	BC332_02512	down	down	gnl|BL_ORD_ID|33326 sp|Q8S8Y3|ATPA_ATRBE ATP synthase subunit alpha, chloroplastic OS=Atropa belladonna OX=33113 GN=atpA PE=3 SV=1//1.90679e-90
BC332_02513	BC332_02513	down	down	gnl|BL_ORD_ID|37435 sp|Q27S64|ATPF_SOLTU ATP synthase subunit b, chloroplastic OS=Solanum tuberosum OX=4113 GN=atpF PE=3 SV=1//2.67158e-60
BC332_02514	BC332_02514	down	down	gnl|BL_ORD_ID|38351 sp|Q8RU61|ATPH_ATRBE ATP synthase subunit c, chloroplastic OS=Atropa belladonna OX=33113 GN=atpH PE=3 SV=1//6.30895e-25
BC332_02517	BC332_02517	down	down	gnl|BL_ORD_ID|318577 sp|Q27S51|PSAB_SOLTU Photosystem I P700 chlorophyll a apoprotein A2 OS=Solanum tuberosum OX=4113 GN=psaB PE=3 SV=1//5.70048e-54
BC332_04999	BC332_04999	down	down	gnl|BL_ORD_ID|311757 sp|Q7Y211|PP285_ARATH Pentatricopeptide repeat-containing protein At3g57430, chloroplastic OS=Arabidopsis thaliana OX=3702 GN=PCMP-H81 PE=2 SV=2//0
BC332_08795	BC332_08795	down	down	-//-
BC332_09790	BC332_09790	down	down	gnl|BL_ORD_ID|426466 sp|P68173|SAHH_TOBAC Adenosylhomocysteinase OS=Nicotiana tabacum OX=4097 GN=SAHH PE=2 SV=1//0
BC332_17116	BC332_17116	down	down	gnl|BL_ORD_ID|98757 sp|F4JYE9|DHFS_ARATH Dihydrofolate synthetase OS=Arabidopsis thaliana OX=3702 GN=DHFS PE=1 SV=1//3.55873e-175
BC332_25037	BC332_25037	down	down	gnl|BL_ORD_ID|308465 sp|Q9SHJ6|PMD2_ARATH Peroxisomal and mitochondrial division factor 2 OS=Arabidopsis thaliana OX=3702 GN=PMD2 PE=1 SV=1//2.21128e-15
BC332_27315	BC332_27315	down	down	gnl|BL_ORD_ID|172447 sp|Q8VZS3|HHO2_ARATH Transcription factor HHO2 OS=Arabidopsis thaliana OX=3702 GN=HHO2 PE=1 SV=1//8.55932e-68
BC332_00236	BC332_00236	down	down	gnl|BL_ORD_ID|148240 sp|Q680C0|GDL62_ARATH GDSL esterase/lipase At4g10955 OS=Arabidopsis thaliana OX=3702 GN=At4g10955 PE=2 SV=1//3.59275e-141
BC332_00553	BC332_00553	down	down	gnl|BL_ORD_ID|277041 sp|P0CD49|NU2C2_SOLTU NAD(P)H-quinone oxidoreductase subunit 2 B, chloroplastic OS=Solanum tuberosum OX=4113 GN=ndhB2 PE=3 SV=1//2.16521e-101
BC332_01233	BC332_01233	down	down	gnl|BL_ORD_ID|142272 sp|O81312|GAE3_ARATH UDP-glucuronate 4-epimerase 3 OS=Arabidopsis thaliana OX=3702 GN=GAE3 PE=2 SV=1//0
BC332_01389	BC332_01389	down	down	gnl|BL_ORD_ID|311946 sp|Q8VYD6|PP374_ARATH Pentatricopeptide repeat-containing protein At5g10690 OS=Arabidopsis thaliana OX=3702 GN=CBSPPR1 PE=2 SV=1//0
BC332_01583	BC332_01583	down	down	gnl|BL_ORD_ID|393265 sp|Q2VEE8|RPOA_SOLTU DNA-directed RNA polymerase subunit alpha OS=Solanum tuberosum OX=4113 GN=rpoA PE=3 SV=1//0
BC332_01789	BC332_01789	down	down	gnl|BL_ORD_ID|38472 sp|Q0ZJ33|ATPH_VITVI ATP synthase subunit c, chloroplastic OS=Vitis vinifera OX=29760 GN=atpH PE=3 SV=1//6.38306e-32
BC332_02128	BC332_02128	down	down	gnl|BL_ORD_ID|318495 sp|Q4VZN4|PSAB_CUCSA Photosystem I P700 chlorophyll a apoprotein A2 OS=Cucumis sativus OX=3659 GN=psaB PE=3 SV=1//1.18528e-13
BC332_02130	BC332_02130	down	down	gnl|BL_ORD_ID|318347 sp|Q0G9W2|PSAA_DAUCA Photosystem I P700 chlorophyll a apoprotein A1 OS=Daucus carota OX=4039 GN=psaA PE=3 SV=1//7.52365e-171
BC332_02346	BC332_02346	down	down	gnl|BL_ORD_ID|340612 sp|Q2MIH9|RBL_SOLBU Ribulose bisphosphate carboxylase large chain OS=Solanum bulbocastanum OX=147425 GN=rbcL PE=3 SV=1//2.11281e-16
BC332_02347	BC332_02347	down	down	gnl|BL_ORD_ID|34246 sp|Q95DR6|ATPB_AGAAF ATP synthase subunit beta, chloroplastic OS=Agapanthus africanus OX=51501 GN=atpB PE=3 SV=1//1.50506e-132
BC332_02349	BC332_02349	down	down	gnl|BL_ORD_ID|318429 sp|Q27S50|PSAA_SOLTU Photosystem I P700 chlorophyll a apoprotein A1 OS=Solanum tuberosum OX=4113 GN=psaA PE=3 SV=1//1.85451e-106
BC332_02350	BC332_02350	down	down	gnl|BL_ORD_ID|318479 sp|Q8S8X5|PSAB_ATRBE Photosystem I P700 chlorophyll a apoprotein A2 OS=Atropa belladonna OX=33113 GN=psaB PE=3 SV=1//0
BC332_02353	BC332_02353	down	down	gnl|BL_ORD_ID|33971 sp|Q27S65|ATPA_SOLTU ATP synthase subunit alpha, chloroplastic OS=Solanum tuberosum OX=4113 GN=atpA PE=3 SV=1//0
BC332_02393	BC332_02393	down	down	gnl|BL_ORD_ID|427426 sp|Q9FHA4|SBT19_ARATH Subtilisin-like protease SBT1.9 OS=Arabidopsis thaliana OX=3702 GN=SBT1.9 PE=2 SV=1//7.55234e-14
BC332_02518	BC332_02518	down	down	gnl|BL_ORD_ID|318429 sp|Q27S50|PSAA_SOLTU Photosystem I P700 chlorophyll a apoprotein A1 OS=Solanum tuberosum OX=4113 GN=psaA PE=3 SV=1//0
BC332_02884	BC332_02884	down	down	gnl|BL_ORD_ID|353721 sp|Q33BZ6|RK14_NICTO 50S ribosomal protein L14, chloroplastic OS=Nicotiana tomentosiformis OX=4098 GN=rpl14 PE=3 SV=1//2.13297e-54
BC332_02885	BC332_02885	down	down	gnl|BL_ORD_ID|393265 sp|Q2VEE8|RPOA_SOLTU DNA-directed RNA polymerase subunit alpha OS=Solanum tuberosum OX=4113 GN=rpoA PE=3 SV=1//1.02395e-113
BC332_03690	BC332_03690	down	down	gnl|BL_ORD_ID|48702 sp|Q8VWZ7|C76B6_CATRO Geraniol 8-hydroxylase OS=Catharanthus roseus OX=4058 GN=CYP76B6 PE=1 SV=1//0
BC332_04234	BC332_04234	down	down	gnl|BL_ORD_ID|53378 sp|P27493|CB22_TOBAC Chlorophyll a-b binding protein 21, chloroplastic OS=Nicotiana tabacum OX=4097 GN=CAB21 PE=2 SV=1//1.83838e-165
BC332_04355	BC332_04355	down	down	gnl|BL_ORD_ID|148187 sp|Q9C7N4|GDL15_ARATH GDSL esterase/lipase At1g29670 OS=Arabidopsis thaliana OX=3702 GN=At1g29670 PE=2 SV=1//4.06528e-23
BC332_04781	BC332_04781	down	down	-//-
BC332_05179	BC332_05179	down	down	gnl|BL_ORD_ID|295317 sp|P44439|PCNB_HAEIN Poly(A) polymerase I OS=Haemophilus influenzae (strain ATCC 51907 / DSM 11121 / KW20 / Rd) OX=71421 GN=pcnB PE=3 SV=1//1.83635e-30
BC332_05525	BC332_05525	down	down	gnl|BL_ORD_ID|78637 sp|Q9LF10|CRS1_ARATH Chloroplastic group IIA intron splicing facilitator CRS1, chloroplastic OS=Arabidopsis thaliana OX=3702 GN=At5g16180 PE=3 SV=2//0
BC332_05691	BC332_05691	down	down	gnl|BL_ORD_ID|228046 sp|Q9FV50|MAP1D_ARATH Methionine aminopeptidase 1D, chloroplastic/mitochondrial OS=Arabidopsis thaliana OX=3702 GN=MAP1D PE=1 SV=1//0
BC332_05774	BC332_05774	down	down	gnl|BL_ORD_ID|143137 sp|P27057|GAST1_SOLLC Protein GAST1 OS=Solanum lycopersicum OX=4081 GN=GAST1 PE=2 SV=1//1.46039e-56
BC332_05849	BC332_05849	down	down	gnl|BL_ORD_ID|1985 sp|Q9LQ12|4CLL1_ARATH 4-coumarate--CoA ligase-like 1 OS=Arabidopsis thaliana OX=3702 GN=4CLL1 PE=1 SV=1//0
BC332_05932	BC332_05932	down	down	gnl|BL_ORD_ID|353621 sp|P36688|RK12_NICSY 50S ribosomal protein L12, chloroplastic OS=Nicotiana sylvestris OX=4096 PE=2 SV=1//5.83621e-72
BC332_06207	BC332_06207	down	down	gnl|BL_ORD_ID|132351 sp|F4JEX5|FIGL1_ARATH ATPase family AAA domain-containing protein FIGL1 OS=Arabidopsis thaliana OX=3702 GN=FIGL1 PE=2 SV=2//0
BC332_06436	BC332_06436	down	down	-//-
BC332_06536	BC332_06536	down	down	gnl|BL_ORD_ID|324318 sp|A1A6M1|PTAC5_ARATH Protein disulfide isomerase pTAC5, chloroplastic OS=Arabidopsis thaliana OX=3702 GN=PTAC5 PE=1 SV=1//3.53126e-95
BC332_06979	BC332_06979	down	down	gnl|BL_ORD_ID|311882 sp|O23337|PP311_ARATH Pentatricopeptide repeat-containing protein At4g14820 OS=Arabidopsis thaliana OX=3702 GN=PCMP-H3 PE=2 SV=1//2.89534e-12
BC332_07038	BC332_07038	down	down	-//-
BC332_07172	BC332_07172	down	down	gnl|BL_ORD_ID|287744 sp|Q9SX99|OSB1_ARATH Protein OSB1, mitochondrial OS=Arabidopsis thaliana OX=3702 GN=OSB1 PE=1 SV=1//4.51192e-31
BC332_07381	BC332_07381	down	down	gnl|BL_ORD_ID|443091 sp|Q9FG24|SRF2_ARATH Protein STRUBBELIG-RECEPTOR FAMILY 2 OS=Arabidopsis thaliana OX=3702 GN=SRF2 PE=2 SV=1//0
BC332_07658	BC332_07658	down	down	gnl|BL_ORD_ID|318429 sp|Q27S50|PSAA_SOLTU Photosystem I P700 chlorophyll a apoprotein A1 OS=Solanum tuberosum OX=4113 GN=psaA PE=3 SV=1//0
BC332_07660	BC332_07660	down	down	gnl|BL_ORD_ID|318576 sp|Q2MIA1|PSAB_SOLLC Photosystem I P700 chlorophyll a apoprotein A2 OS=Solanum lycopersicum OX=4081 GN=psaB PE=3 SV=1//0
BC332_08068	BC332_08068	down	down	gnl|BL_ORD_ID|354143 sp|Q8S8V4|RK22_ATRBE 50S ribosomal protein L22, chloroplastic OS=Atropa belladonna OX=33113 GN=rpl22 PE=3 SV=1//1.89352e-104
BC332_08309	BC332_08309	down	down	gnl|BL_ORD_ID|491849 sp|P35132|UBC9_ARATH SUMO-conjugating enzyme UBC9 OS=Arabidopsis thaliana OX=3702 GN=UBC9 PE=1 SV=1//1.05666e-104
BC332_08606	BC332_08606	down	down	gnl|BL_ORD_ID|212303 sp|Q9AVB0|LECB_PHYAM Lectin-B OS=Phytolacca americana OX=3527 PE=1 SV=1//6.72075e-09
BC332_09033	BC332_09033	down	down	gnl|BL_ORD_ID|55477 sp|Q84KG5|CCD_CROSA Carotenoid 9,10(9&apos;,10&apos;)-cleavage dioxygenase OS=Crocus sativus OX=82528 GN=CCD PE=1 SV=1//2.4888e-48
BC332_09106	BC332_09106	down	down	gnl|BL_ORD_ID|287687 sp|Q8VYZ0|ORTH2_ARATH E3 ubiquitin-protein ligase ORTHRUS 2 OS=Arabidopsis thaliana OX=3702 GN=ORTH2 PE=1 SV=1//8.48754e-29
BC332_09501	BC332_09501	down	down	gnl|BL_ORD_ID|473951 sp|Q41951|TIP21_ARATH Aquaporin TIP2-1 OS=Arabidopsis thaliana OX=3702 GN=TIP2-1 PE=1 SV=2//4.70018e-118
BC332_09506	BC332_09506	down	down	gnl|BL_ORD_ID|54756 sp|Q2QQ96|CCA21_ORYSJ Cyclin-A2-1 OS=Oryza sativa subsp. japonica OX=39947 GN=CYCA2-1 PE=2 SV=1//2.94687e-152
BC332_09760	BC332_09760	down	down	gnl|BL_ORD_ID|228955 sp|Q70D04|MATK_MANOF Maturase K OS=Mandragora officinarum OX=33117 GN=matK PE=3 SV=1//9.59602e-55
BC332_09761	BC332_09761	down	down	gnl|BL_ORD_ID|33971 sp|Q27S65|ATPA_SOLTU ATP synthase subunit alpha, chloroplastic OS=Solanum tuberosum OX=4113 GN=atpA PE=3 SV=1//0
BC332_09808	BC332_09808	down	down	gnl|BL_ORD_ID|397561 sp|P69660|RR18_TOBAC 30S ribosomal protein S18, chloroplastic OS=Nicotiana tabacum OX=4097 GN=rps18 PE=3 SV=1//3.45667e-45
BC332_10084	BC332_10084	down	down	gnl|BL_ORD_ID|202929 sp|O48780|KCS11_ARATH 3-ketoacyl-CoA synthase 11 OS=Arabidopsis thaliana OX=3702 GN=KCS11 PE=1 SV=1//0
BC332_11716	BC332_11716	down	down	gnl|BL_ORD_ID|43185 sp|Q9LSL1|BH093_ARATH Transcription factor bHLH93 OS=Arabidopsis thaliana OX=3702 GN=BHLH93 PE=1 SV=1//1.50085e-83
BC332_12077	BC332_12077	down	down	gnl|BL_ORD_ID|516755 sp|Q3ED68|Y1295_ARATH Uncharacterized PKHD-type hydroxylase At1g22950 OS=Arabidopsis thaliana OX=3702 GN=At1g22950 PE=2 SV=2//3.49371e-134
BC332_12654	BC332_12654	down	down	-//-
BC332_12939	BC332_12939	down	down	gnl|BL_ORD_ID|556653 sp|Q9ZSK5|ZOG_PHALU Zeatin O-glucosyltransferase OS=Phaseolus lunatus OX=3884 GN=ZOG1 PE=2 SV=1//1.29376e-71
BC332_13202	BC332_13202	down	down	gnl|BL_ORD_ID|304564 sp|Q15KI9|PHYLO_ARATH Protein PHYLLO, chloroplastic OS=Arabidopsis thaliana OX=3702 GN=PHYLLO PE=2 SV=2//1.7483e-54
BC332_13338	BC332_13338	down	down	gnl|BL_ORD_ID|326279 sp|Q9SW11|PUB35_ARATH U-box domain-containing protein 35 OS=Arabidopsis thaliana OX=3702 GN=PUB35 PE=2 SV=2//1.30956e-130
BC332_13917	BC332_13917	down	down	-//-
BC332_13923	BC332_13923	down	down	gnl|BL_ORD_ID|305455 sp|Q7XSQ9|PIP12_ORYSJ Probable aquaporin PIP1-2 OS=Oryza sativa subsp. japonica OX=39947 GN=PIP1-2 PE=2 SV=3//0
BC332_13943	BC332_13943	down	down	gnl|BL_ORD_ID|306808 sp|A8MS68|PLPD1_ARATH Dihydrolipoyl dehydrogenase 1, chloroplastic OS=Arabidopsis thaliana OX=3702 GN=LPD1 PE=2 SV=1//4.35722e-158
BC332_13946	BC332_13946	down	down	gnl|BL_ORD_ID|306809 sp|F4JLP5|PLPD2_ARATH Dihydrolipoyl dehydrogenase 2, chloroplastic OS=Arabidopsis thaliana OX=3702 GN=LPD2 PE=2 SV=2//7.64239e-134
BC332_14116	BC332_14116	down	down	-//-
BC332_14661	BC332_14661	down	down	gnl|BL_ORD_ID|134815 sp|Q940U6|FLU_ARATH Protein FLUORESCENT IN BLUE LIGHT, chloroplastic OS=Arabidopsis thaliana OX=3702 GN=FLU PE=1 SV=1//3.45578e-107
BC332_15056	BC332_15056	down	down	gnl|BL_ORD_ID|165815 sp|O65759|H2AX_CICAR Histone H2AX OS=Cicer arietinum OX=3827 GN=HIS2A PE=2 SV=1//1.19557e-55
BC332_15223	BC332_15223	down	down	gnl|BL_ORD_ID|47465 sp|O22806|BUBR1_ARATH Mitotic spindle checkpoint protein BUBR1 OS=Arabidopsis thaliana OX=3702 GN=BUBR1 PE=1 SV=2//4.28078e-26
BC332_15374	BC332_15374	down	down	gnl|BL_ORD_ID|465772 sp|Q40106|TBB2_LUPAL Tubulin beta-2 chain OS=Lupinus albus OX=3870 GN=TUBB2 PE=3 SV=1//2.52454e-97
BC332_15680	BC332_15680	down	down	gnl|BL_ORD_ID|161807 sp|O23421|GRXS3_ARATH Monothiol glutaredoxin-S3 OS=Arabidopsis thaliana OX=3702 GN=GRXS3 PE=3 SV=1//4.41814e-44
BC332_15925	BC332_15925	down	down	gnl|BL_ORD_ID|38472 sp|Q0ZJ33|ATPH_VITVI ATP synthase subunit c, chloroplastic OS=Vitis vinifera OX=29760 GN=atpH PE=3 SV=1//2.85723e-33
BC332_15926	BC332_15926	down	down	gnl|BL_ORD_ID|38472 sp|Q0ZJ33|ATPH_VITVI ATP synthase subunit c, chloroplastic OS=Vitis vinifera OX=29760 GN=atpH PE=3 SV=1//2.85723e-33
BC332_16283	BC332_16283	down	down	gnl|BL_ORD_ID|473951 sp|Q41951|TIP21_ARATH Aquaporin TIP2-1 OS=Arabidopsis thaliana OX=3702 GN=TIP2-1 PE=1 SV=2//4.17921e-119
BC332_16624	BC332_16624	down	down	gnl|BL_ORD_ID|104569 sp|Q9FM03|DOF56_ARATH Dof zinc finger protein DOF5.6 OS=Arabidopsis thaliana OX=3702 GN=DOF5.6 PE=2 SV=2//4.1456e-41
BC332_16693	BC332_16693	down	down	gnl|BL_ORD_ID|326074 sp|Q9M9V7|PTR8_ARATH Protein NRT1/ PTR FAMILY 2.9 OS=Arabidopsis thaliana OX=3702 GN=NPF2.9 PE=1 SV=1//0
BC332_16871	BC332_16871	down	down	gnl|BL_ORD_ID|317855 sp|P19954|PRSP1_SPIOL Ribosome-binding factor PSRP1, chloroplastic OS=Spinacia oleracea OX=3562 GN=PSRP1 PE=1 SV=2//3.52211e-31
BC332_16872	BC332_16872	down	down	gnl|BL_ORD_ID|317855 sp|P19954|PRSP1_SPIOL Ribosome-binding factor PSRP1, chloroplastic OS=Spinacia oleracea OX=3562 GN=PSRP1 PE=1 SV=2//3.33538e-54
BC332_16876	BC332_16876	down	down	gnl|BL_ORD_ID|93782 sp|Q42967|DCUP_TOBAC Uroporphyrinogen decarboxylase, chloroplastic OS=Nicotiana tabacum OX=4097 GN=DCUP PE=1 SV=1//0
BC332_16937	BC332_16937	down	down	gnl|BL_ORD_ID|287145 sp|Q38899|ORC2_ARATH Origin of replication complex subunit 2 OS=Arabidopsis thaliana OX=3702 GN=ORC2 PE=1 SV=1//7.62608e-142
BC332_17346	BC332_17346	down	down	gnl|BL_ORD_ID|118888 sp|Q9ZW34|ENO3_ARATH Cytosolic enolase 3 OS=Arabidopsis thaliana OX=3702 GN=ENO3 PE=1 SV=1//0
BC332_17390	BC332_17390	down	down	gnl|BL_ORD_ID|353923 sp|O80363|RK17_TOBAC 50S ribosomal protein L17, chloroplastic OS=Nicotiana tabacum OX=4097 GN=RPL17 PE=2 SV=1//2.1358e-95
BC332_17520	BC332_17520	down	down	-//-
BC332_17991	BC332_17991	down	down	-//-
BC332_18297	BC332_18297	down	down	gnl|BL_ORD_ID|320902 sp|P62104|PSBI_WHEAT Photosystem II reaction center protein I OS=Triticum aestivum OX=4565 GN=psbI PE=3 SV=1//8.10534e-18
BC332_18491	BC332_18491	down	down	gnl|BL_ORD_ID|340673 sp|O62964|RBL_VIGUN Ribulose bisphosphate carboxylase large chain OS=Vigna unguiculata OX=3917 GN=rbcL PE=3 SV=1//0
BC332_18492	BC332_18492	down	down	gnl|BL_ORD_ID|33971 sp|Q27S65|ATPA_SOLTU ATP synthase subunit alpha, chloroplastic OS=Solanum tuberosum OX=4113 GN=atpA PE=3 SV=1//1.47738e-43
BC332_18495	BC332_18495	down	down	gnl|BL_ORD_ID|34076 sp|P00823|ATPA_TOBAC ATP synthase subunit alpha, chloroplastic OS=Nicotiana tabacum OX=4097 GN=atpA PE=2 SV=2//4.8567e-102
BC332_18536	BC332_18536	down	down	gnl|BL_ORD_ID|318451 sp|P06405|PSAA_TOBAC Photosystem I P700 chlorophyll a apoprotein A1 OS=Nicotiana tabacum OX=4097 GN=psaA PE=3 SV=2//8.79435e-115
BC332_18539	BC332_18539	down	down	gnl|BL_ORD_ID|85986 sp|Q8S8W4|CYF_ATRBE Cytochrome f OS=Atropa belladonna OX=33113 GN=petA PE=3 SV=1//3.56456e-68
BC332_18541	BC332_18541	down	down	gnl|BL_ORD_ID|340346 sp|P28424|RBL_HUMBA Ribulose bisphosphate carboxylase large chain (Fragment) OS=Humiria balsamifera OX=4009 GN=rbcL PE=3 SV=1//3.30814e-61
BC332_18866	BC332_18866	down	down	gnl|BL_ORD_ID|322026 sp|P12184|PSBT_TOBAC Photosystem II reaction center protein T OS=Nicotiana tabacum OX=4097 GN=psbT PE=3 SV=1//3.11447e-16
BC332_19321	BC332_19321	down	down	gnl|BL_ORD_ID|422032 sp|Q6DR04|RTNLQ_ARATH Reticulon-like protein B17 OS=Arabidopsis thaliana OX=3702 GN=RTNLB17 PE=2 SV=1//9.28544e-90
BC332_19345	BC332_19345	down	down	gnl|BL_ORD_ID|47813 sp|F4IN23|BZP34_ARATH Basic leucine zipper 34 OS=Arabidopsis thaliana OX=3702 GN=BZIP34 PE=1 SV=1//4.94836e-102
BC332_19735	BC332_19735	down	down	gnl|BL_ORD_ID|48666 sp|Q6F4F5|C724B_ORYSJ Cytochrome P450 724B1 OS=Oryza sativa subsp. japonica OX=39947 GN=CYP724B1 PE=1 SV=1//0
BC332_19969	BC332_19969	down	down	gnl|BL_ORD_ID|354068 sp|Q68RY3|RK20_PANGI 50S ribosomal protein L20, chloroplastic OS=Panax ginseng OX=4054 GN=rpl20 PE=3 SV=1//3.65153e-34
BC332_20002	BC332_20002	down	down	gnl|BL_ORD_ID|508847 sp|Q9C8M5|WAG1_ARATH Serine/threonine-protein kinase WAG1 OS=Arabidopsis thaliana OX=3702 GN=WAG1 PE=2 SV=1//1.47391e-173
BC332_20146	BC332_20146	down	down	gnl|BL_ORD_ID|423522 sp|Q9DE27|RUVB2_XENLA RuvB-like 2 OS=Xenopus laevis OX=8355 GN=ruvbl2 PE=2 SV=1//2.58606e-12
BC332_20166	BC332_20166	down	down	gnl|BL_ORD_ID|530458 sp|Q93W28|Y4554_ARATH Uncharacterized protein At4g15545 OS=Arabidopsis thaliana OX=3702 GN=At4g15545 PE=1 SV=1//1.28823e-45
BC332_20170	BC332_20170	down	down	gnl|BL_ORD_ID|170120 sp|Q43082|HEM3_PEA Porphobilinogen deaminase, chloroplastic OS=Pisum sativum OX=3888 GN=HEMC PE=1 SV=1//0
BC332_20175	BC332_20175	down	down	gnl|BL_ORD_ID|540666 sp|P37518|YCHF_BACSU Ribosome-binding ATPase YchF OS=Bacillus subtilis (strain 168) OX=224308 GN=ychF PE=2 SV=1//1.258e-128
BC332_20700	BC332_20700	down	down	gnl|BL_ORD_ID|2626 sp|Q5MR23|9DC3_SOLPI Receptor-like protein 9DC3 OS=Solanum pimpinellifolium OX=4084 GN=9DC3 PE=3 SV=1//1.06478e-73
BC332_20754	BC332_20754	down	down	gnl|BL_ORD_ID|34076 sp|P00823|ATPA_TOBAC ATP synthase subunit alpha, chloroplastic OS=Nicotiana tabacum OX=4097 GN=atpA PE=2 SV=2//8.97389e-73
BC332_20888	BC332_20888	down	down	gnl|BL_ORD_ID|393265 sp|Q2VEE8|RPOA_SOLTU DNA-directed RNA polymerase subunit alpha OS=Solanum tuberosum OX=4113 GN=rpoA PE=3 SV=1//0
BC332_21657	BC332_21657	down	down	gnl|BL_ORD_ID|273701 sp|Q8H9D2|NQR_SOLTU NAD(P)H:quinone oxidoreductase OS=Solanum tuberosum OX=4113 PE=2 SV=1//2.84319e-105
BC332_21935	BC332_21935	down	down	gnl|BL_ORD_ID|326384 sp|Q9LRZ3|PUM24_ARATH Pumilio homolog 24 OS=Arabidopsis thaliana OX=3702 GN=APUM24 PE=1 SV=1//4.62973e-109
BC332_21992	BC332_21992	down	down	gnl|BL_ORD_ID|277040 sp|P0CD47|NU2C2_SOLLC NAD(P)H-quinone oxidoreductase subunit 2 B, chloroplastic OS=Solanum lycopersicum OX=4081 GN=ndhB2 PE=3 SV=1//3.04609e-88
BC332_21993	BC332_21993	down	down	gnl|BL_ORD_ID|472390 sp|Q2MI42|TI214_SOLLC Protein TIC 214 OS=Solanum lycopersicum OX=4081 GN=TIC214 PE=3 SV=1//0
BC332_22001	BC332_22001	down	down	gnl|BL_ORD_ID|110883 sp|Q5H7P5|EBM_LILLO Mannosylglycoprotein endo-beta-mannosidase OS=Lilium longiflorum OX=4690 GN=EBM PE=1 SV=4//0
BC332_22374	BC332_22374	down	down	gnl|BL_ORD_ID|207549 sp|Q27IK6|KN12D_ARATH Kinesin-like protein KIN-12D OS=Arabidopsis thaliana OX=3702 GN=KIN12D PE=2 SV=1//4.52088e-88
BC332_22484	BC332_22484	down	down	gnl|BL_ORD_ID|449411 sp|Q9ZPV9|SY112_ARATH Syntaxin-112 OS=Arabidopsis thaliana OX=3702 GN=SYP112 PE=2 SV=2//1.41189e-78
BC332_22783	BC332_22783	down	down	gnl|BL_ORD_ID|532886 sp|Q9FLE8|Y5986_ARATH Uncharacterized protein At5g39865 OS=Arabidopsis thaliana OX=3702 GN=At5g39865 PE=2 SV=1//1.36158e-18
BC332_23660	BC332_23660	down	down	gnl|BL_ORD_ID|322026 sp|P12184|PSBT_TOBAC Photosystem II reaction center protein T OS=Nicotiana tabacum OX=4097 GN=psbT PE=3 SV=1//3.11447e-16
BC332_23664	BC332_23664	down	down	gnl|BL_ORD_ID|393265 sp|Q2VEE8|RPOA_SOLTU DNA-directed RNA polymerase subunit alpha OS=Solanum tuberosum OX=4113 GN=rpoA PE=3 SV=1//0
BC332_24246	BC332_24246	down	down	gnl|BL_ORD_ID|29419 sp|Q9S9K4|ASPL2_ARATH Aspartic proteinase-like protein 2 OS=Arabidopsis thaliana OX=3702 GN=At1g65240 PE=1 SV=2//3.28677e-133
BC332_24249	BC332_24249	down	down	gnl|BL_ORD_ID|493373 sp|Q9FPT1|UBP12_ARATH Ubiquitin carboxyl-terminal hydrolase 12 OS=Arabidopsis thaliana OX=3702 GN=UBP12 PE=1 SV=2//7.0259e-36
BC332_24425	BC332_24425	down	down	-//-
BC332_24691	BC332_24691	down	down	-//-
BC332_24692	BC332_24692	down	down	-//-
BC332_24693	BC332_24693	down	down	-//-
BC332_24899	BC332_24899	down	down	gnl|BL_ORD_ID|133095 sp|Q9FM65|FLA1_ARATH Fasciclin-like arabinogalactan protein 1 OS=Arabidopsis thaliana OX=3702 GN=FLA1 PE=1 SV=1//9.73213e-139
BC332_24929	BC332_24929	down	down	gnl|BL_ORD_ID|530458 sp|Q93W28|Y4554_ARATH Uncharacterized protein At4g15545 OS=Arabidopsis thaliana OX=3702 GN=At4g15545 PE=1 SV=1//2.38338e-68
BC332_25319	BC332_25319	down	down	gnl|BL_ORD_ID|530339 sp|Q1PEB4|Y4498_ARATH Uncharacterized protein At4g04980 OS=Arabidopsis thaliana OX=3702 GN=At4g04980 PE=2 SV=1//2.28069e-97
BC332_25774	BC332_25774	down	down	gnl|BL_ORD_ID|318395 sp|Q68S06|PSAA_PANGI Photosystem I P700 chlorophyll a apoprotein A1 OS=Panax ginseng OX=4054 GN=psaA PE=3 SV=1//4.2173e-44
BC332_25837	BC332_25837	down	down	gnl|BL_ORD_ID|5595 sp|Q33C25|ACCD_NICTO Acetyl-coenzyme A carboxylase carboxyl transferase subunit beta, chloroplastic OS=Nicotiana tomentosiformis OX=4098 GN=accD PE=3 SV=2//0
BC332_26031	BC332_26031	down	down	gnl|BL_ORD_ID|474264 sp|Q9SW33|TL1Y_ARATH Thylakoid lumenal 17.9 kDa protein, chloroplastic OS=Arabidopsis thaliana OX=3702 GN=At4g24930 PE=1 SV=1//1.29514e-62
BC332_26681	BC332_26681	down	down	gnl|BL_ORD_ID|161671 sp|Q8DJB3|GRPE_THEEB Protein GrpE OS=Thermosynechococcus elongatus (strain BP-1) OX=197221 GN=grpE PE=3 SV=1//1.09263e-39
BC332_26975	BC332_26975	down	down	gnl|BL_ORD_ID|128893 sp|Q6NLB1|FB118_ARATH F-box protein At2g26850 OS=Arabidopsis thaliana OX=3702 GN=At2g26850 PE=2 SV=1//1.36278e-126
BC332_26998	BC332_26998	down	down	gnl|BL_ORD_ID|322119 sp|O49347|PSBY_ARATH Photosystem II core complex proteins psbY, chloroplastic OS=Arabidopsis thaliana OX=3702 GN=PSBY PE=2 SV=1//1.1941e-24
BC332_27713	BC332_27713	down	down	gnl|BL_ORD_ID|354143 sp|Q8S8V4|RK22_ATRBE 50S ribosomal protein L22, chloroplastic OS=Atropa belladonna OX=33113 GN=rpl22 PE=3 SV=1//3.06208e-104
BC332_27714	BC332_27714	down	down	gnl|BL_ORD_ID|393265 sp|Q2VEE8|RPOA_SOLTU DNA-directed RNA polymerase subunit alpha OS=Solanum tuberosum OX=4113 GN=rpoA PE=3 SV=1//0
BC332_27716	BC332_27716	down	down	gnl|BL_ORD_ID|83677 sp|Q06GW7|CYB6_DRIGR Cytochrome b6 OS=Drimys granadensis OX=224735 GN=petB PE=3 SV=1//3.90146e-58
BC332_27717	BC332_27717	down	down	gnl|BL_ORD_ID|319983 sp|P06411|PSBB_TOBAC Photosystem II CP47 reaction center protein OS=Nicotiana tabacum OX=4097 GN=psbB PE=3 SV=1//6.41559e-53
BC332_28175	BC332_28175	down	down	gnl|BL_ORD_ID|33971 sp|Q27S65|ATPA_SOLTU ATP synthase subunit alpha, chloroplastic OS=Solanum tuberosum OX=4113 GN=atpA PE=3 SV=1//1.08682e-97
BC332_28600	BC332_28600	down	down	gnl|BL_ORD_ID|319983 sp|P06411|PSBB_TOBAC Photosystem II CP47 reaction center protein OS=Nicotiana tabacum OX=4097 GN=psbB PE=3 SV=1//1.29139e-64
BC332_28752	BC332_28752	down	down	gnl|BL_ORD_ID|512147 sp|Q9S7Y7|XYL1_ARATH Alpha-xylosidase 1 OS=Arabidopsis thaliana OX=3702 GN=XYL1 PE=1 SV=1//4.04908e-128
BC332_28754	BC332_28754	down	down	gnl|BL_ORD_ID|512147 sp|Q9S7Y7|XYL1_ARATH Alpha-xylosidase 1 OS=Arabidopsis thaliana OX=3702 GN=XYL1 PE=1 SV=1//0
BC332_28983	BC332_28983	down	down	-//-
BC332_28995	BC332_28995	down	down	gnl|BL_ORD_ID|472275 sp|Q8LPR8|TI100_ARATH Protein TIC 100 OS=Arabidopsis thaliana OX=3702 GN=TIC100 PE=1 SV=1//0
BC332_29222	BC332_29222	down	down	gnl|BL_ORD_ID|10849 sp|A1L4Y2|ADHL3_ARATH Alcohol dehydrogenase-like 3 OS=Arabidopsis thaliana OX=3702 GN=At1g32780 PE=2 SV=1//9.52629e-64
BC332_29292	BC332_29292	down	down	gnl|BL_ORD_ID|129441 sp|Q8GW80|FBL65_ARATH F-box/LRR-repeat protein At3g59210 OS=Arabidopsis thaliana OX=3702 GN=At3g59210 PE=2 SV=1//6.86598e-08
BC332_29651	BC332_29651	down	down	gnl|BL_ORD_ID|165 sp|Q6V4H0|10HGO_CATRO 8-hydroxygeraniol dehydrogenase OS=Catharanthus roseus OX=4058 GN=10HGO PE=1 SV=1//0
BC332_29964	BC332_29964	down	down	gnl|BL_ORD_ID|319983 sp|P06411|PSBB_TOBAC Photosystem II CP47 reaction center protein OS=Nicotiana tabacum OX=4097 GN=psbB PE=3 SV=1//0
BC332_30292	BC332_30292	down	down	gnl|BL_ORD_ID|34076 sp|P00823|ATPA_TOBAC ATP synthase subunit alpha, chloroplastic OS=Nicotiana tabacum OX=4097 GN=atpA PE=2 SV=2//3.55196e-116
BC332_30347	BC332_30347	down	down	gnl|BL_ORD_ID|318429 sp|Q27S50|PSAA_SOLTU Photosystem I P700 chlorophyll a apoprotein A1 OS=Solanum tuberosum OX=4113 GN=psaA PE=3 SV=1//6.50075e-67
BC332_30348	BC332_30348	down	down	gnl|BL_ORD_ID|34626 sp|Q5SCV8|ATPB_HUPLU ATP synthase subunit beta, chloroplastic OS=Huperzia lucidula OX=37429 GN=atpB PE=3 SV=1//3.16252e-126
BC332_30351	BC332_30351	down	down	gnl|BL_ORD_ID|319894 sp|A0A361|PSBB_COFAR Photosystem II CP47 reaction center protein OS=Coffea arabica OX=13443 GN=psbB PE=3 SV=1//1.06455e-66
BC332_31766	BC332_31766	down	down	gnl|BL_ORD_ID|277039 sp|P0CD45|NU2C2_SOLBU NAD(P)H-quinone oxidoreductase subunit 2 B, chloroplastic OS=Solanum bulbocastanum OX=147425 GN=ndhB2 PE=3 SV=1//5.88623e-104
BC332_31772	BC332_31772	down	down	gnl|BL_ORD_ID|354143 sp|Q8S8V4|RK22_ATRBE 50S ribosomal protein L22, chloroplastic OS=Atropa belladonna OX=33113 GN=rpl22 PE=3 SV=1//7.51633e-103
BC332_31864	BC332_31864	down	down	-//-
BC332_31957	BC332_31957	down	down	gnl|BL_ORD_ID|269466 sp|Q9SJ52|NHL10_ARATH NDR1/HIN1-like protein 10 OS=Arabidopsis thaliana OX=3702 GN=NHL10 PE=2 SV=1//2.11712e-43
BC332_32307	BC332_32307	down	down	gnl|BL_ORD_ID|320608 sp|Q7IW43|PSBF_ZAMFU Cytochrome b559 subunit beta OS=Zamia furfuracea OX=42329 GN=psbF PE=3 SV=1//5.43574e-21
BC332_32308	BC332_32308	down	down	gnl|BL_ORD_ID|321417 sp|Q67H84|PSBL_YUCGL Photosystem II reaction center protein L OS=Yucca glauca OX=207936 GN=psbL PE=3 SV=1//7.76252e-11
BC332_32310	BC332_32310	down	down	gnl|BL_ORD_ID|340673 sp|O62964|RBL_VIGUN Ribulose bisphosphate carboxylase large chain OS=Vigna unguiculata OX=3917 GN=rbcL PE=3 SV=1//2.73947e-105
BC332_32311	BC332_32311	down	down	gnl|BL_ORD_ID|34765 sp|P69370|ATPB_NICPL ATP synthase subunit beta, chloroplastic OS=Nicotiana plumbaginifolia OX=4092 GN=atpB PE=3 SV=1//1.05355e-111
BC332_32315	BC332_32315	down	down	gnl|BL_ORD_ID|397997 sp|Q8S8X2|RR4_ATRBE 30S ribosomal protein S4, chloroplastic OS=Atropa belladonna OX=33113 GN=rps4 PE=3 SV=1//7.69496e-143
BC332_32519	BC332_32519	down	down	gnl|BL_ORD_ID|53434 sp|P27524|CB4A_SOLLC Chlorophyll a-b binding protein CP24 10A, chloroplastic OS=Solanum lycopersicum OX=4081 GN=CAP10A PE=3 SV=1//7.0331e-164
BC332_32738	BC332_32738	down	down	gnl|BL_ORD_ID|277611 sp|Q8S8U7|NU4C_ATRBE NAD(P)H-quinone oxidoreductase chain 4, chloroplastic OS=Atropa belladonna OX=33113 GN=ndhD PE=3 SV=1//1.67978e-35
BC332_33099	BC332_33099	down	down	gnl|BL_ORD_ID|143112 sp|Q6NMQ7|GASA6_ARATH Gibberellin-regulated protein 6 OS=Arabidopsis thaliana OX=3702 GN=GASA6 PE=3 SV=1//8.25743e-38
BC332_33302	BC332_33302	down	down	gnl|BL_ORD_ID|229682 sp|Q9SNC0|MBD5_ARATH Methyl-CpG-binding domain-containing protein 5 OS=Arabidopsis thaliana OX=3702 GN=MBD5 PE=1 SV=1//8.41158e-12
BC332_33589	BC332_33589	down	down	gnl|BL_ORD_ID|36641 sp|P00834|ATPE_TOBAC ATP synthase epsilon chain, chloroplastic OS=Nicotiana tabacum OX=4097 GN=atpE PE=3 SV=1//7.7356e-69
BC332_33711	BC332_33711	down	down	gnl|BL_ORD_ID|49724 sp|P27141|CAHC_TOBAC Carbonic anhydrase, chloroplastic OS=Nicotiana tabacum OX=4097 PE=2 SV=1//0
BC332_33820	BC332_33820	down	down	gnl|BL_ORD_ID|28446 sp|Q8TGM5|ART3_YEAST Putative uncharacterized protein ART3 OS=Saccharomyces cerevisiae (strain ATCC 204508 / S288c) OX=559292 GN=ART3 PE=5 SV=1//2.00311e-07
BC332_33861	BC332_33861	down	down	gnl|BL_ORD_ID|318401 sp|Q9MUJ1|PSAA_PHLSQ Photosystem I P700 chlorophyll a apoprotein A1 (Fragment) OS=Phlegmariurus squarrosus OX=73615 GN=psaA PE=3 SV=1//3.82142e-13
BC332_33865	BC332_33865	down	down	gnl|BL_ORD_ID|33971 sp|Q27S65|ATPA_SOLTU ATP synthase subunit alpha, chloroplastic OS=Solanum tuberosum OX=4113 GN=atpA PE=3 SV=1//0
BC332_33966	BC332_33966	down	down	gnl|BL_ORD_ID|318429 sp|Q27S50|PSAA_SOLTU Photosystem I P700 chlorophyll a apoprotein A1 OS=Solanum tuberosum OX=4113 GN=psaA PE=3 SV=1//0
BC332_34114	BC332_34114	down	down	gnl|BL_ORD_ID|38472 sp|Q0ZJ33|ATPH_VITVI ATP synthase subunit c, chloroplastic OS=Vitis vinifera OX=29760 GN=atpH PE=3 SV=1//2.85723e-33
BC332_34115	BC332_34115	down	down	gnl|BL_ORD_ID|37435 sp|Q27S64|ATPF_SOLTU ATP synthase subunit b, chloroplastic OS=Solanum tuberosum OX=4113 GN=atpF PE=3 SV=1//2.77911e-125
BC332_34116	BC332_34116	down	down	gnl|BL_ORD_ID|321161 sp|Q2VEJ3|PSBK_SOLTU Photosystem II reaction center protein K OS=Solanum tuberosum OX=4113 GN=psbK PE=3 SV=1//1.87906e-30
BC332_34117	BC332_34117	down	down	gnl|BL_ORD_ID|321161 sp|Q2VEJ3|PSBK_SOLTU Photosystem II reaction center protein K OS=Solanum tuberosum OX=4113 GN=psbK PE=3 SV=1//9.51887e-36
BC332_34407	BC332_34407	down	down	gnl|BL_ORD_ID|390270 sp|Q40381|RNS7_NICAL Ribonuclease S-7 OS=Nicotiana alata OX=4087 PE=1 SV=1//3.29824e-09
BC332_34640	BC332_34640	down	down	-//-
BC332_34890	BC332_34890	down	down	gnl|BL_ORD_ID|442515 sp|O13936|SPT5_SCHPO Transcription elongation factor spt5 OS=Schizosaccharomyces pombe (strain 972 / ATCC 24843) OX=284812 GN=spt5 PE=1 SV=1//8.27389e-10
BC332_19348	BC332_19348	up	down	gnl|BL_ORD_ID|3847 sp|Q9FWX7|AB11B_ARATH ABC transporter B family member 11 OS=Arabidopsis thaliana OX=3702 GN=ABCB11 PE=2 SV=1//6.71562e-29
BC332_00736	BC332_00736	down	up	gnl|BL_ORD_ID|43189 sp|Q9C7T4|BH096_ARATH Transcription factor bHLH96 OS=Arabidopsis thaliana OX=3702 GN=BHLH96 PE=1 SV=1//7.41952e-74
BC332_01252	BC332_01252	down	up	gnl|BL_ORD_ID|226836 sp|Q9LZY0|MA654_ARATH 65-kDa microtubule-associated protein 4 OS=Arabidopsis thaliana OX=3702 GN=MAP65-4 PE=1 SV=2//4.34143e-106
BC332_01907	BC332_01907	down	up	gnl|BL_ORD_ID|53445 sp|Q9XF89|CB5_ARATH Chlorophyll a-b binding protein CP26, chloroplastic OS=Arabidopsis thaliana OX=3702 GN=LHCB5 PE=1 SV=1//1.17592e-140
BC332_02548	BC332_02548	down	up	gnl|BL_ORD_ID|427426 sp|Q9FHA4|SBT19_ARATH Subtilisin-like protease SBT1.9 OS=Arabidopsis thaliana OX=3702 GN=SBT1.9 PE=2 SV=1//1.01033e-173
BC332_05413	BC332_05413	down	up	gnl|BL_ORD_ID|299420 sp|Q9FJZ9|PER72_ARATH Peroxidase 72 OS=Arabidopsis thaliana OX=3702 GN=PER72 PE=1 SV=1//1.14396e-173
BC332_05894	BC332_05894	down	up	gnl|BL_ORD_ID|474432 sp|O49939|TLP40_SPIOL Peptidyl-prolyl cis-trans isomerase, chloroplastic OS=Spinacia oleracea OX=3562 GN=TLP40 PE=1 SV=1//0
BC332_06243	BC332_06243	down	up	gnl|BL_ORD_ID|13223 sp|Q7XT99|AKR2_ORYSJ Probable aldo-keto reductase 2 OS=Oryza sativa subsp. japonica OX=39947 GN=Os04g0338000 PE=2 SV=2//0
BC332_06245	BC332_06245	down	up	gnl|BL_ORD_ID|48702 sp|Q8VWZ7|C76B6_CATRO Geraniol 8-hydroxylase OS=Catharanthus roseus OX=4058 GN=CYP76B6 PE=1 SV=1//0
BC332_06294	BC332_06294	down	up	gnl|BL_ORD_ID|78630 sp|Q6NM73|CRRS3_ARATH Cysteine-rich repeat secretory protein 3 OS=Arabidopsis thaliana OX=3702 GN=CRRSP3 PE=1 SV=1//8.7773e-105
BC332_09177	BC332_09177	down	up	gnl|BL_ORD_ID|53394 sp|Q9SQL2|CB24_PEA Chlorophyll a-b binding protein P4, chloroplastic OS=Pisum sativum OX=3888 GN=lhcA-P4 PE=1 SV=1//2.15006e-149
BC332_11720	BC332_11720	down	up	gnl|BL_ORD_ID|169160 sp|P93111|HEM11_CUCSA Glutamyl-tRNA reductase 1, chloroplastic OS=Cucumis sativus OX=3659 GN=HEMA1 PE=2 SV=1//0
BC332_12590	BC332_12590	down	up	gnl|BL_ORD_ID|39476 sp|O64629|AUR3_ARATH Serine/threonine-protein kinase Aurora-3 OS=Arabidopsis thaliana OX=3702 GN=AUR3 PE=2 SV=1//1.07228e-164
BC332_12591	BC332_12591	down	up	gnl|BL_ORD_ID|63028 sp|O24133|CHLD_TOBAC Magnesium-chelatase subunit ChlD, chloroplastic OS=Nicotiana tabacum OX=4097 GN=CHLD PE=2 SV=1//0
BC332_12802	BC332_12802	down	up	gnl|BL_ORD_ID|529218 sp|Q9LT24|Y3985_ARATH BTB/POZ domain-containing protein At3g19850 OS=Arabidopsis thaliana OX=3702 GN=At3g19850 PE=2 SV=1//7.11707e-153
BC332_14412	BC332_14412	down	up	gnl|BL_ORD_ID|53338 sp|P12360|CB11_SOLLC Chlorophyll a-b binding protein 6A, chloroplastic OS=Solanum lycopersicum OX=4081 GN=CAB6A PE=2 SV=1//7.64856e-158
BC332_14895	BC332_14895	down	up	gnl|BL_ORD_ID|43366 sp|F4JSZ5|BIG1_ARATH Brefeldin A-inhibited guanine nucleotide-exchange protein 1 OS=Arabidopsis thaliana OX=3702 GN=BIG1 PE=2 SV=1//3.59748e-07
BC332_15138	BC332_15138	down	up	gnl|BL_ORD_ID|289748 sp|Q96480|P5CS_SOLLC Delta-1-pyrroline-5-carboxylate synthase OS=Solanum lycopersicum OX=4081 GN=PRO2 PE=2 SV=1//0
BC332_15623	BC332_15623	down	up	gnl|BL_ORD_ID|42876 sp|A7LXU3|BGH3B_BACO1 Beta-glucosidase BoGH3B OS=Bacteroides ovatus (strain ATCC 8483 / DSM 1896 / JCM 5824 / NCTC 11153) OX=411476 GN=BACOVA_02659 PE=1 SV=1//1.39971e-35
BC332_15624	BC332_15624	down	up	gnl|BL_ORD_ID|42876 sp|A7LXU3|BGH3B_BACO1 Beta-glucosidase BoGH3B OS=Bacteroides ovatus (strain ATCC 8483 / DSM 1896 / JCM 5824 / NCTC 11153) OX=411476 GN=BACOVA_02659 PE=1 SV=1//2.14317e-26
BC332_17029	BC332_17029	down	up	gnl|BL_ORD_ID|354374 sp|P30155|RK27_TOBAC 50S ribosomal protein L27, chloroplastic OS=Nicotiana tabacum OX=4097 GN=RPL27 PE=1 SV=1//1.78956e-53
BC332_17493	BC332_17493	down	up	gnl|BL_ORD_ID|19278 sp|Q9SU38|APT4_ARATH Adenine phosphoribosyltransferase 4 OS=Arabidopsis thaliana OX=3702 GN=APT4 PE=1 SV=1//7.40534e-105
BC332_17665	BC332_17665	down	up	gnl|BL_ORD_ID|165787 sp|Q8H7Y8|H2AV1_ORYSJ Probable histone H2A variant 1 OS=Oryza sativa subsp. japonica OX=39947 GN=Os03g0162200 PE=2 SV=1//2.59403e-71
BC332_18821	BC332_18821	down	up	gnl|BL_ORD_ID|299372 sp|Q93V93|PER44_ARATH Peroxidase 44 OS=Arabidopsis thaliana OX=3702 GN=PER44 PE=2 SV=1//2.38454e-115
BC332_19592	BC332_19592	down	up	gnl|BL_ORD_ID|47823 sp|Q9M2K4|BZP61_ARATH Basic leucine zipper 61 OS=Arabidopsis thaliana OX=3702 GN=BZIP61 PE=1 SV=1//2.40421e-79
BC332_19648	BC332_19648	down	up	gnl|BL_ORD_ID|42121 sp|Q9ZV88|BEH4_ARATH BES1/BZR1 homolog protein 4 OS=Arabidopsis thaliana OX=3702 GN=BEH4 PE=1 SV=1//4.81881e-103
BC332_19705	BC332_19705	down	up	gnl|BL_ORD_ID|169022 sp|Q9Y5Z4|HEBP2_HUMAN Heme-binding protein 2 OS=Homo sapiens OX=9606 GN=HEBP2 PE=1 SV=1//9.40392e-13
BC332_20008	BC332_20008	down	up	gnl|BL_ORD_ID|311207 sp|Q9SDT1|POR_DAUCA Protochlorophyllide reductase, chloroplastic OS=Daucus carota OX=4039 GN=POR1 PE=2 SV=1//0
BC332_22397	BC332_22397	down	up	gnl|BL_ORD_ID|100229 sp|Q9ZSA7|DLO2_ARATH Protein DMR6-LIKE OXYGENASE 2 OS=Arabidopsis thaliana OX=3702 GN=DLO2 PE=2 SV=1//1.29156e-47
BC332_22472	BC332_22472	down	up	gnl|BL_ORD_ID|338244 sp|Q58FS3|RAD_ANTMA Transcription factor RADIALIS OS=Antirrhinum majus OX=4151 GN=RAD PE=1 SV=1//3.2483e-32
BC332_22476	BC332_22476	down	up	gnl|BL_ORD_ID|43159 sp|Q8GY61|BH063_ARATH Transcription factor bHLH63 OS=Arabidopsis thaliana OX=3702 GN=BHLH63 PE=1 SV=1//4.90026e-54
BC332_22682	BC332_22682	down	up	gnl|BL_ORD_ID|477542 sp|P48496|TPIC_SPIOL Triosephosphate isomerase, chloroplastic OS=Spinacia oleracea OX=3562 GN=TPIP1 PE=1 SV=1//1.1001e-158
BC332_22817	BC332_22817	down	up	gnl|BL_ORD_ID|469556 sp|P31212|THD1_SOLTU Threonine dehydratase biosynthetic (Fragment) OS=Solanum tuberosum OX=4113 GN=TD PE=2 SV=1//9.95803e-137
BC332_22841	BC332_22841	down	up	gnl|BL_ORD_ID|330533 sp|Q9SJQ1|PXC1_ARATH Leucine-rich repeat receptor-like protein kinase PXC1 OS=Arabidopsis thaliana OX=3702 GN=PXC1 PE=1 SV=1//0
BC332_23141	BC332_23141	down	up	gnl|BL_ORD_ID|207545 sp|Q8L7Y8|KN12B_ARATH Kinesin-like protein KIN-12B OS=Arabidopsis thaliana OX=3702 GN=KIN12B PE=1 SV=1//0
BC332_24946	BC332_24946	down	up	gnl|BL_ORD_ID|53342 sp|P10708|CB12_SOLLC Chlorophyll a-b binding protein 7, chloroplastic OS=Solanum lycopersicum OX=4081 GN=CAB7 PE=3 SV=1//4.2776e-173
BC332_25659	BC332_25659	down	up	gnl|BL_ORD_ID|435299 sp|O22056|SIGB_ARATH RNA polymerase sigma factor sigB OS=Arabidopsis thaliana OX=3702 GN=SIGB PE=2 SV=2//0
BC332_27084	BC332_27084	down	up	gnl|BL_ORD_ID|125941 sp|Q9SSJ8|FAB1C_ARATH Putative 1-phosphatidylinositol-3-phosphate 5-kinase FAB1C OS=Arabidopsis thaliana OX=3702 GN=FAB1C PE=2 SV=1//0
BC332_27722	BC332_27722	down	up	-//-
BC332_31723	BC332_31723	down	up	-//-
BC332_31826	BC332_31826	down	up	gnl|BL_ORD_ID|486400 sp|Q8LD49|TRXX_ARATH Thioredoxin X, chloroplastic OS=Arabidopsis thaliana OX=3702 GN=ATHX PE=2 SV=2//1.69109e-47
BC332_32863	BC332_32863	down	up	gnl|BL_ORD_ID|148204 sp|O80522|GDL2_ARATH GDSL esterase/lipase At1g09390 OS=Arabidopsis thaliana OX=3702 GN=At1g09390 PE=2 SV=1//8.76519e-176
