# Supplementary material for: Integrated Analysis of mRNA and Non-coding RNA Transcriptome in Pepper (Capsicum chinense) Hybrid at Seedling and Flowering Stages
Source: Front Genet. 2021 Aug 20;12:685788. doi: 10.3389/fgene.2021.685788 (PMC8417703; doi:10.3389/fgene.2021.685788)
Supplement: Supplementary file 10 [file Data_Sheet_9.XLSX]

## Sheet: HNCy01 vs. HNCc16
Supplementary Table 9. Information of DE miRNA and its DE targeted mRNA HNCy01 vs. HNCc16.
Gene id	mRNA id	mRNA regulation	miRNA regulation	Description
BC332_02482	BC332_02482	up	up	gnl|BL_ORD_ID|45746 sp|Q9M1P7|BOR2_ARATH Probable boron transporter 2 OS=Arabidopsis thaliana OX=3702 GN=BOR2 PE=2 SV=1//0
BC332_07024	BC332_07024	up	up	gnl|BL_ORD_ID|446442 sp|Q94AZ2|STP13_ARATH Sugar transport protein 13 OS=Arabidopsis thaliana OX=3702 GN=STP13 PE=1 SV=2//0
BC332_08837	BC332_08837	up	up	gnl|BL_ORD_ID|162938 sp|C0LGQ5|GSO1_ARATH LRR receptor-like serine/threonine-protein kinase GSO1 OS=Arabidopsis thaliana OX=3702 GN=GSO1 PE=1 SV=1//0
BC332_11495	BC332_11495	up	up	gnl|BL_ORD_ID|239358 sp|Q8VZG8|MIK2_ARATH MDIS1-interacting receptor like kinase 2 OS=Arabidopsis thaliana OX=3702 GN=MIK2 PE=1 SV=3//0
BC332_11845	BC332_11845	up	up	gnl|BL_ORD_ID|326295 sp|O22193|PUB4_ARATH U-box domain-containing protein 4 OS=Arabidopsis thaliana OX=3702 GN=PUB4 PE=1 SV=3//7.93448e-82
BC332_12495	BC332_12495	up	up	gnl|BL_ORD_ID|385373 sp|Q9C6A6|RLP13_ARATH Receptor-like protein 13 OS=Arabidopsis thaliana OX=3702 GN=RLP13 PE=3 SV=1//6.06684e-21
BC332_13229	BC332_13229	up	up	gnl|BL_ORD_ID|304394 sp|Q9S735|PHT19_ARATH Probable inorganic phosphate transporter 1-9 OS=Arabidopsis thaliana OX=3702 GN=PHT1-9 PE=2 SV=1//0
BC332_14598	BC332_14598	up	up	gnl|BL_ORD_ID|337345 sp|Q8W1E0|R1A_SOLDE Late blight resistance protein R1-A OS=Solanum demissum OX=50514 GN=R1A PE=3 SV=1//5.78711e-95
BC332_19809	BC332_19809	up	up	gnl|BL_ORD_ID|3583 sp|Q9FF99|AAP7_ARATH Probable amino acid permease 7 OS=Arabidopsis thaliana OX=3702 GN=AAP7 PE=2 SV=1//0
BC332_22838	BC332_22838	up	up	gnl|BL_ORD_ID|208159 sp|Q2RAK2|KPYC1_ORYSJ Pyruvate kinase 1, cytosolic OS=Oryza sativa subsp. japonica OX=39947 GN=Os11g0148500 PE=1 SV=1//0
BC332_31034	BC332_31034	up	up	gnl|BL_ORD_ID|59454 sp|O49879|CF0_SOLLC Receptor-like protein Cf-9 homolog OS=Solanum lycopersicum OX=4081 GN=HCR9-0 PE=2 SV=2//3.94248e-22
BC332_31787	BC332_31787	up	up	gnl|BL_ORD_ID|59454 sp|O49879|CF0_SOLLC Receptor-like protein Cf-9 homolog OS=Solanum lycopersicum OX=4081 GN=HCR9-0 PE=2 SV=2//1.7222e-65
BC332_32028	BC332_32028	up	up	gnl|BL_ORD_ID|59534 sp|Q40235|CF9_SOLPI Receptor-like protein Cf-9 OS=Solanum pimpinellifolium OX=4084 GN=CF-9 PE=1 SV=1//0
BC332_32911	BC332_32911	up	up	gnl|BL_ORD_ID|59534 sp|Q40235|CF9_SOLPI Receptor-like protein Cf-9 OS=Solanum pimpinellifolium OX=4084 GN=CF-9 PE=1 SV=1//0
BC332_01233	BC332_01233	down	down	gnl|BL_ORD_ID|142272 sp|O81312|GAE3_ARATH UDP-glucuronate 4-epimerase 3 OS=Arabidopsis thaliana OX=3702 GN=GAE3 PE=2 SV=1//0
BC332_04944	BC332_04944	down	down	gnl|BL_ORD_ID|29431 sp|Q8CJ27|ASPM_MOUSE Abnormal spindle-like microcephaly-associated protein homolog OS=Mus musculus OX=10090 GN=Aspm PE=1 SV=2//1.21977e-08
BC332_05146	BC332_05146	down	down	gnl|BL_ORD_ID|250303 sp|Q8LPQ8|MSSP2_ARATH Monosaccharide-sensing protein 2 OS=Arabidopsis thaliana OX=3702 GN=MSSP2 PE=1 SV=2//0
BC332_05265	BC332_05265	down	down	gnl|BL_ORD_ID|248309 sp|Q9SD20|MS5L2_ARATH Protein POLLENLESS 3-LIKE 2 OS=Arabidopsis thaliana OX=3702 GN=At3g51280 PE=2 SV=1//0
BC332_08795	BC332_08795	down	down	-//-
BC332_09412	BC332_09412	down	down	gnl|BL_ORD_ID|207620 sp|Q8S950|KN7A_TOBAC Kinesin-like protein NACK1 OS=Nicotiana tabacum OX=4097 GN=NACK1 PE=1 SV=1//0
BC332_11251	BC332_11251	down	down	gnl|BL_ORD_ID|124873 sp|P46276|F16P2_SOLTU Fructose-1,6-bisphosphatase, cytosolic OS=Solanum tuberosum OX=4113 PE=2 SV=1//0
BC332_12591	BC332_12591	down	down	gnl|BL_ORD_ID|63028 sp|O24133|CHLD_TOBAC Magnesium-chelatase subunit ChlD, chloroplastic OS=Nicotiana tabacum OX=4097 GN=CHLD PE=2 SV=1//0
BC332_18481	BC332_18481	down	down	gnl|BL_ORD_ID|427425 sp|Q9ZUF6|SBT18_ARATH Subtilisin-like protease SBT1.8 OS=Arabidopsis thaliana OX=3702 GN=SBT1.8 PE=1 SV=1//0
BC332_18964	BC332_18964	down	down	gnl|BL_ORD_ID|275010 sp|Q93YU8|NRG2_ARATH Nitrate regulatory gene2 protein OS=Arabidopsis thaliana OX=3702 GN=NRG2 PE=1 SV=1//1.2101e-16
BC332_21438	BC332_21438	down	down	gnl|BL_ORD_ID|287180 sp|Q6EWX0|ORC5_ARATH Origin of replication complex subunit 5 OS=Arabidopsis thaliana OX=3702 GN=ORC5 PE=1 SV=1//0
BC332_22743	BC332_22743	down	down	-//-
BC332_22952	BC332_22952	down	down	gnl|BL_ORD_ID|308290 sp|Q9SCP2|PLY12_ARATH Probable pectate lyase 12 OS=Arabidopsis thaliana OX=3702 GN=At3g53190 PE=2 SV=2//0
BC332_25193	BC332_25193	down	down	gnl|BL_ORD_ID|306298 sp|Q9SIE7|PLAT2_ARATH PLAT domain-containing protein 2 OS=Arabidopsis thaliana OX=3702 GN=PLAT2 PE=2 SV=1//2.17682e-63
BC332_28002	BC332_28002	down	down	gnl|BL_ORD_ID|134778 sp|Q0JA29|FLS2_ORYSJ LRR receptor-like serine/threonine-protein kinase FLS2 OS=Oryza sativa subsp. japonica OX=39947 GN=FLS2 PE=1 SV=1//3.16952e-65
BC332_28564	BC332_28564	down	down	gnl|BL_ORD_ID|207615 sp|Q9LZU5|KN5D_ARATH Kinesin-like protein KIN-5D OS=Arabidopsis thaliana OX=3702 GN=KIN5D PE=3 SV=1//0
BC332_33179	BC332_33179	down	down	gnl|BL_ORD_ID|40648 sp|P00303|BABL_CUCSA Basic blue protein OS=Cucumis sativus OX=3659 PE=1 SV=1//6.33466e-36
BC332_00174	BC332_00174	up	down	gnl|BL_ORD_ID|3843 sp|Q9LYS2|AB10C_ARATH ABC transporter C family member 10 OS=Arabidopsis thaliana OX=3702 GN=ABCC10 PE=2 SV=2//5.48185e-11
BC332_03494	BC332_03494	up	down	gnl|BL_ORD_ID|289558 sp|Q8VZJ7|P4H9_ARATH Probable prolyl 4-hydroxylase 9 OS=Arabidopsis thaliana OX=3702 GN=P4H9 PE=2 SV=1//5.43974e-128
BC332_04764	BC332_04764	up	down	gnl|BL_ORD_ID|119910 sp|Q9M0Y3|ENT3_ARATH Equilibrative nucleotide transporter 3 OS=Arabidopsis thaliana OX=3702 GN=ENT3 PE=1 SV=1//0
BC332_05390	BC332_05390	up	down	gnl|BL_ORD_ID|97951 sp|P14720|DFRA_PETHY Dihydroflavonol 4-reductase OS=Petunia hybrida OX=4102 GN=DFRA PE=2 SV=2//0
BC332_05524	BC332_05524	up	down	gnl|BL_ORD_ID|223371 sp|Q9FF31|LRL21_ARATH LEAF RUST 10 DISEASE-RESISTANCE LOCUS RECEPTOR-LIKE PROTEIN KINASE-like 2.1 OS=Arabidopsis thaliana OX=3702 GN=LRK10L-2.1 PE=3 SV=1//8.83975e-153
BC332_05718	BC332_05718	up	down	gnl|BL_ORD_ID|104567 sp|Q84TE9|DOF53_ARATH Dof zinc finger protein DOF5.3 OS=Arabidopsis thaliana OX=3702 GN=DOF5.3 PE=2 SV=1//7.82933e-31
BC332_06232	BC332_06232	up	down	gnl|BL_ORD_ID|216897 sp|Q9FKS8|LHT1_ARATH Lysine histidine transporter 1 OS=Arabidopsis thaliana OX=3702 GN=LHT1 PE=1 SV=1//0
BC332_06475	BC332_06475	up	down	gnl|BL_ORD_ID|223360 sp|O48837|LRKS2_ARATH Receptor like protein kinase S.2 OS=Arabidopsis thaliana OX=3702 GN=LECRKS2 PE=2 SV=2//5.15086e-42
BC332_08470	BC332_08470	up	down	gnl|BL_ORD_ID|1977 sp|P31687|4CL2_SOYBN 4-coumarate--CoA ligase 2 OS=Glycine max OX=3847 PE=2 SV=2//0
BC332_09076	BC332_09076	up	down	gnl|BL_ORD_ID|110579 sp|Q9FNR3|E70E2_ARATH Exocyst complex component EXO70E2 OS=Arabidopsis thaliana OX=3702 GN=EXO70E2 PE=1 SV=1//6.18694e-163
BC332_09787	BC332_09787	up	down	gnl|BL_ORD_ID|475791 sp|Q40392|TMVRN_NICGU TMV resistance protein N OS=Nicotiana glutinosa OX=35889 GN=N PE=1 SV=1//1.94445e-109
BC332_10307	BC332_10307	up	down	gnl|BL_ORD_ID|429140 sp|O81905|SD18_ARATH Receptor-like serine/threonine-protein kinase SD1-8 OS=Arabidopsis thaliana OX=3702 GN=SD18 PE=1 SV=1//0
BC332_12732	BC332_12732	up	down	gnl|BL_ORD_ID|337270 sp|Q6L438|R1A6_SOLDE Putative late blight resistance protein homolog R1A-6 OS=Solanum demissum OX=50514 GN=R1A-6 PE=3 SV=2//7.82201e-08
BC332_19504	BC332_19504	up	down	gnl|BL_ORD_ID|48743 sp|H2DH21|C7A29_PANGI Cytochrome P450 CYP72A219 OS=Panax ginseng OX=4054 PE=2 SV=1//0
BC332_19515	BC332_19515	up	down	gnl|BL_ORD_ID|48743 sp|H2DH21|C7A29_PANGI Cytochrome P450 CYP72A219 OS=Panax ginseng OX=4054 PE=2 SV=1//0
BC332_24469	BC332_24469	up	down	gnl|BL_ORD_ID|13383 sp|Q56YU0|AL2C4_ARATH Aldehyde dehydrogenase family 2 member C4 OS=Arabidopsis thaliana OX=3702 GN=ALDH2C4 PE=1 SV=2//0
BC332_27587	BC332_27587	up	down	gnl|BL_ORD_ID|314220 sp|Q947D2|PRAF1_ARATH PH, RCC1 and FYVE domains-containing protein 1 OS=Arabidopsis thaliana OX=3702 GN=PRAF1 PE=1 SV=1//1.15363e-28
BC332_33134	BC332_33134	up	down	gnl|BL_ORD_ID|11970 sp|Q9SHF3|AGO2_ARATH Protein argonaute 2 OS=Arabidopsis thaliana OX=3702 GN=AGO2 PE=1 SV=1//0
BC332_33361	BC332_33361	up	down	gnl|BL_ORD_ID|59454 sp|O49879|CF0_SOLLC Receptor-like protein Cf-9 homolog OS=Solanum lycopersicum OX=4081 GN=HCR9-0 PE=2 SV=2//3.42908e-07
BC332_02223	BC332_02223	down	up	gnl|BL_ORD_ID|140192 sp|Q75W17|FURH_VIBFR Furcatin hydrolase OS=Viburnum furcatum OX=237940 PE=1 SV=1//0
BC332_06543	BC332_06543	down	up	gnl|BL_ORD_ID|308293 sp|Q944R1|PLY15_ARATH Probable pectate lyase 15 OS=Arabidopsis thaliana OX=3702 GN=At4g13710 PE=2 SV=1//0
BC332_07113	BC332_07113	down	up	gnl|BL_ORD_ID|83128 sp|Q9SX78|CXE2_ARATH Probable carboxylesterase 2 OS=Arabidopsis thaliana OX=3702 GN=CXE2 PE=2 SV=1//1.06009e-68
BC332_07995	BC332_07995	down	up	gnl|BL_ORD_ID|226835 sp|Q9FHM4|MA653_ARATH 65-kDa microtubule-associated protein 3 OS=Arabidopsis thaliana OX=3702 GN=MAP65-3 PE=1 SV=1//0
BC332_09329	BC332_09329	down	up	gnl|BL_ORD_ID|57306 sp|Q96GN5|CDA7L_HUMAN Cell division cycle-associated 7-like protein OS=Homo sapiens OX=9606 GN=CDCA7L PE=1 SV=2//4.76558e-12
BC332_15171	BC332_15171	down	up	gnl|BL_ORD_ID|193009 sp|Q9SCT4|IMK2_ARATH Probably inactive leucine-rich repeat receptor-like protein kinase IMK2 OS=Arabidopsis thaliana OX=3702 GN=IMK2 PE=1 SV=1//0
BC332_18039	BC332_18039	down	up	gnl|BL_ORD_ID|487845 sp|F4JKH6|TSS_ARATH Protein TSS OS=Arabidopsis thaliana OX=3702 GN=TSS PE=1 SV=1//0
BC332_24178	BC332_24178	down	up	gnl|BL_ORD_ID|478745 sp|F4I2H7|TPX2_ARATH Protein TPX2 OS=Arabidopsis thaliana OX=3702 GN=TPX2 PE=1 SV=1//0
BC332_26998	BC332_26998	down	up	gnl|BL_ORD_ID|322119 sp|O49347|PSBY_ARATH Photosystem II core complex proteins psbY, chloroplastic OS=Arabidopsis thaliana OX=3702 GN=PSBY PE=2 SV=1//1.1941e-24
BC332_27845	BC332_27845	down	up	gnl|BL_ORD_ID|162938 sp|C0LGQ5|GSO1_ARATH LRR receptor-like serine/threonine-protein kinase GSO1 OS=Arabidopsis thaliana OX=3702 GN=GSO1 PE=1 SV=1//0
BC332_31359	BC332_31359	down	up	gnl|BL_ORD_ID|207545 sp|Q8L7Y8|KN12B_ARATH Kinesin-like protein KIN-12B OS=Arabidopsis thaliana OX=3702 GN=KIN12B PE=1 SV=1//0

## Sheet: HNCy01 vs. HNCc22
Supplementary Table 9. Information of DE miRNA and its DE targeted mRNA HNCy01 vs. HNCc22.
Gene id	mRNA id	mRNA regulation	lncRNA regulation	Description
BC332_00820	BC332_00820	up	up	gnl|BL_ORD_ID|422035 sp|Q8GWH5|RTNLT_ARATH Reticulon-like protein B22 OS=Arabidopsis thaliana OX=3702 GN=RTNLB22 PE=2 SV=1//2.33259e-68
BC332_07293	BC332_07293	up	up	gnl|BL_ORD_ID|16849 sp|P16157|ANK1_HUMAN Ankyrin-1 OS=Homo sapiens OX=9606 GN=ANK1 PE=1 SV=3//8.30458e-17
BC332_11730	BC332_11730	up	up	gnl|BL_ORD_ID|386416 sp|Q8TC41|RN217_HUMAN Probable E3 ubiquitin-protein ligase RNF217 OS=Homo sapiens OX=9606 GN=RNF217 PE=2 SV=4//3.46934e-18
BC332_20404	BC332_20404	up	up	gnl|BL_ORD_ID|442653 sp|Q9T050|SPXM2_ARATH SPX domain-containing membrane protein At4g11810 OS=Arabidopsis thaliana OX=3702 GN=At4g11810 PE=3 SV=1//0
BC332_22246	BC332_22246	up	up	gnl|BL_ORD_ID|223445 sp|Q9FPJ5|LRR1_ARATH Leucine-rich repeat protein 1 OS=Arabidopsis thaliana OX=3702 GN=LRR1 PE=1 SV=1//6.37417e-89
BC332_26021	BC332_26021	up	up	gnl|BL_ORD_ID|48698 sp|P37122|C76A2_SOLME Cytochrome P450 76A2 OS=Solanum melongena OX=4111 GN=CYP76A2 PE=2 SV=1//0
BC332_26123	BC332_26123	up	up	gnl|BL_ORD_ID|94194 sp|Q3ACF5|DDL_CARHZ D-alanine--D-alanine ligase OS=Carboxydothermus hydrogenoformans (strain ATCC BAA-161 / DSM 6008 / Z-2901) OX=246194 GN=ddl PE=3 SV=1//8.13007e-06
BC332_29144	BC332_29144	up	up	gnl|BL_ORD_ID|337232 sp|Q9LRR4|R13L1_ARATH Putative disease resistance RPP13-like protein 1 OS=Arabidopsis thaliana OX=3702 GN=RPPL1 PE=3 SV=1//1.62652e-125
BC332_31194	BC332_31194	up	up	gnl|BL_ORD_ID|100229 sp|Q9ZSA7|DLO2_ARATH Protein DMR6-LIKE OXYGENASE 2 OS=Arabidopsis thaliana OX=3702 GN=DLO2 PE=2 SV=1//9.23486e-67
BC332_31787	BC332_31787	up	up	gnl|BL_ORD_ID|59454 sp|O49879|CF0_SOLLC Receptor-like protein Cf-9 homolog OS=Solanum lycopersicum OX=4081 GN=HCR9-0 PE=2 SV=2//1.7222e-65
BC332_34047	BC332_34047	up	up	gnl|BL_ORD_ID|337268 sp|Q6L440|R1A3_SOLDE Putative late blight resistance protein homolog R1A-3 OS=Solanum demissum OX=50514 GN=R1A-3 PE=5 SV=2//2.67259e-53
BC332_34517	BC332_34517	up	up	gnl|BL_ORD_ID|117099 sp|Q6JN46|EIX2_SOLLC Receptor-like protein EIX2 OS=Solanum lycopersicum OX=4081 GN=EIX2 PE=1 SV=2//2.45142e-119
BC332_09412	BC332_09412	down	down	gnl|BL_ORD_ID|207620 sp|Q8S950|KN7A_TOBAC Kinesin-like protein NACK1 OS=Nicotiana tabacum OX=4097 GN=NACK1 PE=1 SV=1//0
BC332_11251	BC332_11251	down	down	gnl|BL_ORD_ID|124873 sp|P46276|F16P2_SOLTU Fructose-1,6-bisphosphatase, cytosolic OS=Solanum tuberosum OX=4113 PE=2 SV=1//0
BC332_26998	BC332_26998	down	down	gnl|BL_ORD_ID|322119 sp|O49347|PSBY_ARATH Photosystem II core complex proteins psbY, chloroplastic OS=Arabidopsis thaliana OX=3702 GN=PSBY PE=2 SV=1//1.1941e-24
BC332_25193	BC332_25193	down	down	gnl|BL_ORD_ID|306298 sp|Q9SIE7|PLAT2_ARATH PLAT domain-containing protein 2 OS=Arabidopsis thaliana OX=3702 GN=PLAT2 PE=2 SV=1//2.17682e-63
BC332_22952	BC332_22952	down	down	gnl|BL_ORD_ID|308290 sp|Q9SCP2|PLY12_ARATH Probable pectate lyase 12 OS=Arabidopsis thaliana OX=3702 GN=At3g53190 PE=2 SV=2//0
BC332_21438	BC332_21438	down	down	gnl|BL_ORD_ID|287180 sp|Q6EWX0|ORC5_ARATH Origin of replication complex subunit 5 OS=Arabidopsis thaliana OX=3702 GN=ORC5 PE=1 SV=1//0
BC332_05141	BC332_05141	down	down	gnl|BL_ORD_ID|38287 sp|P29790|ATPG_TOBAC ATP synthase gamma chain, chloroplastic OS=Nicotiana tabacum OX=4097 GN=ATPC PE=1 SV=1//0
BC332_02409	BC332_02409	down	down	gnl|BL_ORD_ID|63419 sp|Q8W103|CHR24_ARATH Protein CHROMATIN REMODELING 24 OS=Arabidopsis thaliana OX=3702 GN=CHR24 PE=2 SV=1//0
BC332_00402	BC332_00402	down	down	gnl|BL_ORD_ID|427424 sp|O65351|SBT17_ARATH Subtilisin-like protease SBT1.7 OS=Arabidopsis thaliana OX=3702 GN=SBT1.7 PE=1 SV=1//9.52817e-172
BC332_02223	BC332_02223	down	down	gnl|BL_ORD_ID|140192 sp|Q75W17|FURH_VIBFR Furcatin hydrolase OS=Viburnum furcatum OX=237940 PE=1 SV=1//0
BC332_24638	BC332_24638	down	down	gnl|BL_ORD_ID|490 sp|Q9STR4|1A17_ARATH 1-aminocyclopropane-1-carboxylate synthase 7 OS=Arabidopsis thaliana OX=3702 GN=ACS7 PE=1 SV=1//0
BC332_22743	BC332_22743	down	down	-//-
BC332_23141	BC332_23141	down	down	gnl|BL_ORD_ID|207545 sp|Q8L7Y8|KN12B_ARATH Kinesin-like protein KIN-12B OS=Arabidopsis thaliana OX=3702 GN=KIN12B PE=1 SV=1//0
BC332_19100	BC332_19100	down	down	gnl|BL_ORD_ID|69221 sp|Q564K3|CND2_ARATH Condensin complex subunit 2 OS=Arabidopsis thaliana OX=3702 GN=CAPH PE=1 SV=1//1.16632e-150
BC332_15834	BC332_15834	down	down	gnl|BL_ORD_ID|296221 sp|Q9XF61|PDI_DATGL Protein disulfide-isomerase OS=Datisca glomerata OX=34297 GN=PDI PE=2 SV=1//0
BC332_23452	BC332_23452	down	down	gnl|BL_ORD_ID|53435 sp|Q9XF88|CB4B_ARATH Chlorophyll a-b binding protein CP29.2, chloroplastic OS=Arabidopsis thaliana OX=3702 GN=LHCB4.2 PE=1 SV=1//3.46942e-164
BC332_21567	BC332_21567	down	down	gnl|BL_ORD_ID|311769 sp|Q9SV26|PP297_ARATH Pentatricopeptide repeat-containing protein At4g01030, mitochondrial OS=Arabidopsis thaliana OX=3702 GN=PCMP-H65 PE=3 SV=2//7.54171e-13
BC332_29818	BC332_29818	down	down	gnl|BL_ORD_ID|349701 sp|P47924|RIBA1_ARATH Bifunctional riboflavin biosynthesis protein RIBA 1, chloroplastic OS=Arabidopsis thaliana OX=3702 GN=RIBA1 PE=1 SV=2//0
BC332_05525	BC332_05525	down	down	gnl|BL_ORD_ID|78637 sp|Q9LF10|CRS1_ARATH Chloroplastic group IIA intron splicing facilitator CRS1, chloroplastic OS=Arabidopsis thaliana OX=3702 GN=At5g16180 PE=3 SV=2//0
BC332_25318	BC332_25318	down	down	-//-
BC332_32650	BC332_32650	down	down	gnl|BL_ORD_ID|464499 sp|Q197W8|TANA_ARATH Microtubule-binding protein TANGLED OS=Arabidopsis thaliana OX=3702 GN=TAN PE=1 SV=1//2.22893e-113
BC332_32516	BC332_32516	down	down	gnl|BL_ORD_ID|53434 sp|P27524|CB4A_SOLLC Chlorophyll a-b binding protein CP24 10A, chloroplastic OS=Solanum lycopersicum OX=4081 GN=CAP10A PE=3 SV=1//5.57646e-160
BC332_32519	BC332_32519	down	down	gnl|BL_ORD_ID|53434 sp|P27524|CB4A_SOLLC Chlorophyll a-b binding protein CP24 10A, chloroplastic OS=Solanum lycopersicum OX=4081 GN=CAP10A PE=3 SV=1//7.0331e-164
BC332_32521	BC332_32521	down	down	gnl|BL_ORD_ID|53434 sp|P27524|CB4A_SOLLC Chlorophyll a-b binding protein CP24 10A, chloroplastic OS=Solanum lycopersicum OX=4081 GN=CAP10A PE=3 SV=1//1.83445e-90
BC332_00344	BC332_00344	down	down	gnl|BL_ORD_ID|272561 sp|P12670|NP24_SOLLC Protein NP24 OS=Solanum lycopersicum OX=4081 PE=1 SV=2//3.39684e-169
BC332_17991	BC332_17991	down	down	-//-
BC332_21222	BC332_21222	down	down	gnl|BL_ORD_ID|275010 sp|Q93YU8|NRG2_ARATH Nitrate regulatory gene2 protein OS=Arabidopsis thaliana OX=3702 GN=NRG2 PE=1 SV=1//2.19821e-37
BC332_31723	BC332_31723	down	down	-//-
BC332_14457	BC332_14457	down	down	gnl|BL_ORD_ID|92745 sp|Q07346|DCE_PETHY Glutamate decarboxylase OS=Petunia hybrida OX=4102 GN=GAD PE=1 SV=1//0
BC332_22245	BC332_22245	down	down	-//-
BC332_21395	BC332_21395	down	down	gnl|BL_ORD_ID|148239 sp|Q9M153|GDL61_ARATH GDSL esterase/lipase At4g01130 OS=Arabidopsis thaliana OX=3702 GN=At4g01130 PE=2 SV=1//2.49903e-169
BC332_22205	BC332_22205	down	down	-//-
BC332_01142	BC332_01142	down	down	gnl|BL_ORD_ID|391161 sp|Q56WM6|ROGFE_ARATH Rop guanine nucleotide exchange factor 14 OS=Arabidopsis thaliana OX=3702 GN=ROPGEF14 PE=1 SV=1//2.92925e-167
BC332_27256	BC332_27256	down	down	gnl|BL_ORD_ID|285050 sp|Q9SQI8|ODP24_ARATH Dihydrolipoyllysine-residue acetyltransferase component 4 of pyruvate dehydrogenase complex, chloroplastic OS=Arabidopsis thaliana OX=3702 GN=LTA2 PE=2 SV=1//0
BC332_15623	BC332_15623	down	down	gnl|BL_ORD_ID|42876 sp|A7LXU3|BGH3B_BACO1 Beta-glucosidase BoGH3B OS=Bacteroides ovatus (strain ATCC 8483 / DSM 1896 / JCM 5824 / NCTC 11153) OX=411476 GN=BACOVA_02659 PE=1 SV=1//1.39971e-35
BC332_29699	BC332_29699	down	down	gnl|BL_ORD_ID|207593 sp|F4IJK6|KN14R_ARATH Kinesin-like protein KIN-14R OS=Arabidopsis thaliana OX=3702 GN=KIN14R PE=3 SV=1//0
BC332_17646	BC332_17646	down	down	gnl|BL_ORD_ID|448958 sp|Q9SV13|SUT31_ARATH Sulfate transporter 3.1 OS=Arabidopsis thaliana OX=3702 GN=SULTR3;1 PE=2 SV=1//1.30881e-83
BC332_00174	BC332_00174	up	down	gnl|BL_ORD_ID|3843 sp|Q9LYS2|AB10C_ARATH ABC transporter C family member 10 OS=Arabidopsis thaliana OX=3702 GN=ABCC10 PE=2 SV=2//5.48185e-11
BC332_04764	BC332_04764	up	down	gnl|BL_ORD_ID|119910 sp|Q9M0Y3|ENT3_ARATH Equilibrative nucleotide transporter 3 OS=Arabidopsis thaliana OX=3702 GN=ENT3 PE=1 SV=1//0
BC332_04879	BC332_04879	up	down	gnl|BL_ORD_ID|515395 sp|Q9SXB8|Y1133_ARATH G-type lectin S-receptor-like serine/threonine-protein kinase At1g11330 OS=Arabidopsis thaliana OX=3702 GN=At1g11330 PE=1 SV=3//0
BC332_05193	BC332_05193	up	down	gnl|BL_ORD_ID|3304 sp|F4HUK6|AAE1_ARATH Probable acyl-activating enzyme 1, peroxisomal OS=Arabidopsis thaliana OX=3702 GN=AAE1 PE=2 SV=1//6.06287e-175
BC332_05878	BC332_05878	up	down	-//-
BC332_06475	BC332_06475	up	down	gnl|BL_ORD_ID|223360 sp|O48837|LRKS2_ARATH Receptor like protein kinase S.2 OS=Arabidopsis thaliana OX=3702 GN=LECRKS2 PE=2 SV=2//5.15086e-42
BC332_06930	BC332_06930	up	down	gnl|BL_ORD_ID|448958 sp|Q9SV13|SUT31_ARATH Sulfate transporter 3.1 OS=Arabidopsis thaliana OX=3702 GN=SULTR3;1 PE=2 SV=1//0
BC332_07589	BC332_07589	up	down	gnl|BL_ORD_ID|110198 sp|Q9FJU9|E1313_ARATH Glucan endo-1,3-beta-glucosidase 13 OS=Arabidopsis thaliana OX=3702 GN=At5g56590 PE=1 SV=1//4.93469e-118
BC332_08470	BC332_08470	up	down	gnl|BL_ORD_ID|1977 sp|P31687|4CL2_SOYBN 4-coumarate--CoA ligase 2 OS=Glycine max OX=3847 PE=2 SV=2//0
BC332_11477	BC332_11477	up	down	gnl|BL_ORD_ID|239358 sp|Q8VZG8|MIK2_ARATH MDIS1-interacting receptor like kinase 2 OS=Arabidopsis thaliana OX=3702 GN=MIK2 PE=1 SV=3//1.81779e-06
BC332_11495	BC332_11495	up	down	gnl|BL_ORD_ID|239358 sp|Q8VZG8|MIK2_ARATH MDIS1-interacting receptor like kinase 2 OS=Arabidopsis thaliana OX=3702 GN=MIK2 PE=1 SV=3//0
BC332_12285	BC332_12285	up	down	gnl|BL_ORD_ID|207581 sp|F4J2M6|KN14L_ARATH Kinesin-like protein KIN-14L OS=Arabidopsis thaliana OX=3702 GN=KIN14L PE=3 SV=2//8.20946e-20
BC332_12494	BC332_12494	up	down	gnl|BL_ORD_ID|385382 sp|Q9SKK2|RLP21_ARATH Receptor like protein 21 OS=Arabidopsis thaliana OX=3702 GN=RLP21 PE=3 SV=2//6.19268e-19
BC332_13229	BC332_13229	up	down	gnl|BL_ORD_ID|304394 sp|Q9S735|PHT19_ARATH Probable inorganic phosphate transporter 1-9 OS=Arabidopsis thaliana OX=3702 GN=PHT1-9 PE=2 SV=1//0
BC332_13810	BC332_13810	up	down	gnl|BL_ORD_ID|64511 sp|Q7X996|CIPK2_ORYSJ CBL-interacting protein kinase 2 OS=Oryza sativa subsp. japonica OX=39947 GN=CIPK2 PE=2 SV=1//0
BC332_13964	BC332_13964	up	down	gnl|BL_ORD_ID|296352 sp|Q76CU2|PDR1_TOBAC Pleiotropic drug resistance protein 1 OS=Nicotiana tabacum OX=4097 GN=PDR1 PE=2 SV=1//0
BC332_15224	BC332_15224	up	down	gnl|BL_ORD_ID|438074 sp|O80875|SMXL7_ARATH Protein SMAX1-LIKE 7 OS=Arabidopsis thaliana OX=3702 GN=SMXL7 PE=1 SV=1//0
BC332_15990	BC332_15990	up	down	-//-
BC332_16954	BC332_16954	up	down	gnl|BL_ORD_ID|148980 sp|Q8RWE8|GGAP1_ARATH GDP-L-galactose phosphorylase 1 OS=Arabidopsis thaliana OX=3702 GN=VTC2 PE=1 SV=1//0
BC332_18856	BC332_18856	up	down	gnl|BL_ORD_ID|48667 sp|H1A988|C7254_GLYUR 11-oxo-beta-amyrin 30-oxidase OS=Glycyrrhiza uralensis OX=74613 GN=CYP72A154 PE=1 SV=1//2.11958e-165
BC332_19549	BC332_19549	up	down	gnl|BL_ORD_ID|279376 sp|Q10LF7|NUG2_ORYSJ Nuclear/nucleolar GTPase 2 OS=Oryza sativa subsp. japonica OX=39947 GN=NUG2 PE=1 SV=1//0
BC332_20152	BC332_20152	up	down	gnl|BL_ORD_ID|208623 sp|Q39548|KSB_CUCMA Ent-kaur-16-ene synthase, chloroplastic OS=Cucurbita maxima OX=3661 PE=1 SV=1//0
BC332_21431	BC332_21431	up	down	gnl|BL_ORD_ID|349016 sp|Q2HIJ8|RHB1A_ARATH Probable E3 ubiquitin-protein ligase RHB1A OS=Arabidopsis thaliana OX=3702 GN=RHB1A PE=2 SV=1//4.97123e-47
BC332_24469	BC332_24469	up	down	gnl|BL_ORD_ID|13383 sp|Q56YU0|AL2C4_ARATH Aldehyde dehydrogenase family 2 member C4 OS=Arabidopsis thaliana OX=3702 GN=ALDH2C4 PE=1 SV=2//0
BC332_25056	BC332_25056	up	down	gnl|BL_ORD_ID|48743 sp|H2DH21|C7A29_PANGI Cytochrome P450 CYP72A219 OS=Panax ginseng OX=4054 PE=2 SV=1//3.54304e-158
BC332_25655	BC332_25655	up	down	gnl|BL_ORD_ID|285266 sp|O04351|OFP2_ARATH Transcription repressor OFP2 OS=Arabidopsis thaliana OX=3702 GN=OFP2 PE=1 SV=1//5.39805e-27
BC332_26757	BC332_26757	up	down	-//-
BC332_26989	BC332_26989	up	down	gnl|BL_ORD_ID|48855 sp|O22203|C98A3_ARATH Cytochrome P450 98A3 OS=Arabidopsis thaliana OX=3702 GN=CYP98A3 PE=1 SV=1//0
BC332_27221	BC332_27221	up	down	gnl|BL_ORD_ID|223366 sp|Q9C6K9|LRL11_ARATH LEAF RUST 10 DISEASE-RESISTANCE LOCUS RECEPTOR-LIKE PROTEIN KINASE-like 1.1 OS=Arabidopsis thaliana OX=3702 GN=LRK10L-1.1 PE=2 SV=1//1.28039e-162
BC332_27317	BC332_27317	up	down	gnl|BL_ORD_ID|337345 sp|Q8W1E0|R1A_SOLDE Late blight resistance protein R1-A OS=Solanum demissum OX=50514 GN=R1A PE=3 SV=1//2.24909e-104
BC332_27587	BC332_27587	up	down	gnl|BL_ORD_ID|314220 sp|Q947D2|PRAF1_ARATH PH, RCC1 and FYVE domains-containing protein 1 OS=Arabidopsis thaliana OX=3702 GN=PRAF1 PE=1 SV=1//1.15363e-28
BC332_27856	BC332_27856	up	down	gnl|BL_ORD_ID|472408 sp|Q5XF06|TI442_ARATH Mitochondrial import inner membrane translocase subunit TIM44-2 OS=Arabidopsis thaliana OX=3702 GN=TIM44-2 PE=1 SV=1//5.86152e-105
BC332_30247	BC332_30247	up	down	gnl|BL_ORD_ID|275825 sp|Q5NE24|NSP2_MEDTR Nodulation-signaling pathway 2 protein OS=Medicago truncatula OX=3880 GN=NSP2 PE=1 SV=1//3.87313e-57
BC332_31007	BC332_31007	up	down	gnl|BL_ORD_ID|287695 sp|P25776|ORYA_ORYSJ Oryzain alpha chain OS=Oryza sativa subsp. japonica OX=39947 GN=Os04g0650000 PE=1 SV=2//0
BC332_31983	BC332_31983	up	down	gnl|BL_ORD_ID|326264 sp|Q9SVC6|PUB22_ARATH E3 ubiquitin-protein ligase PUB22 OS=Arabidopsis thaliana OX=3702 GN=PUB22 PE=1 SV=1//1.54378e-152
BC332_33061	BC332_33061	up	down	gnl|BL_ORD_ID|11284 sp|Q84P17|AEE18_ARATH Probable acyl-activating enzyme 18, peroxisomal OS=Arabidopsis thaliana OX=3702 GN=AAE18 PE=2 SV=1//0
BC332_33361	BC332_33361	up	down	gnl|BL_ORD_ID|59454 sp|O49879|CF0_SOLLC Receptor-like protein Cf-9 homolog OS=Solanum lycopersicum OX=4081 GN=HCR9-0 PE=2 SV=2//3.42908e-07
BC332_33450	BC332_33450	up	down	gnl|BL_ORD_ID|48743 sp|H2DH21|C7A29_PANGI Cytochrome P450 CYP72A219 OS=Panax ginseng OX=4054 PE=2 SV=1//0
BC332_34355	BC332_34355	up	down	gnl|BL_ORD_ID|337348 sp|Q6L3Z4|R1B12_SOLDE Putative late blight resistance protein homolog R1B-12 OS=Solanum demissum OX=50514 GN=R1B-12 PE=3 SV=2//1.08421e-51
BC332_08795	BC332_08795	down	up	-//-
BC332_05265	BC332_05265	down	up	gnl|BL_ORD_ID|248309 sp|Q9SD20|MS5L2_ARATH Protein POLLENLESS 3-LIKE 2 OS=Arabidopsis thaliana OX=3702 GN=At3g51280 PE=2 SV=1//0
BC332_25037	BC332_25037	down	up	gnl|BL_ORD_ID|308465 sp|Q9SHJ6|PMD2_ARATH Peroxisomal and mitochondrial division factor 2 OS=Arabidopsis thaliana OX=3702 GN=PMD2 PE=1 SV=1//2.21128e-15
BC332_18657	BC332_18657	down	up	gnl|BL_ORD_ID|196047 sp|Q9M0S5|ISOA3_ARATH Isoamylase 3, chloroplastic OS=Arabidopsis thaliana OX=3702 GN=ISA3 PE=1 SV=2//1.5345e-70
BC332_25461	BC332_25461	down	up	gnl|BL_ORD_ID|113943 sp|B0JHV3|EFP_MICAN Elongation factor P OS=Microcystis aeruginosa (strain NIES-843) OX=449447 GN=efp PE=3 SV=1//6.52074e-75
BC332_27012	BC332_27012	down	up	gnl|BL_ORD_ID|78035 sp|Q6SJV8|CRD1_GOSHI Magnesium-protoporphyrin IX monomethyl ester [oxidative] cyclase, chloroplastic OS=Gossypium hirsutum OX=3635 GN=CRD1 PE=2 SV=2//0
BC332_19680	BC332_19680	down	up	gnl|BL_ORD_ID|128456 sp|Q9C8L2|FAP3_ARATH Fatty-acid-binding protein 3, chloroplastic OS=Arabidopsis thaliana OX=3702 GN=FAP3 PE=1 SV=1//3.68328e-82
BC332_26367	BC332_26367	down	up	gnl|BL_ORD_ID|314125 sp|Q7F8S5|PR2E2_ORYSJ Peroxiredoxin-2E-2, chloroplastic OS=Oryza sativa subsp. japonica OX=39947 GN=PRXIIE-2 PE=1 SV=1//4.92556e-91
BC332_12972	BC332_12972	down	up	gnl|BL_ORD_ID|330534 sp|Q9LZV7|PXC2_ARATH Leucine-rich repeat receptor-like protein kinase PXC2 OS=Arabidopsis thaliana OX=3702 GN=PXC2 PE=2 SV=1//5.39024e-62
BC332_08683	BC332_08683	down	up	gnl|BL_ORD_ID|73566 sp|Q9FQY8|COMT1_CAPAN Caffeic acid 3-O-methyltransferase OS=Capsicum annuum OX=4072 GN=COMT PE=2 SV=2//0
BC332_25156	BC332_25156	down	up	gnl|BL_ORD_ID|63071 sp|O22436|CHLI_TOBAC Magnesium-chelatase subunit ChlI, chloroplastic OS=Nicotiana tabacum OX=4097 GN=CHLI PE=2 SV=1//0
BC332_22374	BC332_22374	down	up	gnl|BL_ORD_ID|207549 sp|Q27IK6|KN12D_ARATH Kinesin-like protein KIN-12D OS=Arabidopsis thaliana OX=3702 GN=KIN12D PE=2 SV=1//4.52088e-88
BC332_19677	BC332_19677	down	up	gnl|BL_ORD_ID|341392 sp|P83534|RBSKI_LACSD Bifunctional ribokinase/ribose-5-phosphate isomerase A OS=Lactobacillus sanfranciscensis (strain ATCC 27651 / DSM 20451 / JCM 5668 / KCTC 3205 / NCIMB 702811 / NRRL B-3934 / L-12) OX=1423800 GN=rbsK/rbiA PE=1 SV=2//2.51764e-34
BC332_22282	BC332_22282	down	up	gnl|BL_ORD_ID|397717 sp|P82024|RR21_SPIOL 30S ribosomal protein S21, chloroplastic OS=Spinacia oleracea OX=3562 GN=rps21 PE=1 SV=2//1.27927e-34
BC332_05959	BC332_05959	down	up	gnl|BL_ORD_ID|442854 sp|O22265|SR43C_ARATH Signal recognition particle 43 kDa protein, chloroplastic OS=Arabidopsis thaliana OX=3702 GN=CAO PE=1 SV=2//4.18758e-127
BC332_11905	BC332_11905	down	up	gnl|BL_ORD_ID|55250 sp|P42753|CCD31_ARATH Cyclin-D3-1 OS=Arabidopsis thaliana OX=3702 GN=CYCD3-1 PE=1 SV=3//2.44545e-83
BC332_02842	BC332_02842	down	up	gnl|BL_ORD_ID|161807 sp|O23421|GRXS3_ARATH Monothiol glutaredoxin-S3 OS=Arabidopsis thaliana OX=3702 GN=GRXS3 PE=3 SV=1//1.11104e-50
BC332_32709	BC332_32709	down	up	gnl|BL_ORD_ID|195059 sp|Q9SF32|IQD1_ARATH Protein IQ-DOMAIN 1 OS=Arabidopsis thaliana OX=3702 GN=IQD1 PE=1 SV=1//2.09431e-48
BC332_19252	BC332_19252	down	up	-//-
BC332_18481	BC332_18481	down	up	gnl|BL_ORD_ID|427425 sp|Q9ZUF6|SBT18_ARATH Subtilisin-like protease SBT1.8 OS=Arabidopsis thaliana OX=3702 GN=SBT1.8 PE=1 SV=1//0
BC332_14923	BC332_14923	down	up	gnl|BL_ORD_ID|64528 sp|O22932|CIPKB_ARATH CBL-interacting serine/threonine-protein kinase 11 OS=Arabidopsis thaliana OX=3702 GN=CIPK11 PE=1 SV=1//2.54914e-157
BC332_04218	BC332_04218	down	up	gnl|BL_ORD_ID|293621 sp|Q94C59|PATL4_ARATH Patellin-4 OS=Arabidopsis thaliana OX=3702 GN=PATL4 PE=1 SV=2//1.7288e-09
