# Supplementary material for: Integrated Analysis of mRNA and Non-coding RNA Transcriptome in Pepper (Capsicum chinense) Hybrid at Seedling and Flowering Stages
Source: Front Genet. 2021 Aug 20;12:685788. doi: 10.3389/fgene.2021.685788 (PMC8417703; doi:10.3389/fgene.2021.685788)
Supplement: Supplementary file 11 [file Data_Sheet_10.XLSX]

## Sheet: HNCy01_vs_HNCc16
Supplementary Table 10. Information of HNCy01_vs_HNCc16 DE miRNA, DE lncRNA and DE mRNA
transcript_id	gene_id	feature_id	HNCy01_FPKM	HNCc16_FPKM	log2(foldchange)	pvalue	qvalue	sRNA	HYCy01_readcount	HNCc16_readcount	log2FoldChange	pval	padj	gene_id	HNCy01_1	HNCy01_2	HNCy01_3	HNCc16_1	HNCc16_2	HNCc16_3	HNCy01	HNCc16	log2FoldChange	pval	padj	Description
LNC_000332	XLOC_000807	transcript	0.723248	0.130358	2.47201	0.0013137	0.0100135	novel_2	7103.23	2851.47	1.1646	0.029577	0.47433	BC332_02482	1903.97	1454.42	1000.96	182.676	386.556	348.746	1453.12	305.993	2.17781	4.9e-10	1.98e-08	gnl|BL_ORD_ID|45746 sp|Q9M1P7|BOR2_ARATH Probable boron transporter 2 OS=Arabidopsis thaliana OX=3702 GN=BOR2 PE=2 SV=1//0
LNC_000332	XLOC_000807	transcript	0.723248	0.130358	2.47201	0.0013137	0.0100135	novel_2	7103.23	2851.47	1.1646	0.029577	0.47433	BC332_22838	970.635	1221.67	1455.38	280.357	190.54	372.07	1215.9	280.989	2.05858	2.04e-10	8.76e-09	gnl|BL_ORD_ID|208159 sp|Q2RAK2|KPYC1_ORYSJ Pyruvate kinase 1, cytosolic OS=Oryza sativa subsp. japonica OX=39947 GN=Os11g0148500 PE=1 SV=1//0
LNC_000332	XLOC_000807	transcript	0.723248	0.130358	2.47201	0.0013137	0.0100135	novel_2	7103.23	2851.47	1.1646	0.029577	0.47433	BC332_15171	79.4672	20.9772	128.19	568.326	581.477	142.164	76.2115	430.656	-2.31645	9.31e-06	0.00015652	gnl|BL_ORD_ID|193009 sp|Q9SCT4|IMK2_ARATH Probably inactive leucine-rich repeat receptor-like protein kinase IMK2 OS=Arabidopsis thaliana OX=3702 GN=IMK2 PE=1 SV=1//0
LNC_000332	XLOC_000807	transcript	0.723248	0.130358	2.47201	0.0013137	0.0100135	novel_2	7103.23	2851.47	1.1646	0.029577	0.47433	BC332_02223	193.803	354.615	564.958	2388.75	1939.35	1789.27	371.125	2039.12	-2.37925	2.68e-11	1.32e-09	gnl|BL_ORD_ID|140192 sp|Q75W17|FURH_VIBFR Furcatin hydrolase OS=Viburnum furcatum OX=237940 PE=1 SV=1//0
LNC_000332	XLOC_000807	transcript	0.723248	0.130358	2.47201	0.0013137	0.0100135	novel_2	7103.23	2851.47	1.1646	0.029577	0.47433	BC332_08837	628.439	779.154	409.134	2.53717	4.38024	28.877	605.576	11.9315	4.5837	4.88e-09	1.67e-07	gnl|BL_ORD_ID|162938 sp|C0LGQ5|GSO1_ARATH LRR receptor-like serine/threonine-protein kinase GSO1 OS=Arabidopsis thaliana OX=3702 GN=GSO1 PE=1 SV=1//0
LNC_000332	XLOC_000807	transcript	0.723248	0.130358	2.47201	0.0013137	0.0100135	novel_2	7103.23	2851.47	1.1646	0.029577	0.47433	BC332_07995	120.823	71.9219	336.979	1362.46	1215.52	299.877	176.574	959.285	-2.27967	5.91e-06	0.000104368	gnl|BL_ORD_ID|226835 sp|Q9FHM4|MA653_ARATH 65-kDa microtubule-associated protein 3 OS=Arabidopsis thaliana OX=3702 GN=MAP65-3 PE=1 SV=1//0
LNC_134812	XLOC_218193	transcript	0.952659	0.187618	2.34416	1.59e-05	0.000221284	novel_2	7103.23	2851.47	1.1646	0.029577	0.47433	BC332_02482	1903.97	1454.42	1000.96	182.676	386.556	348.746	1453.12	305.993	2.17781	4.9e-10	1.98e-08	gnl|BL_ORD_ID|45746 sp|Q9M1P7|BOR2_ARATH Probable boron transporter 2 OS=Arabidopsis thaliana OX=3702 GN=BOR2 PE=2 SV=1//0
LNC_134812	XLOC_218193	transcript	0.952659	0.187618	2.34416	1.59e-05	0.000221284	novel_2	7103.23	2851.47	1.1646	0.029577	0.47433	BC332_22838	970.635	1221.67	1455.38	280.357	190.54	372.07	1215.9	280.989	2.05858	2.04e-10	8.76e-09	gnl|BL_ORD_ID|208159 sp|Q2RAK2|KPYC1_ORYSJ Pyruvate kinase 1, cytosolic OS=Oryza sativa subsp. japonica OX=39947 GN=Os11g0148500 PE=1 SV=1//0
LNC_134812	XLOC_218193	transcript	0.952659	0.187618	2.34416	1.59e-05	0.000221284	novel_2	7103.23	2851.47	1.1646	0.029577	0.47433	BC332_15171	79.4672	20.9772	128.19	568.326	581.477	142.164	76.2115	430.656	-2.31645	9.31e-06	0.00015652	gnl|BL_ORD_ID|193009 sp|Q9SCT4|IMK2_ARATH Probably inactive leucine-rich repeat receptor-like protein kinase IMK2 OS=Arabidopsis thaliana OX=3702 GN=IMK2 PE=1 SV=1//0
LNC_134812	XLOC_218193	transcript	0.952659	0.187618	2.34416	1.59e-05	0.000221284	novel_2	7103.23	2851.47	1.1646	0.029577	0.47433	BC332_02223	193.803	354.615	564.958	2388.75	1939.35	1789.27	371.125	2039.12	-2.37925	2.68e-11	1.32e-09	gnl|BL_ORD_ID|140192 sp|Q75W17|FURH_VIBFR Furcatin hydrolase OS=Viburnum furcatum OX=237940 PE=1 SV=1//0
LNC_134812	XLOC_218193	transcript	0.952659	0.187618	2.34416	1.59e-05	0.000221284	novel_2	7103.23	2851.47	1.1646	0.029577	0.47433	BC332_08837	628.439	779.154	409.134	2.53717	4.38024	28.877	605.576	11.9315	4.5837	4.88e-09	1.67e-07	gnl|BL_ORD_ID|162938 sp|C0LGQ5|GSO1_ARATH LRR receptor-like serine/threonine-protein kinase GSO1 OS=Arabidopsis thaliana OX=3702 GN=GSO1 PE=1 SV=1//0
LNC_134812	XLOC_218193	transcript	0.952659	0.187618	2.34416	1.59e-05	0.000221284	novel_2	7103.23	2851.47	1.1646	0.029577	0.47433	BC332_07995	120.823	71.9219	336.979	1362.46	1215.52	299.877	176.574	959.285	-2.27967	5.91e-06	0.000104368	gnl|BL_ORD_ID|226835 sp|Q9FHM4|MA653_ARATH 65-kDa microtubule-associated protein 3 OS=Arabidopsis thaliana OX=3702 GN=MAP65-3 PE=1 SV=1//0
LNC_003820	XLOC_006881	transcript	1.0627	0.273324	1.95905	0.00183866	0.0132721	novel_2	7103.23	2851.47	1.1646	0.029577	0.47433	BC332_02482	1903.97	1454.42	1000.96	182.676	386.556	348.746	1453.12	305.993	2.17781	4.9e-10	1.98e-08	gnl|BL_ORD_ID|45746 sp|Q9M1P7|BOR2_ARATH Probable boron transporter 2 OS=Arabidopsis thaliana OX=3702 GN=BOR2 PE=2 SV=1//0
LNC_003820	XLOC_006881	transcript	1.0627	0.273324	1.95905	0.00183866	0.0132721	novel_2	7103.23	2851.47	1.1646	0.029577	0.47433	BC332_22838	970.635	1221.67	1455.38	280.357	190.54	372.07	1215.9	280.989	2.05858	2.04e-10	8.76e-09	gnl|BL_ORD_ID|208159 sp|Q2RAK2|KPYC1_ORYSJ Pyruvate kinase 1, cytosolic OS=Oryza sativa subsp. japonica OX=39947 GN=Os11g0148500 PE=1 SV=1//0
LNC_003820	XLOC_006881	transcript	1.0627	0.273324	1.95905	0.00183866	0.0132721	novel_2	7103.23	2851.47	1.1646	0.029577	0.47433	BC332_15171	79.4672	20.9772	128.19	568.326	581.477	142.164	76.2115	430.656	-2.31645	9.31e-06	0.00015652	gnl|BL_ORD_ID|193009 sp|Q9SCT4|IMK2_ARATH Probably inactive leucine-rich repeat receptor-like protein kinase IMK2 OS=Arabidopsis thaliana OX=3702 GN=IMK2 PE=1 SV=1//0
LNC_003820	XLOC_006881	transcript	1.0627	0.273324	1.95905	0.00183866	0.0132721	novel_2	7103.23	2851.47	1.1646	0.029577	0.47433	BC332_02223	193.803	354.615	564.958	2388.75	1939.35	1789.27	371.125	2039.12	-2.37925	2.68e-11	1.32e-09	gnl|BL_ORD_ID|140192 sp|Q75W17|FURH_VIBFR Furcatin hydrolase OS=Viburnum furcatum OX=237940 PE=1 SV=1//0
LNC_003820	XLOC_006881	transcript	1.0627	0.273324	1.95905	0.00183866	0.0132721	novel_2	7103.23	2851.47	1.1646	0.029577	0.47433	BC332_08837	628.439	779.154	409.134	2.53717	4.38024	28.877	605.576	11.9315	4.5837	4.88e-09	1.67e-07	gnl|BL_ORD_ID|162938 sp|C0LGQ5|GSO1_ARATH LRR receptor-like serine/threonine-protein kinase GSO1 OS=Arabidopsis thaliana OX=3702 GN=GSO1 PE=1 SV=1//0
LNC_003820	XLOC_006881	transcript	1.0627	0.273324	1.95905	0.00183866	0.0132721	novel_2	7103.23	2851.47	1.1646	0.029577	0.47433	BC332_07995	120.823	71.9219	336.979	1362.46	1215.52	299.877	176.574	959.285	-2.27967	5.91e-06	0.000104368	gnl|BL_ORD_ID|226835 sp|Q9FHM4|MA653_ARATH 65-kDa microtubule-associated protein 3 OS=Arabidopsis thaliana OX=3702 GN=MAP65-3 PE=1 SV=1//0
LNC_141025	XLOC_227227	transcript	1.30767	0	Inf	3.11e-17	3.16e-15	novel_2	7103.23	2851.47	1.1646	0.029577	0.47433	BC332_02482	1903.97	1454.42	1000.96	182.676	386.556	348.746	1453.12	305.993	2.17781	4.9e-10	1.98e-08	gnl|BL_ORD_ID|45746 sp|Q9M1P7|BOR2_ARATH Probable boron transporter 2 OS=Arabidopsis thaliana OX=3702 GN=BOR2 PE=2 SV=1//0
LNC_141025	XLOC_227227	transcript	1.30767	0	Inf	3.11e-17	3.16e-15	novel_2	7103.23	2851.47	1.1646	0.029577	0.47433	BC332_22838	970.635	1221.67	1455.38	280.357	190.54	372.07	1215.9	280.989	2.05858	2.04e-10	8.76e-09	gnl|BL_ORD_ID|208159 sp|Q2RAK2|KPYC1_ORYSJ Pyruvate kinase 1, cytosolic OS=Oryza sativa subsp. japonica OX=39947 GN=Os11g0148500 PE=1 SV=1//0
LNC_141025	XLOC_227227	transcript	1.30767	0	Inf	3.11e-17	3.16e-15	novel_2	7103.23	2851.47	1.1646	0.029577	0.47433	BC332_15171	79.4672	20.9772	128.19	568.326	581.477	142.164	76.2115	430.656	-2.31645	9.31e-06	0.00015652	gnl|BL_ORD_ID|193009 sp|Q9SCT4|IMK2_ARATH Probably inactive leucine-rich repeat receptor-like protein kinase IMK2 OS=Arabidopsis thaliana OX=3702 GN=IMK2 PE=1 SV=1//0
LNC_141025	XLOC_227227	transcript	1.30767	0	Inf	3.11e-17	3.16e-15	novel_2	7103.23	2851.47	1.1646	0.029577	0.47433	BC332_02223	193.803	354.615	564.958	2388.75	1939.35	1789.27	371.125	2039.12	-2.37925	2.68e-11	1.32e-09	gnl|BL_ORD_ID|140192 sp|Q75W17|FURH_VIBFR Furcatin hydrolase OS=Viburnum furcatum OX=237940 PE=1 SV=1//0
LNC_141025	XLOC_227227	transcript	1.30767	0	Inf	3.11e-17	3.16e-15	novel_2	7103.23	2851.47	1.1646	0.029577	0.47433	BC332_08837	628.439	779.154	409.134	2.53717	4.38024	28.877	605.576	11.9315	4.5837	4.88e-09	1.67e-07	gnl|BL_ORD_ID|162938 sp|C0LGQ5|GSO1_ARATH LRR receptor-like serine/threonine-protein kinase GSO1 OS=Arabidopsis thaliana OX=3702 GN=GSO1 PE=1 SV=1//0
LNC_141025	XLOC_227227	transcript	1.30767	0	Inf	3.11e-17	3.16e-15	novel_2	7103.23	2851.47	1.1646	0.029577	0.47433	BC332_07995	120.823	71.9219	336.979	1362.46	1215.52	299.877	176.574	959.285	-2.27967	5.91e-06	0.000104368	gnl|BL_ORD_ID|226835 sp|Q9FHM4|MA653_ARATH 65-kDa microtubule-associated protein 3 OS=Arabidopsis thaliana OX=3702 GN=MAP65-3 PE=1 SV=1//0
LNC_142526	XLOC_229865	transcript	1.62134	0.41768	1.95672	0.00434195	0.026922	novel_2	7103.23	2851.47	1.1646	0.029577	0.47433	BC332_02482	1903.97	1454.42	1000.96	182.676	386.556	348.746	1453.12	305.993	2.17781	4.9e-10	1.98e-08	gnl|BL_ORD_ID|45746 sp|Q9M1P7|BOR2_ARATH Probable boron transporter 2 OS=Arabidopsis thaliana OX=3702 GN=BOR2 PE=2 SV=1//0
LNC_142526	XLOC_229865	transcript	1.62134	0.41768	1.95672	0.00434195	0.026922	novel_2	7103.23	2851.47	1.1646	0.029577	0.47433	BC332_22838	970.635	1221.67	1455.38	280.357	190.54	372.07	1215.9	280.989	2.05858	2.04e-10	8.76e-09	gnl|BL_ORD_ID|208159 sp|Q2RAK2|KPYC1_ORYSJ Pyruvate kinase 1, cytosolic OS=Oryza sativa subsp. japonica OX=39947 GN=Os11g0148500 PE=1 SV=1//0
LNC_142526	XLOC_229865	transcript	1.62134	0.41768	1.95672	0.00434195	0.026922	novel_2	7103.23	2851.47	1.1646	0.029577	0.47433	BC332_15171	79.4672	20.9772	128.19	568.326	581.477	142.164	76.2115	430.656	-2.31645	9.31e-06	0.00015652	gnl|BL_ORD_ID|193009 sp|Q9SCT4|IMK2_ARATH Probably inactive leucine-rich repeat receptor-like protein kinase IMK2 OS=Arabidopsis thaliana OX=3702 GN=IMK2 PE=1 SV=1//0
LNC_142526	XLOC_229865	transcript	1.62134	0.41768	1.95672	0.00434195	0.026922	novel_2	7103.23	2851.47	1.1646	0.029577	0.47433	BC332_02223	193.803	354.615	564.958	2388.75	1939.35	1789.27	371.125	2039.12	-2.37925	2.68e-11	1.32e-09	gnl|BL_ORD_ID|140192 sp|Q75W17|FURH_VIBFR Furcatin hydrolase OS=Viburnum furcatum OX=237940 PE=1 SV=1//0
LNC_142526	XLOC_229865	transcript	1.62134	0.41768	1.95672	0.00434195	0.026922	novel_2	7103.23	2851.47	1.1646	0.029577	0.47433	BC332_08837	628.439	779.154	409.134	2.53717	4.38024	28.877	605.576	11.9315	4.5837	4.88e-09	1.67e-07	gnl|BL_ORD_ID|162938 sp|C0LGQ5|GSO1_ARATH LRR receptor-like serine/threonine-protein kinase GSO1 OS=Arabidopsis thaliana OX=3702 GN=GSO1 PE=1 SV=1//0
LNC_142526	XLOC_229865	transcript	1.62134	0.41768	1.95672	0.00434195	0.026922	novel_2	7103.23	2851.47	1.1646	0.029577	0.47433	BC332_07995	120.823	71.9219	336.979	1362.46	1215.52	299.877	176.574	959.285	-2.27967	5.91e-06	0.000104368	gnl|BL_ORD_ID|226835 sp|Q9FHM4|MA653_ARATH 65-kDa microtubule-associated protein 3 OS=Arabidopsis thaliana OX=3702 GN=MAP65-3 PE=1 SV=1//0
LNC_119995	XLOC_194162	transcript	0.377071	0	Inf	0.000390039	0.0036104	novel_83	6.45112	23.7509	-1.4777	0.029583	0.47433	BC332_08795	102.983	127.861	154.289	464.302	265.004	263.225	128.378	330.844	-1.32073	0.000224778	0.00242574	-//-
LNC_119995	XLOC_194162	transcript	0.377071	0	Inf	0.000390039	0.0036104	novel_83	6.45112	23.7509	-1.4777	0.029583	0.47433	BC332_05265	64.0603	24.9729	165.035	1030.09	989.934	173.262	84.6895	731.096	-2.5128	0.00161687	0.0127509	gnl|BL_ORD_ID|248309 sp|Q9SD20|MS5L2_ARATH Protein POLLENLESS 3-LIKE 2 OS=Arabidopsis thaliana OX=3702 GN=At3g51280 PE=2 SV=1//0
LNC_115600	XLOC_187130	transcript	2.63289	3.92915	-0.577568	0.000844517	0.00693086	novel_83	6.45112	23.7509	-1.4777	0.029583	0.47433	BC332_08795	102.983	127.861	154.289	464.302	265.004	263.225	128.378	330.844	-1.32073	0.000224778	0.00242574	-//-
LNC_115600	XLOC_187130	transcript	2.63289	3.92915	-0.577568	0.000844517	0.00693086	novel_83	6.45112	23.7509	-1.4777	0.029583	0.47433	BC332_05265	64.0603	24.9729	165.035	1030.09	989.934	173.262	84.6895	731.096	-2.5128	0.00161687	0.0127509	gnl|BL_ORD_ID|248309 sp|Q9SD20|MS5L2_ARATH Protein POLLENLESS 3-LIKE 2 OS=Arabidopsis thaliana OX=3702 GN=At3g51280 PE=2 SV=1//0
LNC_023430	XLOC_038140	transcript	6.0148	1.49926	2.00427	1.5e-07	3.33e-06	sly-miR156a	235.339	67.9784	1.4268	0.034417	0.47433	BC332_31359	138.662	35.9609	204.183	851.221	791.728	237.68	126.269	626.876	-2.16068	1.43e-05	0.00022538	gnl|BL_ORD_ID|207545 sp|Q8L7Y8|KN12B_ARATH Kinesin-like protein KIN-12B OS=Arabidopsis thaliana OX=3702 GN=KIN12B PE=1 SV=1//0
LNC_023430	XLOC_038140	transcript	6.0148	1.49926	2.00427	1.5e-07	3.33e-06	sly-miR156a	235.339	67.9784	1.4268	0.034417	0.47433	BC332_07113	28.3811	62.9316	122.049	1857.21	1924.02	1400.54	71.1207	1727.26	-4.41203	4.31e-28	1.62e-25	gnl|BL_ORD_ID|83128 sp|Q9SX78|CXE2_ARATH Probable carboxylesterase 2 OS=Arabidopsis thaliana OX=3702 GN=CXE2 PE=2 SV=1//1.06009e-68
LNC_023430	XLOC_038140	transcript	6.0148	1.49926	2.00427	1.5e-07	3.33e-06	sly-miR156a	235.339	67.9784	1.4268	0.034417	0.47433	BC332_18039	1045.24	1301.59	1326.42	4728.02	4721.9	4645.87	1224.42	4698.6	-1.90913	7.59e-14	5.4e-12	gnl|BL_ORD_ID|487845 sp|F4JKH6|TSS_ARATH Protein TSS OS=Arabidopsis thaliana OX=3702 GN=TSS PE=1 SV=1//0
LNC_023430	XLOC_038140	transcript	6.0148	1.49926	2.00427	1.5e-07	3.33e-06	sly-miR156a	235.339	67.9784	1.4268	0.034417	0.47433	BC332_31034	38.1118	32.9642	16.8873	0	2.19012	0	29.3211	0.73004	3.8376	7.02e-06	0.000121802	gnl|BL_ORD_ID|59454 sp|O49879|CF0_SOLLC Receptor-like protein Cf-9 homolog OS=Solanum lycopersicum OX=4081 GN=HCR9-0 PE=2 SV=2//3.94248e-22
LNC_023430	XLOC_038140	transcript	6.0148	1.49926	2.00427	1.5e-07	3.33e-06	sly-miR156a	235.339	67.9784	1.4268	0.034417	0.47433	BC332_11845	1677.73	1982.85	1602.76	258.791	295.666	345.414	1754.45	299.957	2.49963	1.37e-19	1.99e-17	gnl|BL_ORD_ID|326295 sp|O22193|PUB4_ARATH U-box domain-containing protein 4 OS=Arabidopsis thaliana OX=3702 GN=PUB4 PE=1 SV=3//7.93448e-82
LNC_143889	XLOC_232702	transcript	0.343478	0	Inf	0.00110385	0.0086594	sly-miR156a	235.339	67.9784	1.4268	0.034417	0.47433	BC332_31359	138.662	35.9609	204.183	851.221	791.728	237.68	126.269	626.876	-2.16068	1.43e-05	0.00022538	gnl|BL_ORD_ID|207545 sp|Q8L7Y8|KN12B_ARATH Kinesin-like protein KIN-12B OS=Arabidopsis thaliana OX=3702 GN=KIN12B PE=1 SV=1//0
LNC_143889	XLOC_232702	transcript	0.343478	0	Inf	0.00110385	0.0086594	sly-miR156a	235.339	67.9784	1.4268	0.034417	0.47433	BC332_07113	28.3811	62.9316	122.049	1857.21	1924.02	1400.54	71.1207	1727.26	-4.41203	4.31e-28	1.62e-25	gnl|BL_ORD_ID|83128 sp|Q9SX78|CXE2_ARATH Probable carboxylesterase 2 OS=Arabidopsis thaliana OX=3702 GN=CXE2 PE=2 SV=1//1.06009e-68
LNC_143889	XLOC_232702	transcript	0.343478	0	Inf	0.00110385	0.0086594	sly-miR156a	235.339	67.9784	1.4268	0.034417	0.47433	BC332_18039	1045.24	1301.59	1326.42	4728.02	4721.9	4645.87	1224.42	4698.6	-1.90913	7.59e-14	5.4e-12	gnl|BL_ORD_ID|487845 sp|F4JKH6|TSS_ARATH Protein TSS OS=Arabidopsis thaliana OX=3702 GN=TSS PE=1 SV=1//0
LNC_143889	XLOC_232702	transcript	0.343478	0	Inf	0.00110385	0.0086594	sly-miR156a	235.339	67.9784	1.4268	0.034417	0.47433	BC332_31034	38.1118	32.9642	16.8873	0	2.19012	0	29.3211	0.73004	3.8376	7.02e-06	0.000121802	gnl|BL_ORD_ID|59454 sp|O49879|CF0_SOLLC Receptor-like protein Cf-9 homolog OS=Solanum lycopersicum OX=4081 GN=HCR9-0 PE=2 SV=2//3.94248e-22
LNC_143889	XLOC_232702	transcript	0.343478	0	Inf	0.00110385	0.0086594	sly-miR156a	235.339	67.9784	1.4268	0.034417	0.47433	BC332_11845	1677.73	1982.85	1602.76	258.791	295.666	345.414	1754.45	299.957	2.49963	1.37e-19	1.99e-17	gnl|BL_ORD_ID|326295 sp|O22193|PUB4_ARATH U-box domain-containing protein 4 OS=Arabidopsis thaliana OX=3702 GN=PUB4 PE=1 SV=3//7.93448e-82
LNC_143890	XLOC_232702	transcript	0.371395	0.00956233	5.27945	0.00309166	0.0204281	sly-miR156a	235.339	67.9784	1.4268	0.034417	0.47433	BC332_31359	138.662	35.9609	204.183	851.221	791.728	237.68	126.269	626.876	-2.16068	1.43e-05	0.00022538	gnl|BL_ORD_ID|207545 sp|Q8L7Y8|KN12B_ARATH Kinesin-like protein KIN-12B OS=Arabidopsis thaliana OX=3702 GN=KIN12B PE=1 SV=1//0
LNC_143890	XLOC_232702	transcript	0.371395	0.00956233	5.27945	0.00309166	0.0204281	sly-miR156a	235.339	67.9784	1.4268	0.034417	0.47433	BC332_07113	28.3811	62.9316	122.049	1857.21	1924.02	1400.54	71.1207	1727.26	-4.41203	4.31e-28	1.62e-25	gnl|BL_ORD_ID|83128 sp|Q9SX78|CXE2_ARATH Probable carboxylesterase 2 OS=Arabidopsis thaliana OX=3702 GN=CXE2 PE=2 SV=1//1.06009e-68
LNC_143890	XLOC_232702	transcript	0.371395	0.00956233	5.27945	0.00309166	0.0204281	sly-miR156a	235.339	67.9784	1.4268	0.034417	0.47433	BC332_18039	1045.24	1301.59	1326.42	4728.02	4721.9	4645.87	1224.42	4698.6	-1.90913	7.59e-14	5.4e-12	gnl|BL_ORD_ID|487845 sp|F4JKH6|TSS_ARATH Protein TSS OS=Arabidopsis thaliana OX=3702 GN=TSS PE=1 SV=1//0
LNC_143890	XLOC_232702	transcript	0.371395	0.00956233	5.27945	0.00309166	0.0204281	sly-miR156a	235.339	67.9784	1.4268	0.034417	0.47433	BC332_31034	38.1118	32.9642	16.8873	0	2.19012	0	29.3211	0.73004	3.8376	7.02e-06	0.000121802	gnl|BL_ORD_ID|59454 sp|O49879|CF0_SOLLC Receptor-like protein Cf-9 homolog OS=Solanum lycopersicum OX=4081 GN=HCR9-0 PE=2 SV=2//3.94248e-22
LNC_143890	XLOC_232702	transcript	0.371395	0.00956233	5.27945	0.00309166	0.0204281	sly-miR156a	235.339	67.9784	1.4268	0.034417	0.47433	BC332_11845	1677.73	1982.85	1602.76	258.791	295.666	345.414	1754.45	299.957	2.49963	1.37e-19	1.99e-17	gnl|BL_ORD_ID|326295 sp|O22193|PUB4_ARATH U-box domain-containing protein 4 OS=Arabidopsis thaliana OX=3702 GN=PUB4 PE=1 SV=3//7.93448e-82
LNC_253055	XLOC_404990	transcript	1.26819	0.0356493	5.15275	0.000108876	0.00120671	sly-miR156a	235.339	67.9784	1.4268	0.034417	0.47433	BC332_31359	138.662	35.9609	204.183	851.221	791.728	237.68	126.269	626.876	-2.16068	1.43e-05	0.00022538	gnl|BL_ORD_ID|207545 sp|Q8L7Y8|KN12B_ARATH Kinesin-like protein KIN-12B OS=Arabidopsis thaliana OX=3702 GN=KIN12B PE=1 SV=1//0
LNC_253055	XLOC_404990	transcript	1.26819	0.0356493	5.15275	0.000108876	0.00120671	sly-miR156a	235.339	67.9784	1.4268	0.034417	0.47433	BC332_07113	28.3811	62.9316	122.049	1857.21	1924.02	1400.54	71.1207	1727.26	-4.41203	4.31e-28	1.62e-25	gnl|BL_ORD_ID|83128 sp|Q9SX78|CXE2_ARATH Probable carboxylesterase 2 OS=Arabidopsis thaliana OX=3702 GN=CXE2 PE=2 SV=1//1.06009e-68
LNC_253055	XLOC_404990	transcript	1.26819	0.0356493	5.15275	0.000108876	0.00120671	sly-miR156a	235.339	67.9784	1.4268	0.034417	0.47433	BC332_18039	1045.24	1301.59	1326.42	4728.02	4721.9	4645.87	1224.42	4698.6	-1.90913	7.59e-14	5.4e-12	gnl|BL_ORD_ID|487845 sp|F4JKH6|TSS_ARATH Protein TSS OS=Arabidopsis thaliana OX=3702 GN=TSS PE=1 SV=1//0
LNC_253055	XLOC_404990	transcript	1.26819	0.0356493	5.15275	0.000108876	0.00120671	sly-miR156a	235.339	67.9784	1.4268	0.034417	0.47433	BC332_31034	38.1118	32.9642	16.8873	0	2.19012	0	29.3211	0.73004	3.8376	7.02e-06	0.000121802	gnl|BL_ORD_ID|59454 sp|O49879|CF0_SOLLC Receptor-like protein Cf-9 homolog OS=Solanum lycopersicum OX=4081 GN=HCR9-0 PE=2 SV=2//3.94248e-22
LNC_253055	XLOC_404990	transcript	1.26819	0.0356493	5.15275	0.000108876	0.00120671	sly-miR156a	235.339	67.9784	1.4268	0.034417	0.47433	BC332_11845	1677.73	1982.85	1602.76	258.791	295.666	345.414	1754.45	299.957	2.49963	1.37e-19	1.99e-17	gnl|BL_ORD_ID|326295 sp|O22193|PUB4_ARATH U-box domain-containing protein 4 OS=Arabidopsis thaliana OX=3702 GN=PUB4 PE=1 SV=3//7.93448e-82
LNC_150487	XLOC_242475	transcript	35.5981	2.01194	4.14514	2.91e-06	4.89e-05	sly-miR156a	235.339	67.9784	1.4268	0.034417	0.47433	BC332_31359	138.662	35.9609	204.183	851.221	791.728	237.68	126.269	626.876	-2.16068	1.43e-05	0.00022538	gnl|BL_ORD_ID|207545 sp|Q8L7Y8|KN12B_ARATH Kinesin-like protein KIN-12B OS=Arabidopsis thaliana OX=3702 GN=KIN12B PE=1 SV=1//0
LNC_150487	XLOC_242475	transcript	35.5981	2.01194	4.14514	2.91e-06	4.89e-05	sly-miR156a	235.339	67.9784	1.4268	0.034417	0.47433	BC332_07113	28.3811	62.9316	122.049	1857.21	1924.02	1400.54	71.1207	1727.26	-4.41203	4.31e-28	1.62e-25	gnl|BL_ORD_ID|83128 sp|Q9SX78|CXE2_ARATH Probable carboxylesterase 2 OS=Arabidopsis thaliana OX=3702 GN=CXE2 PE=2 SV=1//1.06009e-68
LNC_150487	XLOC_242475	transcript	35.5981	2.01194	4.14514	2.91e-06	4.89e-05	sly-miR156a	235.339	67.9784	1.4268	0.034417	0.47433	BC332_18039	1045.24	1301.59	1326.42	4728.02	4721.9	4645.87	1224.42	4698.6	-1.90913	7.59e-14	5.4e-12	gnl|BL_ORD_ID|487845 sp|F4JKH6|TSS_ARATH Protein TSS OS=Arabidopsis thaliana OX=3702 GN=TSS PE=1 SV=1//0
LNC_150487	XLOC_242475	transcript	35.5981	2.01194	4.14514	2.91e-06	4.89e-05	sly-miR156a	235.339	67.9784	1.4268	0.034417	0.47433	BC332_31034	38.1118	32.9642	16.8873	0	2.19012	0	29.3211	0.73004	3.8376	7.02e-06	0.000121802	gnl|BL_ORD_ID|59454 sp|O49879|CF0_SOLLC Receptor-like protein Cf-9 homolog OS=Solanum lycopersicum OX=4081 GN=HCR9-0 PE=2 SV=2//3.94248e-22
LNC_150487	XLOC_242475	transcript	35.5981	2.01194	4.14514	2.91e-06	4.89e-05	sly-miR156a	235.339	67.9784	1.4268	0.034417	0.47433	BC332_11845	1677.73	1982.85	1602.76	258.791	295.666	345.414	1754.45	299.957	2.49963	1.37e-19	1.99e-17	gnl|BL_ORD_ID|326295 sp|O22193|PUB4_ARATH U-box domain-containing protein 4 OS=Arabidopsis thaliana OX=3702 GN=PUB4 PE=1 SV=3//7.93448e-82
LNC_092742	XLOC_151027	transcript	0.898493	2.06358	-1.19957	4.67e-06	7.45e-05	sly-miR156a	235.339	67.9784	1.4268	0.034417	0.47433	BC332_31359	138.662	35.9609	204.183	851.221	791.728	237.68	126.269	626.876	-2.16068	1.43e-05	0.00022538	gnl|BL_ORD_ID|207545 sp|Q8L7Y8|KN12B_ARATH Kinesin-like protein KIN-12B OS=Arabidopsis thaliana OX=3702 GN=KIN12B PE=1 SV=1//0
LNC_092742	XLOC_151027	transcript	0.898493	2.06358	-1.19957	4.67e-06	7.45e-05	sly-miR156a	235.339	67.9784	1.4268	0.034417	0.47433	BC332_07113	28.3811	62.9316	122.049	1857.21	1924.02	1400.54	71.1207	1727.26	-4.41203	4.31e-28	1.62e-25	gnl|BL_ORD_ID|83128 sp|Q9SX78|CXE2_ARATH Probable carboxylesterase 2 OS=Arabidopsis thaliana OX=3702 GN=CXE2 PE=2 SV=1//1.06009e-68
LNC_092742	XLOC_151027	transcript	0.898493	2.06358	-1.19957	4.67e-06	7.45e-05	sly-miR156a	235.339	67.9784	1.4268	0.034417	0.47433	BC332_18039	1045.24	1301.59	1326.42	4728.02	4721.9	4645.87	1224.42	4698.6	-1.90913	7.59e-14	5.4e-12	gnl|BL_ORD_ID|487845 sp|F4JKH6|TSS_ARATH Protein TSS OS=Arabidopsis thaliana OX=3702 GN=TSS PE=1 SV=1//0
LNC_092742	XLOC_151027	transcript	0.898493	2.06358	-1.19957	4.67e-06	7.45e-05	sly-miR156a	235.339	67.9784	1.4268	0.034417	0.47433	BC332_31034	38.1118	32.9642	16.8873	0	2.19012	0	29.3211	0.73004	3.8376	7.02e-06	0.000121802	gnl|BL_ORD_ID|59454 sp|O49879|CF0_SOLLC Receptor-like protein Cf-9 homolog OS=Solanum lycopersicum OX=4081 GN=HCR9-0 PE=2 SV=2//3.94248e-22
LNC_092742	XLOC_151027	transcript	0.898493	2.06358	-1.19957	4.67e-06	7.45e-05	sly-miR156a	235.339	67.9784	1.4268	0.034417	0.47433	BC332_11845	1677.73	1982.85	1602.76	258.791	295.666	345.414	1754.45	299.957	2.49963	1.37e-19	1.99e-17	gnl|BL_ORD_ID|326295 sp|O22193|PUB4_ARATH U-box domain-containing protein 4 OS=Arabidopsis thaliana OX=3702 GN=PUB4 PE=1 SV=3//7.93448e-82
LNC_026098	XLOC_042617	transcript	0.557143	0.017507	4.99204	1.23e-09	4.03e-08	sly-miR156a	235.339	67.9784	1.4268	0.034417	0.47433	BC332_31359	138.662	35.9609	204.183	851.221	791.728	237.68	126.269	626.876	-2.16068	1.43e-05	0.00022538	gnl|BL_ORD_ID|207545 sp|Q8L7Y8|KN12B_ARATH Kinesin-like protein KIN-12B OS=Arabidopsis thaliana OX=3702 GN=KIN12B PE=1 SV=1//0
LNC_026098	XLOC_042617	transcript	0.557143	0.017507	4.99204	1.23e-09	4.03e-08	sly-miR156a	235.339	67.9784	1.4268	0.034417	0.47433	BC332_07113	28.3811	62.9316	122.049	1857.21	1924.02	1400.54	71.1207	1727.26	-4.41203	4.31e-28	1.62e-25	gnl|BL_ORD_ID|83128 sp|Q9SX78|CXE2_ARATH Probable carboxylesterase 2 OS=Arabidopsis thaliana OX=3702 GN=CXE2 PE=2 SV=1//1.06009e-68
LNC_026098	XLOC_042617	transcript	0.557143	0.017507	4.99204	1.23e-09	4.03e-08	sly-miR156a	235.339	67.9784	1.4268	0.034417	0.47433	BC332_18039	1045.24	1301.59	1326.42	4728.02	4721.9	4645.87	1224.42	4698.6	-1.90913	7.59e-14	5.4e-12	gnl|BL_ORD_ID|487845 sp|F4JKH6|TSS_ARATH Protein TSS OS=Arabidopsis thaliana OX=3702 GN=TSS PE=1 SV=1//0
LNC_026098	XLOC_042617	transcript	0.557143	0.017507	4.99204	1.23e-09	4.03e-08	sly-miR156a	235.339	67.9784	1.4268	0.034417	0.47433	BC332_31034	38.1118	32.9642	16.8873	0	2.19012	0	29.3211	0.73004	3.8376	7.02e-06	0.000121802	gnl|BL_ORD_ID|59454 sp|O49879|CF0_SOLLC Receptor-like protein Cf-9 homolog OS=Solanum lycopersicum OX=4081 GN=HCR9-0 PE=2 SV=2//3.94248e-22
LNC_026098	XLOC_042617	transcript	0.557143	0.017507	4.99204	1.23e-09	4.03e-08	sly-miR156a	235.339	67.9784	1.4268	0.034417	0.47433	BC332_11845	1677.73	1982.85	1602.76	258.791	295.666	345.414	1754.45	299.957	2.49963	1.37e-19	1.99e-17	gnl|BL_ORD_ID|326295 sp|O22193|PUB4_ARATH U-box domain-containing protein 4 OS=Arabidopsis thaliana OX=3702 GN=PUB4 PE=1 SV=3//7.93448e-82
LNC_000152	XLOC_000382	transcript	1.31817	0.303436	2.11907	0.00243981	0.0167919	sly-miR156a	235.339	67.9784	1.4268	0.034417	0.47433	BC332_31359	138.662	35.9609	204.183	851.221	791.728	237.68	126.269	626.876	-2.16068	1.43e-05	0.00022538	gnl|BL_ORD_ID|207545 sp|Q8L7Y8|KN12B_ARATH Kinesin-like protein KIN-12B OS=Arabidopsis thaliana OX=3702 GN=KIN12B PE=1 SV=1//0
LNC_000152	XLOC_000382	transcript	1.31817	0.303436	2.11907	0.00243981	0.0167919	sly-miR156a	235.339	67.9784	1.4268	0.034417	0.47433	BC332_07113	28.3811	62.9316	122.049	1857.21	1924.02	1400.54	71.1207	1727.26	-4.41203	4.31e-28	1.62e-25	gnl|BL_ORD_ID|83128 sp|Q9SX78|CXE2_ARATH Probable carboxylesterase 2 OS=Arabidopsis thaliana OX=3702 GN=CXE2 PE=2 SV=1//1.06009e-68
LNC_000152	XLOC_000382	transcript	1.31817	0.303436	2.11907	0.00243981	0.0167919	sly-miR156a	235.339	67.9784	1.4268	0.034417	0.47433	BC332_18039	1045.24	1301.59	1326.42	4728.02	4721.9	4645.87	1224.42	4698.6	-1.90913	7.59e-14	5.4e-12	gnl|BL_ORD_ID|487845 sp|F4JKH6|TSS_ARATH Protein TSS OS=Arabidopsis thaliana OX=3702 GN=TSS PE=1 SV=1//0
LNC_000152	XLOC_000382	transcript	1.31817	0.303436	2.11907	0.00243981	0.0167919	sly-miR156a	235.339	67.9784	1.4268	0.034417	0.47433	BC332_31034	38.1118	32.9642	16.8873	0	2.19012	0	29.3211	0.73004	3.8376	7.02e-06	0.000121802	gnl|BL_ORD_ID|59454 sp|O49879|CF0_SOLLC Receptor-like protein Cf-9 homolog OS=Solanum lycopersicum OX=4081 GN=HCR9-0 PE=2 SV=2//3.94248e-22
LNC_000152	XLOC_000382	transcript	1.31817	0.303436	2.11907	0.00243981	0.0167919	sly-miR156a	235.339	67.9784	1.4268	0.034417	0.47433	BC332_11845	1677.73	1982.85	1602.76	258.791	295.666	345.414	1754.45	299.957	2.49963	1.37e-19	1.99e-17	gnl|BL_ORD_ID|326295 sp|O22193|PUB4_ARATH U-box domain-containing protein 4 OS=Arabidopsis thaliana OX=3702 GN=PUB4 PE=1 SV=3//7.93448e-82
LNC_234550	XLOC_374637	transcript	0.076493	0.422474	-2.46546	0.000233567	0.00232824	sly-miR156a	235.339	67.9784	1.4268	0.034417	0.47433	BC332_31359	138.662	35.9609	204.183	851.221	791.728	237.68	126.269	626.876	-2.16068	1.43e-05	0.00022538	gnl|BL_ORD_ID|207545 sp|Q8L7Y8|KN12B_ARATH Kinesin-like protein KIN-12B OS=Arabidopsis thaliana OX=3702 GN=KIN12B PE=1 SV=1//0
LNC_234550	XLOC_374637	transcript	0.076493	0.422474	-2.46546	0.000233567	0.00232824	sly-miR156a	235.339	67.9784	1.4268	0.034417	0.47433	BC332_07113	28.3811	62.9316	122.049	1857.21	1924.02	1400.54	71.1207	1727.26	-4.41203	4.31e-28	1.62e-25	gnl|BL_ORD_ID|83128 sp|Q9SX78|CXE2_ARATH Probable carboxylesterase 2 OS=Arabidopsis thaliana OX=3702 GN=CXE2 PE=2 SV=1//1.06009e-68
LNC_234550	XLOC_374637	transcript	0.076493	0.422474	-2.46546	0.000233567	0.00232824	sly-miR156a	235.339	67.9784	1.4268	0.034417	0.47433	BC332_18039	1045.24	1301.59	1326.42	4728.02	4721.9	4645.87	1224.42	4698.6	-1.90913	7.59e-14	5.4e-12	gnl|BL_ORD_ID|487845 sp|F4JKH6|TSS_ARATH Protein TSS OS=Arabidopsis thaliana OX=3702 GN=TSS PE=1 SV=1//0
LNC_234550	XLOC_374637	transcript	0.076493	0.422474	-2.46546	0.000233567	0.00232824	sly-miR156a	235.339	67.9784	1.4268	0.034417	0.47433	BC332_31034	38.1118	32.9642	16.8873	0	2.19012	0	29.3211	0.73004	3.8376	7.02e-06	0.000121802	gnl|BL_ORD_ID|59454 sp|O49879|CF0_SOLLC Receptor-like protein Cf-9 homolog OS=Solanum lycopersicum OX=4081 GN=HCR9-0 PE=2 SV=2//3.94248e-22
LNC_234550	XLOC_374637	transcript	0.076493	0.422474	-2.46546	0.000233567	0.00232824	sly-miR156a	235.339	67.9784	1.4268	0.034417	0.47433	BC332_11845	1677.73	1982.85	1602.76	258.791	295.666	345.414	1754.45	299.957	2.49963	1.37e-19	1.99e-17	gnl|BL_ORD_ID|326295 sp|O22193|PUB4_ARATH U-box domain-containing protein 4 OS=Arabidopsis thaliana OX=3702 GN=PUB4 PE=1 SV=3//7.93448e-82
LNC_236122	XLOC_377375	transcript	0.432285	1.23089	-1.50964	0.000708164	0.00598454	sly-miR156a	235.339	67.9784	1.4268	0.034417	0.47433	BC332_31359	138.662	35.9609	204.183	851.221	791.728	237.68	126.269	626.876	-2.16068	1.43e-05	0.00022538	gnl|BL_ORD_ID|207545 sp|Q8L7Y8|KN12B_ARATH Kinesin-like protein KIN-12B OS=Arabidopsis thaliana OX=3702 GN=KIN12B PE=1 SV=1//0
LNC_236122	XLOC_377375	transcript	0.432285	1.23089	-1.50964	0.000708164	0.00598454	sly-miR156a	235.339	67.9784	1.4268	0.034417	0.47433	BC332_07113	28.3811	62.9316	122.049	1857.21	1924.02	1400.54	71.1207	1727.26	-4.41203	4.31e-28	1.62e-25	gnl|BL_ORD_ID|83128 sp|Q9SX78|CXE2_ARATH Probable carboxylesterase 2 OS=Arabidopsis thaliana OX=3702 GN=CXE2 PE=2 SV=1//1.06009e-68
LNC_236122	XLOC_377375	transcript	0.432285	1.23089	-1.50964	0.000708164	0.00598454	sly-miR156a	235.339	67.9784	1.4268	0.034417	0.47433	BC332_18039	1045.24	1301.59	1326.42	4728.02	4721.9	4645.87	1224.42	4698.6	-1.90913	7.59e-14	5.4e-12	gnl|BL_ORD_ID|487845 sp|F4JKH6|TSS_ARATH Protein TSS OS=Arabidopsis thaliana OX=3702 GN=TSS PE=1 SV=1//0
LNC_236122	XLOC_377375	transcript	0.432285	1.23089	-1.50964	0.000708164	0.00598454	sly-miR156a	235.339	67.9784	1.4268	0.034417	0.47433	BC332_31034	38.1118	32.9642	16.8873	0	2.19012	0	29.3211	0.73004	3.8376	7.02e-06	0.000121802	gnl|BL_ORD_ID|59454 sp|O49879|CF0_SOLLC Receptor-like protein Cf-9 homolog OS=Solanum lycopersicum OX=4081 GN=HCR9-0 PE=2 SV=2//3.94248e-22
LNC_236122	XLOC_377375	transcript	0.432285	1.23089	-1.50964	0.000708164	0.00598454	sly-miR156a	235.339	67.9784	1.4268	0.034417	0.47433	BC332_11845	1677.73	1982.85	1602.76	258.791	295.666	345.414	1754.45	299.957	2.49963	1.37e-19	1.99e-17	gnl|BL_ORD_ID|326295 sp|O22193|PUB4_ARATH U-box domain-containing protein 4 OS=Arabidopsis thaliana OX=3702 GN=PUB4 PE=1 SV=3//7.93448e-82
LNC_046849	XLOC_077335	transcript	1.95162	0.559589	1.80223	0.00128463	0.00982802	sly-miR156a	235.339	67.9784	1.4268	0.034417	0.47433	BC332_31359	138.662	35.9609	204.183	851.221	791.728	237.68	126.269	626.876	-2.16068	1.43e-05	0.00022538	gnl|BL_ORD_ID|207545 sp|Q8L7Y8|KN12B_ARATH Kinesin-like protein KIN-12B OS=Arabidopsis thaliana OX=3702 GN=KIN12B PE=1 SV=1//0
LNC_046849	XLOC_077335	transcript	1.95162	0.559589	1.80223	0.00128463	0.00982802	sly-miR156a	235.339	67.9784	1.4268	0.034417	0.47433	BC332_07113	28.3811	62.9316	122.049	1857.21	1924.02	1400.54	71.1207	1727.26	-4.41203	4.31e-28	1.62e-25	gnl|BL_ORD_ID|83128 sp|Q9SX78|CXE2_ARATH Probable carboxylesterase 2 OS=Arabidopsis thaliana OX=3702 GN=CXE2 PE=2 SV=1//1.06009e-68
LNC_046849	XLOC_077335	transcript	1.95162	0.559589	1.80223	0.00128463	0.00982802	sly-miR156a	235.339	67.9784	1.4268	0.034417	0.47433	BC332_18039	1045.24	1301.59	1326.42	4728.02	4721.9	4645.87	1224.42	4698.6	-1.90913	7.59e-14	5.4e-12	gnl|BL_ORD_ID|487845 sp|F4JKH6|TSS_ARATH Protein TSS OS=Arabidopsis thaliana OX=3702 GN=TSS PE=1 SV=1//0
LNC_046849	XLOC_077335	transcript	1.95162	0.559589	1.80223	0.00128463	0.00982802	sly-miR156a	235.339	67.9784	1.4268	0.034417	0.47433	BC332_31034	38.1118	32.9642	16.8873	0	2.19012	0	29.3211	0.73004	3.8376	7.02e-06	0.000121802	gnl|BL_ORD_ID|59454 sp|O49879|CF0_SOLLC Receptor-like protein Cf-9 homolog OS=Solanum lycopersicum OX=4081 GN=HCR9-0 PE=2 SV=2//3.94248e-22
LNC_046849	XLOC_077335	transcript	1.95162	0.559589	1.80223	0.00128463	0.00982802	sly-miR156a	235.339	67.9784	1.4268	0.034417	0.47433	BC332_11845	1677.73	1982.85	1602.76	258.791	295.666	345.414	1754.45	299.957	2.49963	1.37e-19	1.99e-17	gnl|BL_ORD_ID|326295 sp|O22193|PUB4_ARATH U-box domain-containing protein 4 OS=Arabidopsis thaliana OX=3702 GN=PUB4 PE=1 SV=3//7.93448e-82
LNC_045176	XLOC_074007	transcript	2.50635	1.03823	1.27147	0.00567211	0.0334201	sly-miR156a	235.339	67.9784	1.4268	0.034417	0.47433	BC332_31359	138.662	35.9609	204.183	851.221	791.728	237.68	126.269	626.876	-2.16068	1.43e-05	0.00022538	gnl|BL_ORD_ID|207545 sp|Q8L7Y8|KN12B_ARATH Kinesin-like protein KIN-12B OS=Arabidopsis thaliana OX=3702 GN=KIN12B PE=1 SV=1//0
LNC_045176	XLOC_074007	transcript	2.50635	1.03823	1.27147	0.00567211	0.0334201	sly-miR156a	235.339	67.9784	1.4268	0.034417	0.47433	BC332_07113	28.3811	62.9316	122.049	1857.21	1924.02	1400.54	71.1207	1727.26	-4.41203	4.31e-28	1.62e-25	gnl|BL_ORD_ID|83128 sp|Q9SX78|CXE2_ARATH Probable carboxylesterase 2 OS=Arabidopsis thaliana OX=3702 GN=CXE2 PE=2 SV=1//1.06009e-68
LNC_045176	XLOC_074007	transcript	2.50635	1.03823	1.27147	0.00567211	0.0334201	sly-miR156a	235.339	67.9784	1.4268	0.034417	0.47433	BC332_18039	1045.24	1301.59	1326.42	4728.02	4721.9	4645.87	1224.42	4698.6	-1.90913	7.59e-14	5.4e-12	gnl|BL_ORD_ID|487845 sp|F4JKH6|TSS_ARATH Protein TSS OS=Arabidopsis thaliana OX=3702 GN=TSS PE=1 SV=1//0
LNC_045176	XLOC_074007	transcript	2.50635	1.03823	1.27147	0.00567211	0.0334201	sly-miR156a	235.339	67.9784	1.4268	0.034417	0.47433	BC332_31034	38.1118	32.9642	16.8873	0	2.19012	0	29.3211	0.73004	3.8376	7.02e-06	0.000121802	gnl|BL_ORD_ID|59454 sp|O49879|CF0_SOLLC Receptor-like protein Cf-9 homolog OS=Solanum lycopersicum OX=4081 GN=HCR9-0 PE=2 SV=2//3.94248e-22
LNC_045176	XLOC_074007	transcript	2.50635	1.03823	1.27147	0.00567211	0.0334201	sly-miR156a	235.339	67.9784	1.4268	0.034417	0.47433	BC332_11845	1677.73	1982.85	1602.76	258.791	295.666	345.414	1754.45	299.957	2.49963	1.37e-19	1.99e-17	gnl|BL_ORD_ID|326295 sp|O22193|PUB4_ARATH U-box domain-containing protein 4 OS=Arabidopsis thaliana OX=3702 GN=PUB4 PE=1 SV=3//7.93448e-82
LNC_064004	XLOC_105464	transcript	1.87431	0.402413	2.21961	0.000897832	0.00728545	sly-miR156a	235.339	67.9784	1.4268	0.034417	0.47433	BC332_31359	138.662	35.9609	204.183	851.221	791.728	237.68	126.269	626.876	-2.16068	1.43e-05	0.00022538	gnl|BL_ORD_ID|207545 sp|Q8L7Y8|KN12B_ARATH Kinesin-like protein KIN-12B OS=Arabidopsis thaliana OX=3702 GN=KIN12B PE=1 SV=1//0
LNC_064004	XLOC_105464	transcript	1.87431	0.402413	2.21961	0.000897832	0.00728545	sly-miR156a	235.339	67.9784	1.4268	0.034417	0.47433	BC332_07113	28.3811	62.9316	122.049	1857.21	1924.02	1400.54	71.1207	1727.26	-4.41203	4.31e-28	1.62e-25	gnl|BL_ORD_ID|83128 sp|Q9SX78|CXE2_ARATH Probable carboxylesterase 2 OS=Arabidopsis thaliana OX=3702 GN=CXE2 PE=2 SV=1//1.06009e-68
LNC_064004	XLOC_105464	transcript	1.87431	0.402413	2.21961	0.000897832	0.00728545	sly-miR156a	235.339	67.9784	1.4268	0.034417	0.47433	BC332_18039	1045.24	1301.59	1326.42	4728.02	4721.9	4645.87	1224.42	4698.6	-1.90913	7.59e-14	5.4e-12	gnl|BL_ORD_ID|487845 sp|F4JKH6|TSS_ARATH Protein TSS OS=Arabidopsis thaliana OX=3702 GN=TSS PE=1 SV=1//0
LNC_064004	XLOC_105464	transcript	1.87431	0.402413	2.21961	0.000897832	0.00728545	sly-miR156a	235.339	67.9784	1.4268	0.034417	0.47433	BC332_31034	38.1118	32.9642	16.8873	0	2.19012	0	29.3211	0.73004	3.8376	7.02e-06	0.000121802	gnl|BL_ORD_ID|59454 sp|O49879|CF0_SOLLC Receptor-like protein Cf-9 homolog OS=Solanum lycopersicum OX=4081 GN=HCR9-0 PE=2 SV=2//3.94248e-22
LNC_064004	XLOC_105464	transcript	1.87431	0.402413	2.21961	0.000897832	0.00728545	sly-miR156a	235.339	67.9784	1.4268	0.034417	0.47433	BC332_11845	1677.73	1982.85	1602.76	258.791	295.666	345.414	1754.45	299.957	2.49963	1.37e-19	1.99e-17	gnl|BL_ORD_ID|326295 sp|O22193|PUB4_ARATH U-box domain-containing protein 4 OS=Arabidopsis thaliana OX=3702 GN=PUB4 PE=1 SV=3//7.93448e-82
LNC_131275	XLOC_211900	transcript	0.428557	0.017214	4.63783	0.00462555	0.0283651	novel_112	26.8335	155.329	-1.776	0.019732	0.45779	BC332_05146	36.49	34.962	64.4789	154.767	144.548	153.27	45.3103	150.862	-1.65844	4.46e-05	0.000603602	gnl|BL_ORD_ID|250303 sp|Q8LPQ8|MSSP2_ARATH Monosaccharide-sensing protein 2 OS=Arabidopsis thaliana OX=3702 GN=MSSP2 PE=1 SV=2//0
LNC_250311	XLOC_400011	transcript	0.740162	0.0161823	5.51535	2.12e-06	3.67e-05	novel_112	26.8335	155.329	-1.776	0.019732	0.45779	BC332_05146	36.49	34.962	64.4789	154.767	144.548	153.27	45.3103	150.862	-1.65844	4.46e-05	0.000603602	gnl|BL_ORD_ID|250303 sp|Q8LPQ8|MSSP2_ARATH Monosaccharide-sensing protein 2 OS=Arabidopsis thaliana OX=3702 GN=MSSP2 PE=1 SV=2//0
LNC_017992	XLOC_029494	transcript	6.13543	8.32666	-0.440572	2.53e-05	0.000331926	novel_12	1046.43	356.057	1.3198	0.028017	0.47433	BC332_32911	531.133	461.499	241.796	39.3262	60.2283	159.934	411.476	86.4963	2.1272	3.27e-06	6.17e-05	gnl|BL_ORD_ID|59534 sp|Q40235|CF9_SOLPI Receptor-like protein Cf-9 OS=Solanum pimpinellifolium OX=4084 GN=CF-9 PE=1 SV=1//0
LNC_017992	XLOC_029494	transcript	6.13543	8.32666	-0.440572	2.53e-05	0.000331926	novel_12	1046.43	356.057	1.3198	0.028017	0.47433	BC332_32028	161.367	104.886	63.7113	6.34293	0	3.33197	109.988	3.22496	4.52594	9.46e-13	5.82e-11	gnl|BL_ORD_ID|59534 sp|Q40235|CF9_SOLPI Receptor-like protein Cf-9 OS=Solanum pimpinellifolium OX=4084 GN=CF-9 PE=1 SV=1//0
LNC_017992	XLOC_029494	transcript	6.13543	8.32666	-0.440572	2.53e-05	0.000331926	novel_12	1046.43	356.057	1.3198	0.028017	0.47433	BC332_08837	628.439	779.154	409.134	2.53717	4.38024	28.877	605.576	11.9315	4.5837	4.88e-09	1.67e-07	gnl|BL_ORD_ID|162938 sp|C0LGQ5|GSO1_ARATH LRR receptor-like serine/threonine-protein kinase GSO1 OS=Arabidopsis thaliana OX=3702 GN=GSO1 PE=1 SV=1//0
LNC_017992	XLOC_029494	transcript	6.13543	8.32666	-0.440572	2.53e-05	0.000331926	novel_12	1046.43	356.057	1.3198	0.028017	0.47433	BC332_31787	31.6247	43.9523	7.67606	2.53717	2.19012	8.88524	27.751	4.53751	2.11337	0.00718934	0.0422643	gnl|BL_ORD_ID|59454 sp|O49879|CF0_SOLLC Receptor-like protein Cf-9 homolog OS=Solanum lycopersicum OX=4081 GN=HCR9-0 PE=2 SV=2//1.7222e-65
LNC_017992	XLOC_029494	transcript	6.13543	8.32666	-0.440572	2.53e-05	0.000331926	novel_12	1046.43	356.057	1.3198	0.028017	0.47433	BC332_27845	47.0316	59.9349	95.1831	242.3	171.924	232.127	67.3832	215.45	-1.61098	3.24e-05	0.000455445	gnl|BL_ORD_ID|162938 sp|C0LGQ5|GSO1_ARATH LRR receptor-like serine/threonine-protein kinase GSO1 OS=Arabidopsis thaliana OX=3702 GN=GSO1 PE=1 SV=1//0
LNC_017992	XLOC_029494	transcript	6.13543	8.32666	-0.440572	2.53e-05	0.000331926	novel_12	1046.43	356.057	1.3198	0.028017	0.47433	BC332_14598	322.734	216.765	165.803	25.3717	24.0913	61.086	235.1	36.8497	2.53627	1.07e-08	3.46e-07	gnl|BL_ORD_ID|337345 sp|Q8W1E0|R1A_SOLDE Late blight resistance protein R1-A OS=Solanum demissum OX=50514 GN=R1A PE=3 SV=1//5.78711e-95
LNC_017992	XLOC_029494	transcript	6.13543	8.32666	-0.440572	2.53e-05	0.000331926	novel_12	1046.43	356.057	1.3198	0.028017	0.47433	BC332_11495	231.104	226.754	46.0564	24.1031	21.9012	28.877	167.971	24.9605	2.54964	1.24e-06	2.58e-05	gnl|BL_ORD_ID|239358 sp|Q8VZG8|MIK2_ARATH MDIS1-interacting receptor like kinase 2 OS=Arabidopsis thaliana OX=3702 GN=MIK2 PE=1 SV=3//0
LNC_220787	XLOC_352846	transcript	0.00816967	0.167435	-4.35718	0.00163314	0.0120382	novel_12	1046.43	356.057	1.3198	0.028017	0.47433	BC332_32911	531.133	461.499	241.796	39.3262	60.2283	159.934	411.476	86.4963	2.1272	3.27e-06	6.17e-05	gnl|BL_ORD_ID|59534 sp|Q40235|CF9_SOLPI Receptor-like protein Cf-9 OS=Solanum pimpinellifolium OX=4084 GN=CF-9 PE=1 SV=1//0
LNC_220787	XLOC_352846	transcript	0.00816967	0.167435	-4.35718	0.00163314	0.0120382	novel_12	1046.43	356.057	1.3198	0.028017	0.47433	BC332_32028	161.367	104.886	63.7113	6.34293	0	3.33197	109.988	3.22496	4.52594	9.46e-13	5.82e-11	gnl|BL_ORD_ID|59534 sp|Q40235|CF9_SOLPI Receptor-like protein Cf-9 OS=Solanum pimpinellifolium OX=4084 GN=CF-9 PE=1 SV=1//0
LNC_220787	XLOC_352846	transcript	0.00816967	0.167435	-4.35718	0.00163314	0.0120382	novel_12	1046.43	356.057	1.3198	0.028017	0.47433	BC332_08837	628.439	779.154	409.134	2.53717	4.38024	28.877	605.576	11.9315	4.5837	4.88e-09	1.67e-07	gnl|BL_ORD_ID|162938 sp|C0LGQ5|GSO1_ARATH LRR receptor-like serine/threonine-protein kinase GSO1 OS=Arabidopsis thaliana OX=3702 GN=GSO1 PE=1 SV=1//0
LNC_220787	XLOC_352846	transcript	0.00816967	0.167435	-4.35718	0.00163314	0.0120382	novel_12	1046.43	356.057	1.3198	0.028017	0.47433	BC332_31787	31.6247	43.9523	7.67606	2.53717	2.19012	8.88524	27.751	4.53751	2.11337	0.00718934	0.0422643	gnl|BL_ORD_ID|59454 sp|O49879|CF0_SOLLC Receptor-like protein Cf-9 homolog OS=Solanum lycopersicum OX=4081 GN=HCR9-0 PE=2 SV=2//1.7222e-65
LNC_220787	XLOC_352846	transcript	0.00816967	0.167435	-4.35718	0.00163314	0.0120382	novel_12	1046.43	356.057	1.3198	0.028017	0.47433	BC332_27845	47.0316	59.9349	95.1831	242.3	171.924	232.127	67.3832	215.45	-1.61098	3.24e-05	0.000455445	gnl|BL_ORD_ID|162938 sp|C0LGQ5|GSO1_ARATH LRR receptor-like serine/threonine-protein kinase GSO1 OS=Arabidopsis thaliana OX=3702 GN=GSO1 PE=1 SV=1//0
LNC_220787	XLOC_352846	transcript	0.00816967	0.167435	-4.35718	0.00163314	0.0120382	novel_12	1046.43	356.057	1.3198	0.028017	0.47433	BC332_14598	322.734	216.765	165.803	25.3717	24.0913	61.086	235.1	36.8497	2.53627	1.07e-08	3.46e-07	gnl|BL_ORD_ID|337345 sp|Q8W1E0|R1A_SOLDE Late blight resistance protein R1-A OS=Solanum demissum OX=50514 GN=R1A PE=3 SV=1//5.78711e-95
LNC_220787	XLOC_352846	transcript	0.00816967	0.167435	-4.35718	0.00163314	0.0120382	novel_12	1046.43	356.057	1.3198	0.028017	0.47433	BC332_11495	231.104	226.754	46.0564	24.1031	21.9012	28.877	167.971	24.9605	2.54964	1.24e-06	2.58e-05	gnl|BL_ORD_ID|239358 sp|Q8VZG8|MIK2_ARATH MDIS1-interacting receptor like kinase 2 OS=Arabidopsis thaliana OX=3702 GN=MIK2 PE=1 SV=3//0
LNC_253851	XLOC_406524	transcript	4.929	16.2329	-1.71956	0.00537041	0.0319517	novel_12	1046.43	356.057	1.3198	0.028017	0.47433	BC332_32911	531.133	461.499	241.796	39.3262	60.2283	159.934	411.476	86.4963	2.1272	3.27e-06	6.17e-05	gnl|BL_ORD_ID|59534 sp|Q40235|CF9_SOLPI Receptor-like protein Cf-9 OS=Solanum pimpinellifolium OX=4084 GN=CF-9 PE=1 SV=1//0
LNC_253851	XLOC_406524	transcript	4.929	16.2329	-1.71956	0.00537041	0.0319517	novel_12	1046.43	356.057	1.3198	0.028017	0.47433	BC332_32028	161.367	104.886	63.7113	6.34293	0	3.33197	109.988	3.22496	4.52594	9.46e-13	5.82e-11	gnl|BL_ORD_ID|59534 sp|Q40235|CF9_SOLPI Receptor-like protein Cf-9 OS=Solanum pimpinellifolium OX=4084 GN=CF-9 PE=1 SV=1//0
LNC_253851	XLOC_406524	transcript	4.929	16.2329	-1.71956	0.00537041	0.0319517	novel_12	1046.43	356.057	1.3198	0.028017	0.47433	BC332_08837	628.439	779.154	409.134	2.53717	4.38024	28.877	605.576	11.9315	4.5837	4.88e-09	1.67e-07	gnl|BL_ORD_ID|162938 sp|C0LGQ5|GSO1_ARATH LRR receptor-like serine/threonine-protein kinase GSO1 OS=Arabidopsis thaliana OX=3702 GN=GSO1 PE=1 SV=1//0
LNC_253851	XLOC_406524	transcript	4.929	16.2329	-1.71956	0.00537041	0.0319517	novel_12	1046.43	356.057	1.3198	0.028017	0.47433	BC332_31787	31.6247	43.9523	7.67606	2.53717	2.19012	8.88524	27.751	4.53751	2.11337	0.00718934	0.0422643	gnl|BL_ORD_ID|59454 sp|O49879|CF0_SOLLC Receptor-like protein Cf-9 homolog OS=Solanum lycopersicum OX=4081 GN=HCR9-0 PE=2 SV=2//1.7222e-65
LNC_253851	XLOC_406524	transcript	4.929	16.2329	-1.71956	0.00537041	0.0319517	novel_12	1046.43	356.057	1.3198	0.028017	0.47433	BC332_27845	47.0316	59.9349	95.1831	242.3	171.924	232.127	67.3832	215.45	-1.61098	3.24e-05	0.000455445	gnl|BL_ORD_ID|162938 sp|C0LGQ5|GSO1_ARATH LRR receptor-like serine/threonine-protein kinase GSO1 OS=Arabidopsis thaliana OX=3702 GN=GSO1 PE=1 SV=1//0
LNC_253851	XLOC_406524	transcript	4.929	16.2329	-1.71956	0.00537041	0.0319517	novel_12	1046.43	356.057	1.3198	0.028017	0.47433	BC332_14598	322.734	216.765	165.803	25.3717	24.0913	61.086	235.1	36.8497	2.53627	1.07e-08	3.46e-07	gnl|BL_ORD_ID|337345 sp|Q8W1E0|R1A_SOLDE Late blight resistance protein R1-A OS=Solanum demissum OX=50514 GN=R1A PE=3 SV=1//5.78711e-95
LNC_253851	XLOC_406524	transcript	4.929	16.2329	-1.71956	0.00537041	0.0319517	novel_12	1046.43	356.057	1.3198	0.028017	0.47433	BC332_11495	231.104	226.754	46.0564	24.1031	21.9012	28.877	167.971	24.9605	2.54964	1.24e-06	2.58e-05	gnl|BL_ORD_ID|239358 sp|Q8VZG8|MIK2_ARATH MDIS1-interacting receptor like kinase 2 OS=Arabidopsis thaliana OX=3702 GN=MIK2 PE=1 SV=3//0
LNC_132839	XLOC_215117	transcript	0.402811	0.0280647	3.84328	0.00111361	0.00872624	novel_12	1046.43	356.057	1.3198	0.028017	0.47433	BC332_32911	531.133	461.499	241.796	39.3262	60.2283	159.934	411.476	86.4963	2.1272	3.27e-06	6.17e-05	gnl|BL_ORD_ID|59534 sp|Q40235|CF9_SOLPI Receptor-like protein Cf-9 OS=Solanum pimpinellifolium OX=4084 GN=CF-9 PE=1 SV=1//0
LNC_132839	XLOC_215117	transcript	0.402811	0.0280647	3.84328	0.00111361	0.00872624	novel_12	1046.43	356.057	1.3198	0.028017	0.47433	BC332_32028	161.367	104.886	63.7113	6.34293	0	3.33197	109.988	3.22496	4.52594	9.46e-13	5.82e-11	gnl|BL_ORD_ID|59534 sp|Q40235|CF9_SOLPI Receptor-like protein Cf-9 OS=Solanum pimpinellifolium OX=4084 GN=CF-9 PE=1 SV=1//0
LNC_132839	XLOC_215117	transcript	0.402811	0.0280647	3.84328	0.00111361	0.00872624	novel_12	1046.43	356.057	1.3198	0.028017	0.47433	BC332_08837	628.439	779.154	409.134	2.53717	4.38024	28.877	605.576	11.9315	4.5837	4.88e-09	1.67e-07	gnl|BL_ORD_ID|162938 sp|C0LGQ5|GSO1_ARATH LRR receptor-like serine/threonine-protein kinase GSO1 OS=Arabidopsis thaliana OX=3702 GN=GSO1 PE=1 SV=1//0
LNC_132839	XLOC_215117	transcript	0.402811	0.0280647	3.84328	0.00111361	0.00872624	novel_12	1046.43	356.057	1.3198	0.028017	0.47433	BC332_31787	31.6247	43.9523	7.67606	2.53717	2.19012	8.88524	27.751	4.53751	2.11337	0.00718934	0.0422643	gnl|BL_ORD_ID|59454 sp|O49879|CF0_SOLLC Receptor-like protein Cf-9 homolog OS=Solanum lycopersicum OX=4081 GN=HCR9-0 PE=2 SV=2//1.7222e-65
LNC_132839	XLOC_215117	transcript	0.402811	0.0280647	3.84328	0.00111361	0.00872624	novel_12	1046.43	356.057	1.3198	0.028017	0.47433	BC332_27845	47.0316	59.9349	95.1831	242.3	171.924	232.127	67.3832	215.45	-1.61098	3.24e-05	0.000455445	gnl|BL_ORD_ID|162938 sp|C0LGQ5|GSO1_ARATH LRR receptor-like serine/threonine-protein kinase GSO1 OS=Arabidopsis thaliana OX=3702 GN=GSO1 PE=1 SV=1//0
LNC_132839	XLOC_215117	transcript	0.402811	0.0280647	3.84328	0.00111361	0.00872624	novel_12	1046.43	356.057	1.3198	0.028017	0.47433	BC332_14598	322.734	216.765	165.803	25.3717	24.0913	61.086	235.1	36.8497	2.53627	1.07e-08	3.46e-07	gnl|BL_ORD_ID|337345 sp|Q8W1E0|R1A_SOLDE Late blight resistance protein R1-A OS=Solanum demissum OX=50514 GN=R1A PE=3 SV=1//5.78711e-95
LNC_132839	XLOC_215117	transcript	0.402811	0.0280647	3.84328	0.00111361	0.00872624	novel_12	1046.43	356.057	1.3198	0.028017	0.47433	BC332_11495	231.104	226.754	46.0564	24.1031	21.9012	28.877	167.971	24.9605	2.54964	1.24e-06	2.58e-05	gnl|BL_ORD_ID|239358 sp|Q8VZG8|MIK2_ARATH MDIS1-interacting receptor like kinase 2 OS=Arabidopsis thaliana OX=3702 GN=MIK2 PE=1 SV=3//0
LNC_007229	XLOC_011765	transcript	14.7527	19.568	-0.407515	8.55e-05	0.00097787	novel_12	1046.43	356.057	1.3198	0.028017	0.47433	BC332_32911	531.133	461.499	241.796	39.3262	60.2283	159.934	411.476	86.4963	2.1272	3.27e-06	6.17e-05	gnl|BL_ORD_ID|59534 sp|Q40235|CF9_SOLPI Receptor-like protein Cf-9 OS=Solanum pimpinellifolium OX=4084 GN=CF-9 PE=1 SV=1//0
LNC_007229	XLOC_011765	transcript	14.7527	19.568	-0.407515	8.55e-05	0.00097787	novel_12	1046.43	356.057	1.3198	0.028017	0.47433	BC332_32028	161.367	104.886	63.7113	6.34293	0	3.33197	109.988	3.22496	4.52594	9.46e-13	5.82e-11	gnl|BL_ORD_ID|59534 sp|Q40235|CF9_SOLPI Receptor-like protein Cf-9 OS=Solanum pimpinellifolium OX=4084 GN=CF-9 PE=1 SV=1//0
LNC_007229	XLOC_011765	transcript	14.7527	19.568	-0.407515	8.55e-05	0.00097787	novel_12	1046.43	356.057	1.3198	0.028017	0.47433	BC332_08837	628.439	779.154	409.134	2.53717	4.38024	28.877	605.576	11.9315	4.5837	4.88e-09	1.67e-07	gnl|BL_ORD_ID|162938 sp|C0LGQ5|GSO1_ARATH LRR receptor-like serine/threonine-protein kinase GSO1 OS=Arabidopsis thaliana OX=3702 GN=GSO1 PE=1 SV=1//0
LNC_007229	XLOC_011765	transcript	14.7527	19.568	-0.407515	8.55e-05	0.00097787	novel_12	1046.43	356.057	1.3198	0.028017	0.47433	BC332_31787	31.6247	43.9523	7.67606	2.53717	2.19012	8.88524	27.751	4.53751	2.11337	0.00718934	0.0422643	gnl|BL_ORD_ID|59454 sp|O49879|CF0_SOLLC Receptor-like protein Cf-9 homolog OS=Solanum lycopersicum OX=4081 GN=HCR9-0 PE=2 SV=2//1.7222e-65
LNC_007229	XLOC_011765	transcript	14.7527	19.568	-0.407515	8.55e-05	0.00097787	novel_12	1046.43	356.057	1.3198	0.028017	0.47433	BC332_27845	47.0316	59.9349	95.1831	242.3	171.924	232.127	67.3832	215.45	-1.61098	3.24e-05	0.000455445	gnl|BL_ORD_ID|162938 sp|C0LGQ5|GSO1_ARATH LRR receptor-like serine/threonine-protein kinase GSO1 OS=Arabidopsis thaliana OX=3702 GN=GSO1 PE=1 SV=1//0
LNC_007229	XLOC_011765	transcript	14.7527	19.568	-0.407515	8.55e-05	0.00097787	novel_12	1046.43	356.057	1.3198	0.028017	0.47433	BC332_14598	322.734	216.765	165.803	25.3717	24.0913	61.086	235.1	36.8497	2.53627	1.07e-08	3.46e-07	gnl|BL_ORD_ID|337345 sp|Q8W1E0|R1A_SOLDE Late blight resistance protein R1-A OS=Solanum demissum OX=50514 GN=R1A PE=3 SV=1//5.78711e-95
LNC_007229	XLOC_011765	transcript	14.7527	19.568	-0.407515	8.55e-05	0.00097787	novel_12	1046.43	356.057	1.3198	0.028017	0.47433	BC332_11495	231.104	226.754	46.0564	24.1031	21.9012	28.877	167.971	24.9605	2.54964	1.24e-06	2.58e-05	gnl|BL_ORD_ID|239358 sp|Q8VZG8|MIK2_ARATH MDIS1-interacting receptor like kinase 2 OS=Arabidopsis thaliana OX=3702 GN=MIK2 PE=1 SV=3//0
LNC_068032	XLOC_111150	transcript	0.438516	0.0611757	2.8416	0.00934127	0.049657	novel_219	8.19608	0	2.5262	0.002528	0.09775	BC332_26998	2490.24	3073.66	3353.67	24435.5	22789.3	20948.1	2972.52	22724.3	-2.88657	4.16e-29	1.74e-26	gnl|BL_ORD_ID|322119 sp|O49347|PSBY_ARATH Photosystem II core complex proteins psbY, chloroplastic OS=Arabidopsis thaliana OX=3702 GN=PSBY PE=2 SV=1//1.1941e-24
LNC_141453	XLOC_227890	transcript	0.306146	0	Inf	9.37e-07	1.77e-05	novel_219	8.19608	0	2.5262	0.002528	0.09775	BC332_26998	2490.24	3073.66	3353.67	24435.5	22789.3	20948.1	2972.52	22724.3	-2.88657	4.16e-29	1.74e-26	gnl|BL_ORD_ID|322119 sp|O49347|PSBY_ARATH Photosystem II core complex proteins psbY, chloroplastic OS=Arabidopsis thaliana OX=3702 GN=PSBY PE=2 SV=1//1.1941e-24
LNC_189495	XLOC_304802	transcript	0.648304	0.0310493	4.38404	0.000310616	0.00297577	sly-miR169c	0.270719	11.2735	-2.3918	0.0041086	0.13617	BC332_24469	368.955	595.353	350.796	79.9209	67.8937	132.168	438.368	93.3275	2.15339	6.15e-09	2.07e-07	gnl|BL_ORD_ID|13383 sp|Q56YU0|AL2C4_ARATH Aldehyde dehydrogenase family 2 member C4 OS=Arabidopsis thaliana OX=3702 GN=ALDH2C4 PE=1 SV=2//0
LNC_189495	XLOC_304802	transcript	0.648304	0.0310493	4.38404	0.000310616	0.00297577	sly-miR169c	0.270719	11.2735	-2.3918	0.0041086	0.13617	BC332_03494	398.147	559.392	460.564	241.031	233.248	282.106	472.701	252.128	0.885754	0.00326804	0.0225822	gnl|BL_ORD_ID|289558 sp|Q8VZJ7|P4H9_ARATH Probable prolyl 4-hydroxylase 9 OS=Arabidopsis thaliana OX=3702 GN=P4H9 PE=2 SV=1//5.43974e-128
LNC_189495	XLOC_304802	transcript	0.648304	0.0310493	4.38404	0.000310616	0.00297577	sly-miR169c	0.270719	11.2735	-2.3918	0.0041086	0.13617	BC332_33361	21.0831	14.9837	7.67606	0	0	0	14.581	0	3.59162	0.000252992	0.00268019	gnl|BL_ORD_ID|59454 sp|O49879|CF0_SOLLC Receptor-like protein Cf-9 homolog OS=Solanum lycopersicum OX=4081 GN=HCR9-0 PE=2 SV=2//3.42908e-07
LNC_189495	XLOC_304802	transcript	0.648304	0.0310493	4.38404	0.000310616	0.00297577	sly-miR169c	0.270719	11.2735	-2.3918	0.0041086	0.13617	BC332_11251	1098.76	1612.25	1763.19	5508.2	5995.45	6428.47	1491.4	5977.37	-1.9646	1.77e-12	1.03e-10	gnl|BL_ORD_ID|124873 sp|P46276|F16P2_SOLTU Fructose-1,6-bisphosphatase, cytosolic OS=Solanum tuberosum OX=4113 PE=2 SV=1//0
LNC_189495	XLOC_304802	transcript	0.648304	0.0310493	4.38404	0.000310616	0.00297577	sly-miR169c	0.270719	11.2735	-2.3918	0.0041086	0.13617	BC332_09412	196.235	41.9544	319.324	1560.36	1527.61	405.389	185.838	1164.45	-2.19989	0.00379614	0.0255088	gnl|BL_ORD_ID|207620 sp|Q8S950|KN7A_TOBAC Kinesin-like protein NACK1 OS=Nicotiana tabacum OX=4097 GN=NACK1 PE=1 SV=1//0
LNC_142879	XLOC_230719	transcript	0.606204	6.42016	-3.40473	5.78e-05	0.000691326	sly-miR169c	0.270719	11.2735	-2.3918	0.0041086	0.13617	BC332_24469	368.955	595.353	350.796	79.9209	67.8937	132.168	438.368	93.3275	2.15339	6.15e-09	2.07e-07	gnl|BL_ORD_ID|13383 sp|Q56YU0|AL2C4_ARATH Aldehyde dehydrogenase family 2 member C4 OS=Arabidopsis thaliana OX=3702 GN=ALDH2C4 PE=1 SV=2//0
LNC_142879	XLOC_230719	transcript	0.606204	6.42016	-3.40473	5.78e-05	0.000691326	sly-miR169c	0.270719	11.2735	-2.3918	0.0041086	0.13617	BC332_03494	398.147	559.392	460.564	241.031	233.248	282.106	472.701	252.128	0.885754	0.00326804	0.0225822	gnl|BL_ORD_ID|289558 sp|Q8VZJ7|P4H9_ARATH Probable prolyl 4-hydroxylase 9 OS=Arabidopsis thaliana OX=3702 GN=P4H9 PE=2 SV=1//5.43974e-128
LNC_142879	XLOC_230719	transcript	0.606204	6.42016	-3.40473	5.78e-05	0.000691326	sly-miR169c	0.270719	11.2735	-2.3918	0.0041086	0.13617	BC332_33361	21.0831	14.9837	7.67606	0	0	0	14.581	0	3.59162	0.000252992	0.00268019	gnl|BL_ORD_ID|59454 sp|O49879|CF0_SOLLC Receptor-like protein Cf-9 homolog OS=Solanum lycopersicum OX=4081 GN=HCR9-0 PE=2 SV=2//3.42908e-07
LNC_142879	XLOC_230719	transcript	0.606204	6.42016	-3.40473	5.78e-05	0.000691326	sly-miR169c	0.270719	11.2735	-2.3918	0.0041086	0.13617	BC332_11251	1098.76	1612.25	1763.19	5508.2	5995.45	6428.47	1491.4	5977.37	-1.9646	1.77e-12	1.03e-10	gnl|BL_ORD_ID|124873 sp|P46276|F16P2_SOLTU Fructose-1,6-bisphosphatase, cytosolic OS=Solanum tuberosum OX=4113 PE=2 SV=1//0
LNC_142879	XLOC_230719	transcript	0.606204	6.42016	-3.40473	5.78e-05	0.000691326	sly-miR169c	0.270719	11.2735	-2.3918	0.0041086	0.13617	BC332_09412	196.235	41.9544	319.324	1560.36	1527.61	405.389	185.838	1164.45	-2.19989	0.00379614	0.0255088	gnl|BL_ORD_ID|207620 sp|Q8S950|KN7A_TOBAC Kinesin-like protein NACK1 OS=Nicotiana tabacum OX=4097 GN=NACK1 PE=1 SV=1//0
LNC_212197	XLOC_340054	transcript	0.790467	1.22602	-0.633208	6.46e-05	0.000762918	sly-miR169c	0.270719	11.2735	-2.3918	0.0041086	0.13617	BC332_24469	368.955	595.353	350.796	79.9209	67.8937	132.168	438.368	93.3275	2.15339	6.15e-09	2.07e-07	gnl|BL_ORD_ID|13383 sp|Q56YU0|AL2C4_ARATH Aldehyde dehydrogenase family 2 member C4 OS=Arabidopsis thaliana OX=3702 GN=ALDH2C4 PE=1 SV=2//0
LNC_212197	XLOC_340054	transcript	0.790467	1.22602	-0.633208	6.46e-05	0.000762918	sly-miR169c	0.270719	11.2735	-2.3918	0.0041086	0.13617	BC332_03494	398.147	559.392	460.564	241.031	233.248	282.106	472.701	252.128	0.885754	0.00326804	0.0225822	gnl|BL_ORD_ID|289558 sp|Q8VZJ7|P4H9_ARATH Probable prolyl 4-hydroxylase 9 OS=Arabidopsis thaliana OX=3702 GN=P4H9 PE=2 SV=1//5.43974e-128
LNC_212197	XLOC_340054	transcript	0.790467	1.22602	-0.633208	6.46e-05	0.000762918	sly-miR169c	0.270719	11.2735	-2.3918	0.0041086	0.13617	BC332_33361	21.0831	14.9837	7.67606	0	0	0	14.581	0	3.59162	0.000252992	0.00268019	gnl|BL_ORD_ID|59454 sp|O49879|CF0_SOLLC Receptor-like protein Cf-9 homolog OS=Solanum lycopersicum OX=4081 GN=HCR9-0 PE=2 SV=2//3.42908e-07
LNC_212197	XLOC_340054	transcript	0.790467	1.22602	-0.633208	6.46e-05	0.000762918	sly-miR169c	0.270719	11.2735	-2.3918	0.0041086	0.13617	BC332_11251	1098.76	1612.25	1763.19	5508.2	5995.45	6428.47	1491.4	5977.37	-1.9646	1.77e-12	1.03e-10	gnl|BL_ORD_ID|124873 sp|P46276|F16P2_SOLTU Fructose-1,6-bisphosphatase, cytosolic OS=Solanum tuberosum OX=4113 PE=2 SV=1//0
LNC_212197	XLOC_340054	transcript	0.790467	1.22602	-0.633208	6.46e-05	0.000762918	sly-miR169c	0.270719	11.2735	-2.3918	0.0041086	0.13617	BC332_09412	196.235	41.9544	319.324	1560.36	1527.61	405.389	185.838	1164.45	-2.19989	0.00379614	0.0255088	gnl|BL_ORD_ID|207620 sp|Q8S950|KN7A_TOBAC Kinesin-like protein NACK1 OS=Nicotiana tabacum OX=4097 GN=NACK1 PE=1 SV=1//0
LNC_139959	XLOC_225580	transcript	9.18164	0.682182	3.75052	0.000410508	0.00377211	sly-miR169c	0.270719	11.2735	-2.3918	0.0041086	0.13617	BC332_24469	368.955	595.353	350.796	79.9209	67.8937	132.168	438.368	93.3275	2.15339	6.15e-09	2.07e-07	gnl|BL_ORD_ID|13383 sp|Q56YU0|AL2C4_ARATH Aldehyde dehydrogenase family 2 member C4 OS=Arabidopsis thaliana OX=3702 GN=ALDH2C4 PE=1 SV=2//0
LNC_139959	XLOC_225580	transcript	9.18164	0.682182	3.75052	0.000410508	0.00377211	sly-miR169c	0.270719	11.2735	-2.3918	0.0041086	0.13617	BC332_03494	398.147	559.392	460.564	241.031	233.248	282.106	472.701	252.128	0.885754	0.00326804	0.0225822	gnl|BL_ORD_ID|289558 sp|Q8VZJ7|P4H9_ARATH Probable prolyl 4-hydroxylase 9 OS=Arabidopsis thaliana OX=3702 GN=P4H9 PE=2 SV=1//5.43974e-128
LNC_139959	XLOC_225580	transcript	9.18164	0.682182	3.75052	0.000410508	0.00377211	sly-miR169c	0.270719	11.2735	-2.3918	0.0041086	0.13617	BC332_33361	21.0831	14.9837	7.67606	0	0	0	14.581	0	3.59162	0.000252992	0.00268019	gnl|BL_ORD_ID|59454 sp|O49879|CF0_SOLLC Receptor-like protein Cf-9 homolog OS=Solanum lycopersicum OX=4081 GN=HCR9-0 PE=2 SV=2//3.42908e-07
LNC_139959	XLOC_225580	transcript	9.18164	0.682182	3.75052	0.000410508	0.00377211	sly-miR169c	0.270719	11.2735	-2.3918	0.0041086	0.13617	BC332_11251	1098.76	1612.25	1763.19	5508.2	5995.45	6428.47	1491.4	5977.37	-1.9646	1.77e-12	1.03e-10	gnl|BL_ORD_ID|124873 sp|P46276|F16P2_SOLTU Fructose-1,6-bisphosphatase, cytosolic OS=Solanum tuberosum OX=4113 PE=2 SV=1//0
LNC_139959	XLOC_225580	transcript	9.18164	0.682182	3.75052	0.000410508	0.00377211	sly-miR169c	0.270719	11.2735	-2.3918	0.0041086	0.13617	BC332_09412	196.235	41.9544	319.324	1560.36	1527.61	405.389	185.838	1164.45	-2.19989	0.00379614	0.0255088	gnl|BL_ORD_ID|207620 sp|Q8S950|KN7A_TOBAC Kinesin-like protein NACK1 OS=Nicotiana tabacum OX=4097 GN=NACK1 PE=1 SV=1//0
LNC_133030	XLOC_215463	transcript	0	0.284069	#NAME?	0.00163257	0.0120368	sly-miR169c	0.270719	11.2735	-2.3918	0.0041086	0.13617	BC332_24469	368.955	595.353	350.796	79.9209	67.8937	132.168	438.368	93.3275	2.15339	6.15e-09	2.07e-07	gnl|BL_ORD_ID|13383 sp|Q56YU0|AL2C4_ARATH Aldehyde dehydrogenase family 2 member C4 OS=Arabidopsis thaliana OX=3702 GN=ALDH2C4 PE=1 SV=2//0
LNC_133030	XLOC_215463	transcript	0	0.284069	#NAME?	0.00163257	0.0120368	sly-miR169c	0.270719	11.2735	-2.3918	0.0041086	0.13617	BC332_03494	398.147	559.392	460.564	241.031	233.248	282.106	472.701	252.128	0.885754	0.00326804	0.0225822	gnl|BL_ORD_ID|289558 sp|Q8VZJ7|P4H9_ARATH Probable prolyl 4-hydroxylase 9 OS=Arabidopsis thaliana OX=3702 GN=P4H9 PE=2 SV=1//5.43974e-128
LNC_133030	XLOC_215463	transcript	0	0.284069	#NAME?	0.00163257	0.0120368	sly-miR169c	0.270719	11.2735	-2.3918	0.0041086	0.13617	BC332_33361	21.0831	14.9837	7.67606	0	0	0	14.581	0	3.59162	0.000252992	0.00268019	gnl|BL_ORD_ID|59454 sp|O49879|CF0_SOLLC Receptor-like protein Cf-9 homolog OS=Solanum lycopersicum OX=4081 GN=HCR9-0 PE=2 SV=2//3.42908e-07
LNC_133030	XLOC_215463	transcript	0	0.284069	#NAME?	0.00163257	0.0120368	sly-miR169c	0.270719	11.2735	-2.3918	0.0041086	0.13617	BC332_11251	1098.76	1612.25	1763.19	5508.2	5995.45	6428.47	1491.4	5977.37	-1.9646	1.77e-12	1.03e-10	gnl|BL_ORD_ID|124873 sp|P46276|F16P2_SOLTU Fructose-1,6-bisphosphatase, cytosolic OS=Solanum tuberosum OX=4113 PE=2 SV=1//0
LNC_133030	XLOC_215463	transcript	0	0.284069	#NAME?	0.00163257	0.0120368	sly-miR169c	0.270719	11.2735	-2.3918	0.0041086	0.13617	BC332_09412	196.235	41.9544	319.324	1560.36	1527.61	405.389	185.838	1164.45	-2.19989	0.00379614	0.0255088	gnl|BL_ORD_ID|207620 sp|Q8S950|KN7A_TOBAC Kinesin-like protein NACK1 OS=Nicotiana tabacum OX=4097 GN=NACK1 PE=1 SV=1//0
LNC_133036	XLOC_215471	transcript	0	0.916186	#NAME?	2.08e-10	7.8e-09	sly-miR169c	0.270719	11.2735	-2.3918	0.0041086	0.13617	BC332_24469	368.955	595.353	350.796	79.9209	67.8937	132.168	438.368	93.3275	2.15339	6.15e-09	2.07e-07	gnl|BL_ORD_ID|13383 sp|Q56YU0|AL2C4_ARATH Aldehyde dehydrogenase family 2 member C4 OS=Arabidopsis thaliana OX=3702 GN=ALDH2C4 PE=1 SV=2//0
LNC_133036	XLOC_215471	transcript	0	0.916186	#NAME?	2.08e-10	7.8e-09	sly-miR169c	0.270719	11.2735	-2.3918	0.0041086	0.13617	BC332_03494	398.147	559.392	460.564	241.031	233.248	282.106	472.701	252.128	0.885754	0.00326804	0.0225822	gnl|BL_ORD_ID|289558 sp|Q8VZJ7|P4H9_ARATH Probable prolyl 4-hydroxylase 9 OS=Arabidopsis thaliana OX=3702 GN=P4H9 PE=2 SV=1//5.43974e-128
LNC_133036	XLOC_215471	transcript	0	0.916186	#NAME?	2.08e-10	7.8e-09	sly-miR169c	0.270719	11.2735	-2.3918	0.0041086	0.13617	BC332_33361	21.0831	14.9837	7.67606	0	0	0	14.581	0	3.59162	0.000252992	0.00268019	gnl|BL_ORD_ID|59454 sp|O49879|CF0_SOLLC Receptor-like protein Cf-9 homolog OS=Solanum lycopersicum OX=4081 GN=HCR9-0 PE=2 SV=2//3.42908e-07
LNC_133036	XLOC_215471	transcript	0	0.916186	#NAME?	2.08e-10	7.8e-09	sly-miR169c	0.270719	11.2735	-2.3918	0.0041086	0.13617	BC332_11251	1098.76	1612.25	1763.19	5508.2	5995.45	6428.47	1491.4	5977.37	-1.9646	1.77e-12	1.03e-10	gnl|BL_ORD_ID|124873 sp|P46276|F16P2_SOLTU Fructose-1,6-bisphosphatase, cytosolic OS=Solanum tuberosum OX=4113 PE=2 SV=1//0
LNC_133036	XLOC_215471	transcript	0	0.916186	#NAME?	2.08e-10	7.8e-09	sly-miR169c	0.270719	11.2735	-2.3918	0.0041086	0.13617	BC332_09412	196.235	41.9544	319.324	1560.36	1527.61	405.389	185.838	1164.45	-2.19989	0.00379614	0.0255088	gnl|BL_ORD_ID|207620 sp|Q8S950|KN7A_TOBAC Kinesin-like protein NACK1 OS=Nicotiana tabacum OX=4097 GN=NACK1 PE=1 SV=1//0
LNC_156698	XLOC_253132	transcript	0.120147	0	Inf	1.56e-07	3.45e-06	sly-miR169c	0.270719	11.2735	-2.3918	0.0041086	0.13617	BC332_24469	368.955	595.353	350.796	79.9209	67.8937	132.168	438.368	93.3275	2.15339	6.15e-09	2.07e-07	gnl|BL_ORD_ID|13383 sp|Q56YU0|AL2C4_ARATH Aldehyde dehydrogenase family 2 member C4 OS=Arabidopsis thaliana OX=3702 GN=ALDH2C4 PE=1 SV=2//0
LNC_156698	XLOC_253132	transcript	0.120147	0	Inf	1.56e-07	3.45e-06	sly-miR169c	0.270719	11.2735	-2.3918	0.0041086	0.13617	BC332_03494	398.147	559.392	460.564	241.031	233.248	282.106	472.701	252.128	0.885754	0.00326804	0.0225822	gnl|BL_ORD_ID|289558 sp|Q8VZJ7|P4H9_ARATH Probable prolyl 4-hydroxylase 9 OS=Arabidopsis thaliana OX=3702 GN=P4H9 PE=2 SV=1//5.43974e-128
LNC_156698	XLOC_253132	transcript	0.120147	0	Inf	1.56e-07	3.45e-06	sly-miR169c	0.270719	11.2735	-2.3918	0.0041086	0.13617	BC332_33361	21.0831	14.9837	7.67606	0	0	0	14.581	0	3.59162	0.000252992	0.00268019	gnl|BL_ORD_ID|59454 sp|O49879|CF0_SOLLC Receptor-like protein Cf-9 homolog OS=Solanum lycopersicum OX=4081 GN=HCR9-0 PE=2 SV=2//3.42908e-07
LNC_156698	XLOC_253132	transcript	0.120147	0	Inf	1.56e-07	3.45e-06	sly-miR169c	0.270719	11.2735	-2.3918	0.0041086	0.13617	BC332_11251	1098.76	1612.25	1763.19	5508.2	5995.45	6428.47	1491.4	5977.37	-1.9646	1.77e-12	1.03e-10	gnl|BL_ORD_ID|124873 sp|P46276|F16P2_SOLTU Fructose-1,6-bisphosphatase, cytosolic OS=Solanum tuberosum OX=4113 PE=2 SV=1//0
LNC_156698	XLOC_253132	transcript	0.120147	0	Inf	1.56e-07	3.45e-06	sly-miR169c	0.270719	11.2735	-2.3918	0.0041086	0.13617	BC332_09412	196.235	41.9544	319.324	1560.36	1527.61	405.389	185.838	1164.45	-2.19989	0.00379614	0.0255088	gnl|BL_ORD_ID|207620 sp|Q8S950|KN7A_TOBAC Kinesin-like protein NACK1 OS=Nicotiana tabacum OX=4097 GN=NACK1 PE=1 SV=1//0
LNC_131984	XLOC_213311	transcript	2.09354	0.389457	2.42641	6.07e-05	0.00072337	novel_48	45.9082	1.45583	3.5673	9.92e-07	7.67e-05	BC332_13229	214.075	302.671	56.8028	8.8801	25.1864	34.4303	191.183	22.8323	2.8127	3.15e-07	7.45e-06	gnl|BL_ORD_ID|304394 sp|Q9S735|PHT19_ARATH Probable inorganic phosphate transporter 1-9 OS=Arabidopsis thaliana OX=3702 GN=PHT1-9 PE=2 SV=1//0
LNC_191649	XLOC_308699	transcript	0.581704	0.15997	1.86249	0.00507381	0.0305724	novel_48	45.9082	1.45583	3.5673	9.92e-07	7.67e-05	BC332_13229	214.075	302.671	56.8028	8.8801	25.1864	34.4303	191.183	22.8323	2.8127	3.15e-07	7.45e-06	gnl|BL_ORD_ID|304394 sp|Q9S735|PHT19_ARATH Probable inorganic phosphate transporter 1-9 OS=Arabidopsis thaliana OX=3702 GN=PHT1-9 PE=2 SV=1//0
LNC_109955	XLOC_177504	transcript	0.0496453	0.236368	-2.25131	0.000170324	0.00176949	novel_48	45.9082	1.45583	3.5673	9.92e-07	7.67e-05	BC332_13229	214.075	302.671	56.8028	8.8801	25.1864	34.4303	191.183	22.8323	2.8127	3.15e-07	7.45e-06	gnl|BL_ORD_ID|304394 sp|Q9S735|PHT19_ARATH Probable inorganic phosphate transporter 1-9 OS=Arabidopsis thaliana OX=3702 GN=PHT1-9 PE=2 SV=1//0
LNC_002187	XLOC_004293	transcript	1.14789	0.216562	2.40613	0.000135809	0.00145729	novel_48	45.9082	1.45583	3.5673	9.92e-07	7.67e-05	BC332_13229	214.075	302.671	56.8028	8.8801	25.1864	34.4303	191.183	22.8323	2.8127	3.15e-07	7.45e-06	gnl|BL_ORD_ID|304394 sp|Q9S735|PHT19_ARATH Probable inorganic phosphate transporter 1-9 OS=Arabidopsis thaliana OX=3702 GN=PHT1-9 PE=2 SV=1//0
LNC_212895	XLOC_341484	transcript	1.37749	0.0440687	4.96615	1.12e-13	7.05e-12	novel_117	2.4382	18.7181	-1.888	0.017174	0.4427	BC332_22743	63.2494	78.9143	67.5493	369.158	274.86	366.516	69.9043	336.845	-2.20763	3.33e-11	1.6e-09	-//-
LNC_212895	XLOC_341484	transcript	1.37749	0.0440687	4.96615	1.12e-13	7.05e-12	novel_117	2.4382	18.7181	-1.888	0.017174	0.4427	BC332_05718	558.703	418.545	389.176	116.71	182.875	139.943	455.475	146.509	1.59146	1.21e-06	2.53e-05	gnl|BL_ORD_ID|104567 sp|Q84TE9|DOF53_ARATH Dof zinc finger protein DOF5.3 OS=Arabidopsis thaliana OX=3702 GN=DOF5.3 PE=2 SV=1//7.82933e-31
LNC_133384	XLOC_216032	transcript	1.47152	0.382246	1.94474	0.00678558	0.0384939	novel_117	2.4382	18.7181	-1.888	0.017174	0.4427	BC332_22743	63.2494	78.9143	67.5493	369.158	274.86	366.516	69.9043	336.845	-2.20763	3.33e-11	1.6e-09	-//-
LNC_133384	XLOC_216032	transcript	1.47152	0.382246	1.94474	0.00678558	0.0384939	novel_117	2.4382	18.7181	-1.888	0.017174	0.4427	BC332_05718	558.703	418.545	389.176	116.71	182.875	139.943	455.475	146.509	1.59146	1.21e-06	2.53e-05	gnl|BL_ORD_ID|104567 sp|Q84TE9|DOF53_ARATH Dof zinc finger protein DOF5.3 OS=Arabidopsis thaliana OX=3702 GN=DOF5.3 PE=2 SV=1//7.82933e-31
LNC_100888	XLOC_163857	transcript	0.790598	0.0199553	5.3081	4.15e-09	1.25e-07	novel_117	2.4382	18.7181	-1.888	0.017174	0.4427	BC332_22743	63.2494	78.9143	67.5493	369.158	274.86	366.516	69.9043	336.845	-2.20763	3.33e-11	1.6e-09	-//-
LNC_100888	XLOC_163857	transcript	0.790598	0.0199553	5.3081	4.15e-09	1.25e-07	novel_117	2.4382	18.7181	-1.888	0.017174	0.4427	BC332_05718	558.703	418.545	389.176	116.71	182.875	139.943	455.475	146.509	1.59146	1.21e-06	2.53e-05	gnl|BL_ORD_ID|104567 sp|Q84TE9|DOF53_ARATH Dof zinc finger protein DOF5.3 OS=Arabidopsis thaliana OX=3702 GN=DOF5.3 PE=2 SV=1//7.82933e-31
LNC_000767	XLOC_001719	transcript	0.609956	0.0225773	4.75576	0.00198848	0.0141998	novel_117	2.4382	18.7181	-1.888	0.017174	0.4427	BC332_22743	63.2494	78.9143	67.5493	369.158	274.86	366.516	69.9043	336.845	-2.20763	3.33e-11	1.6e-09	-//-
LNC_000767	XLOC_001719	transcript	0.609956	0.0225773	4.75576	0.00198848	0.0141998	novel_117	2.4382	18.7181	-1.888	0.017174	0.4427	BC332_05718	558.703	418.545	389.176	116.71	182.875	139.943	455.475	146.509	1.59146	1.21e-06	2.53e-05	gnl|BL_ORD_ID|104567 sp|Q84TE9|DOF53_ARATH Dof zinc finger protein DOF5.3 OS=Arabidopsis thaliana OX=3702 GN=DOF5.3 PE=2 SV=1//7.82933e-31
LNC_162208	XLOC_262812	transcript	0.928332	0.305935	1.60142	0.0012815	0.00981121	novel_161	11.3323	1.06178	1.7647	0.034016	0.47433	BC332_12495	445.178	510.445	190.366	153.499	157.689	199.918	381.997	170.368	1.12072	0.00344299	0.0235513	gnl|BL_ORD_ID|385373 sp|Q9C6A6|RLP13_ARATH Receptor-like protein 13 OS=Arabidopsis thaliana OX=3702 GN=RLP13 PE=3 SV=1//6.06684e-21
LNC_131272	XLOC_211900	transcript	0.460563	0.0496913	3.21233	0.00643669	0.0369607	novel_21	195.927	1.2184	5.0568	4.1e-12	4.76e-10	BC332_19809	22267	34752.2	27212.4	4395.65	5335.13	13842.1	28077.2	7857.63	1.7697	3.75e-06	6.97e-05	gnl|BL_ORD_ID|3583 sp|Q9FF99|AAP7_ARATH Probable amino acid permease 7 OS=Arabidopsis thaliana OX=3702 GN=AAP7 PE=2 SV=1//0
LNC_131272	XLOC_211900	transcript	0.460563	0.0496913	3.21233	0.00643669	0.0369607	novel_21	195.927	1.2184	5.0568	4.1e-12	4.76e-10	BC332_09329	64.8712	5.99349	75.2254	331.101	285.811	73.3033	48.6967	230.072	-2.0252	0.000619643	0.00566939	gnl|BL_ORD_ID|57306 sp|Q96GN5|CDA7L_HUMAN Cell division cycle-associated 7-like protein OS=Homo sapiens OX=9606 GN=CDCA7L PE=1 SV=2//4.76558e-12
LNC_131272	XLOC_211900	transcript	0.460563	0.0496913	3.21233	0.00643669	0.0369607	novel_21	195.927	1.2184	5.0568	4.1e-12	4.76e-10	BC332_24178	58.384	12.9859	115.141	548.029	487.302	106.623	62.1703	380.651	-2.10604	0.00858688	0.0486954	gnl|BL_ORD_ID|478745 sp|F4I2H7|TPX2_ARATH Protein TPX2 OS=Arabidopsis thaliana OX=3702 GN=TPX2 PE=1 SV=1//0
LNC_131272	XLOC_211900	transcript	0.460563	0.0496913	3.21233	0.00643669	0.0369607	novel_21	195.927	1.2184	5.0568	4.1e-12	4.76e-10	BC332_07024	3265.45	4067.58	1602.76	424.976	512.488	608.639	2978.6	515.368	2.45583	9.72e-13	5.96e-11	gnl|BL_ORD_ID|446442 sp|Q94AZ2|STP13_ARATH Sugar transport protein 13 OS=Arabidopsis thaliana OX=3702 GN=STP13 PE=1 SV=2//0
LNC_131272	XLOC_211900	transcript	0.460563	0.0496913	3.21233	0.00643669	0.0369607	novel_21	195.927	1.2184	5.0568	4.1e-12	4.76e-10	BC332_06543	1882.89	563.388	678.564	5050.24	4784.32	4242.7	1041.61	4692.42	-2.08966	6.55e-08	1.81e-06	gnl|BL_ORD_ID|308293 sp|Q944R1|PLY15_ARATH Probable pectate lyase 15 OS=Arabidopsis thaliana OX=3702 GN=At4g13710 PE=2 SV=1//0
LNC_190081	XLOC_306053	transcript	14.7254	27.4384	-0.897893	0.000169752	0.00176413	novel_21	195.927	1.2184	5.0568	4.1e-12	4.76e-10	BC332_19809	22267	34752.2	27212.4	4395.65	5335.13	13842.1	28077.2	7857.63	1.7697	3.75e-06	6.97e-05	gnl|BL_ORD_ID|3583 sp|Q9FF99|AAP7_ARATH Probable amino acid permease 7 OS=Arabidopsis thaliana OX=3702 GN=AAP7 PE=2 SV=1//0
LNC_190081	XLOC_306053	transcript	14.7254	27.4384	-0.897893	0.000169752	0.00176413	novel_21	195.927	1.2184	5.0568	4.1e-12	4.76e-10	BC332_09329	64.8712	5.99349	75.2254	331.101	285.811	73.3033	48.6967	230.072	-2.0252	0.000619643	0.00566939	gnl|BL_ORD_ID|57306 sp|Q96GN5|CDA7L_HUMAN Cell division cycle-associated 7-like protein OS=Homo sapiens OX=9606 GN=CDCA7L PE=1 SV=2//4.76558e-12
LNC_190081	XLOC_306053	transcript	14.7254	27.4384	-0.897893	0.000169752	0.00176413	novel_21	195.927	1.2184	5.0568	4.1e-12	4.76e-10	BC332_24178	58.384	12.9859	115.141	548.029	487.302	106.623	62.1703	380.651	-2.10604	0.00858688	0.0486954	gnl|BL_ORD_ID|478745 sp|F4I2H7|TPX2_ARATH Protein TPX2 OS=Arabidopsis thaliana OX=3702 GN=TPX2 PE=1 SV=1//0
LNC_190081	XLOC_306053	transcript	14.7254	27.4384	-0.897893	0.000169752	0.00176413	novel_21	195.927	1.2184	5.0568	4.1e-12	4.76e-10	BC332_07024	3265.45	4067.58	1602.76	424.976	512.488	608.639	2978.6	515.368	2.45583	9.72e-13	5.96e-11	gnl|BL_ORD_ID|446442 sp|Q94AZ2|STP13_ARATH Sugar transport protein 13 OS=Arabidopsis thaliana OX=3702 GN=STP13 PE=1 SV=2//0
LNC_190081	XLOC_306053	transcript	14.7254	27.4384	-0.897893	0.000169752	0.00176413	novel_21	195.927	1.2184	5.0568	4.1e-12	4.76e-10	BC332_06543	1882.89	563.388	678.564	5050.24	4784.32	4242.7	1041.61	4692.42	-2.08966	6.55e-08	1.81e-06	gnl|BL_ORD_ID|308293 sp|Q944R1|PLY15_ARATH Probable pectate lyase 15 OS=Arabidopsis thaliana OX=3702 GN=At4g13710 PE=2 SV=1//0
LNC_256323	XLOC_411693	transcript	0.143873	0.330967	-1.20189	0.00301582	0.0199937	novel_21	195.927	1.2184	5.0568	4.1e-12	4.76e-10	BC332_19809	22267	34752.2	27212.4	4395.65	5335.13	13842.1	28077.2	7857.63	1.7697	3.75e-06	6.97e-05	gnl|BL_ORD_ID|3583 sp|Q9FF99|AAP7_ARATH Probable amino acid permease 7 OS=Arabidopsis thaliana OX=3702 GN=AAP7 PE=2 SV=1//0
LNC_256323	XLOC_411693	transcript	0.143873	0.330967	-1.20189	0.00301582	0.0199937	novel_21	195.927	1.2184	5.0568	4.1e-12	4.76e-10	BC332_09329	64.8712	5.99349	75.2254	331.101	285.811	73.3033	48.6967	230.072	-2.0252	0.000619643	0.00566939	gnl|BL_ORD_ID|57306 sp|Q96GN5|CDA7L_HUMAN Cell division cycle-associated 7-like protein OS=Homo sapiens OX=9606 GN=CDCA7L PE=1 SV=2//4.76558e-12
LNC_256323	XLOC_411693	transcript	0.143873	0.330967	-1.20189	0.00301582	0.0199937	novel_21	195.927	1.2184	5.0568	4.1e-12	4.76e-10	BC332_24178	58.384	12.9859	115.141	548.029	487.302	106.623	62.1703	380.651	-2.10604	0.00858688	0.0486954	gnl|BL_ORD_ID|478745 sp|F4I2H7|TPX2_ARATH Protein TPX2 OS=Arabidopsis thaliana OX=3702 GN=TPX2 PE=1 SV=1//0
LNC_256323	XLOC_411693	transcript	0.143873	0.330967	-1.20189	0.00301582	0.0199937	novel_21	195.927	1.2184	5.0568	4.1e-12	4.76e-10	BC332_07024	3265.45	4067.58	1602.76	424.976	512.488	608.639	2978.6	515.368	2.45583	9.72e-13	5.96e-11	gnl|BL_ORD_ID|446442 sp|Q94AZ2|STP13_ARATH Sugar transport protein 13 OS=Arabidopsis thaliana OX=3702 GN=STP13 PE=1 SV=2//0
LNC_256323	XLOC_411693	transcript	0.143873	0.330967	-1.20189	0.00301582	0.0199937	novel_21	195.927	1.2184	5.0568	4.1e-12	4.76e-10	BC332_06543	1882.89	563.388	678.564	5050.24	4784.32	4242.7	1041.61	4692.42	-2.08966	6.55e-08	1.81e-06	gnl|BL_ORD_ID|308293 sp|Q944R1|PLY15_ARATH Probable pectate lyase 15 OS=Arabidopsis thaliana OX=3702 GN=At4g13710 PE=2 SV=1//0
LNC_080017	XLOC_130966	transcript	1.58597	0.418291	1.92279	0.0036807	0.0234759	novel_253	5.12059	479.192	-5.119	1.57e-14	3.65e-12	BC332_01233	566.812	610.337	971.022	2282.19	1997.39	1544.92	716.057	1941.5	-1.40461	5.35e-06	9.57e-05	gnl|BL_ORD_ID|142272 sp|O81312|GAE3_ARATH UDP-glucuronate 4-epimerase 3 OS=Arabidopsis thaliana OX=3702 GN=GAE3 PE=2 SV=1//0
LNC_080017	XLOC_130966	transcript	1.58597	0.418291	1.92279	0.0036807	0.0234759	novel_253	5.12059	479.192	-5.119	1.57e-14	3.65e-12	BC332_06232	628.439	777.156	319.324	55.8178	63.5135	94.4057	574.973	71.2456	2.89842	4.54e-14	3.34e-12	gnl|BL_ORD_ID|216897 sp|Q9FKS8|LHT1_ARATH Lysine histidine transporter 1 OS=Arabidopsis thaliana OX=3702 GN=LHT1 PE=1 SV=1//0
LNC_080017	XLOC_130966	transcript	1.58597	0.418291	1.92279	0.0036807	0.0234759	novel_253	5.12059	479.192	-5.119	1.57e-14	3.65e-12	BC332_18481	1870.72	1291.6	1859.14	4514.9	4198.46	2742.21	1673.82	3818.52	-1.16347	9.56e-05	0.00117764	gnl|BL_ORD_ID|427425 sp|Q9ZUF6|SBT18_ARATH Subtilisin-like protease SBT1.8 OS=Arabidopsis thaliana OX=3702 GN=SBT1.8 PE=1 SV=1//0
LNC_080017	XLOC_130966	transcript	1.58597	0.418291	1.92279	0.0036807	0.0234759	novel_253	5.12059	479.192	-5.119	1.57e-14	3.65e-12	BC332_33134	4810.2	3177.55	2130.11	1224.19	1088.49	1367.22	3372.62	1226.63	1.42175	9.78e-06	0.00016284	gnl|BL_ORD_ID|11970 sp|Q9SHF3|AGO2_ARATH Protein argonaute 2 OS=Arabidopsis thaliana OX=3702 GN=AGO2 PE=1 SV=1//0
LNC_080017	XLOC_130966	transcript	1.58597	0.418291	1.92279	0.0036807	0.0234759	novel_253	5.12059	479.192	-5.119	1.57e-14	3.65e-12	BC332_33179	136.229	81.911	386.873	744.66	697.553	197.697	201.671	546.636	-1.34387	0.00718236	0.0422392	gnl|BL_ORD_ID|40648 sp|P00303|BABL_CUCSA Basic blue protein OS=Cucumis sativus OX=3659 PE=1 SV=1//6.33466e-36
LNC_080017	XLOC_130966	transcript	1.58597	0.418291	1.92279	0.0036807	0.0234759	novel_253	5.12059	479.192	-5.119	1.57e-14	3.65e-12	BC332_09076	788.185	479.479	224.141	46.9377	38.3271	84.4098	497.268	56.5582	2.9793	1.45e-11	7.41e-10	gnl|BL_ORD_ID|110579 sp|Q9FNR3|E70E2_ARATH Exocyst complex component EXO70E2 OS=Arabidopsis thaliana OX=3702 GN=EXO70E2 PE=1 SV=1//6.18694e-163
LNC_080017	XLOC_130966	transcript	1.58597	0.418291	1.92279	0.0036807	0.0234759	novel_253	5.12059	479.192	-5.119	1.57e-14	3.65e-12	BC332_28564	1058.21	920.999	1239.68	2891.11	2781.45	2566.72	1072.96	2746.43	-1.33263	3.93e-07	9.1e-06	gnl|BL_ORD_ID|207615 sp|Q9LZU5|KN5D_ARATH Kinesin-like protein KIN-5D OS=Arabidopsis thaliana OX=3702 GN=KIN5D PE=3 SV=1//0
LNC_080017	XLOC_130966	transcript	1.58597	0.418291	1.92279	0.0036807	0.0234759	novel_253	5.12059	479.192	-5.119	1.57e-14	3.65e-12	BC332_10307	22.7049	3.99566	19.1902	0	0	0	15.2969	0	3.59006	0.000261669	0.00276088	gnl|BL_ORD_ID|429140 sp|O81905|SD18_ARATH Receptor-like serine/threonine-protein kinase SD1-8 OS=Arabidopsis thaliana OX=3702 GN=SD18 PE=1 SV=1//0
LNC_080017	XLOC_130966	transcript	1.58597	0.418291	1.92279	0.0036807	0.0234759	novel_253	5.12059	479.192	-5.119	1.57e-14	3.65e-12	BC332_19515	781.697	1419.46	1064.67	215.66	215.727	314.315	1088.61	248.567	2.07484	1.33e-10	5.91e-09	gnl|BL_ORD_ID|48743 sp|H2DH21|C7A29_PANGI Cytochrome P450 CYP72A219 OS=Panax ginseng OX=4054 PE=2 SV=1//0
LNC_080017	XLOC_130966	transcript	1.58597	0.418291	1.92279	0.0036807	0.0234759	novel_253	5.12059	479.192	-5.119	1.57e-14	3.65e-12	BC332_19504	331.654	338.632	188.831	6.34293	4.38024	8.88524	286.372	6.53614	5.11195	2.77e-26	8.2e-24	gnl|BL_ORD_ID|48743 sp|H2DH21|C7A29_PANGI Cytochrome P450 CYP72A219 OS=Panax ginseng OX=4054 PE=2 SV=1//0
LNC_080017	XLOC_130966	transcript	1.58597	0.418291	1.92279	0.0036807	0.0234759	novel_253	5.12059	479.192	-5.119	1.57e-14	3.65e-12	BC332_05524	148.393	141.846	76.7606	2.53717	16.4259	8.88524	122.333	9.28277	3.40271	5.39e-10	2.16e-08	gnl|BL_ORD_ID|223371 sp|Q9FF31|LRL21_ARATH LEAF RUST 10 DISEASE-RESISTANCE LOCUS RECEPTOR-LIKE PROTEIN KINASE-like 2.1 OS=Arabidopsis thaliana OX=3702 GN=LRK10L-2.1 PE=3 SV=1//8.83975e-153
LNC_080017	XLOC_130966	transcript	1.58597	0.418291	1.92279	0.0036807	0.0234759	novel_253	5.12059	479.192	-5.119	1.57e-14	3.65e-12	BC332_18964	1551.23	1608.25	1775.47	7030.5	5453.4	6665.04	1644.99	6382.98	-1.92435	6.97e-14	5e-12	gnl|BL_ORD_ID|275010 sp|Q93YU8|NRG2_ARATH Nitrate regulatory gene2 protein OS=Arabidopsis thaliana OX=3702 GN=NRG2 PE=1 SV=1//1.2101e-16
LNC_080017	XLOC_130966	transcript	1.58597	0.418291	1.92279	0.0036807	0.0234759	novel_253	5.12059	479.192	-5.119	1.57e-14	3.65e-12	BC332_12591	2345.09	2494.29	2307.42	5786.02	5041.66	4232.71	2382.27	5020.13	-1.05766	4.43e-05	0.000601298	gnl|BL_ORD_ID|63028 sp|O24133|CHLD_TOBAC Magnesium-chelatase subunit ChlD, chloroplastic OS=Nicotiana tabacum OX=4097 GN=CHLD PE=2 SV=1//0
LNC_080017	XLOC_130966	transcript	1.58597	0.418291	1.92279	0.0036807	0.0234759	novel_253	5.12059	479.192	-5.119	1.57e-14	3.65e-12	BC332_04944	269.215	186.797	462.099	1297.76	976.793	439.82	306.037	904.792	-1.49733	0.000230483	0.00247703	gnl|BL_ORD_ID|29431 sp|Q8CJ27|ASPM_MOUSE Abnormal spindle-like microcephaly-associated protein homolog OS=Mus musculus OX=10090 GN=Aspm PE=1 SV=2//1.21977e-08
LNC_080017	XLOC_130966	transcript	1.58597	0.418291	1.92279	0.0036807	0.0234759	novel_253	5.12059	479.192	-5.119	1.57e-14	3.65e-12	BC332_05390	767.101	1469.4	2562.27	12.6859	97.4603	16.6598	1599.59	42.2687	4.21594	1.17e-07	3.05e-06	gnl|BL_ORD_ID|97951 sp|P14720|DFRA_PETHY Dihydroflavonol 4-reductase OS=Petunia hybrida OX=4102 GN=DFRA PE=2 SV=2//0
LNC_101644	XLOC_165009	transcript	0.00286933	0.938992	-8.35425	8.6e-12	4.06e-10	novel_253	5.12059	479.192	-5.119	1.57e-14	3.65e-12	BC332_01233	566.812	610.337	971.022	2282.19	1997.39	1544.92	716.057	1941.5	-1.40461	5.35e-06	9.57e-05	gnl|BL_ORD_ID|142272 sp|O81312|GAE3_ARATH UDP-glucuronate 4-epimerase 3 OS=Arabidopsis thaliana OX=3702 GN=GAE3 PE=2 SV=1//0
LNC_101644	XLOC_165009	transcript	0.00286933	0.938992	-8.35425	8.6e-12	4.06e-10	novel_253	5.12059	479.192	-5.119	1.57e-14	3.65e-12	BC332_06232	628.439	777.156	319.324	55.8178	63.5135	94.4057	574.973	71.2456	2.89842	4.54e-14	3.34e-12	gnl|BL_ORD_ID|216897 sp|Q9FKS8|LHT1_ARATH Lysine histidine transporter 1 OS=Arabidopsis thaliana OX=3702 GN=LHT1 PE=1 SV=1//0
LNC_101644	XLOC_165009	transcript	0.00286933	0.938992	-8.35425	8.6e-12	4.06e-10	novel_253	5.12059	479.192	-5.119	1.57e-14	3.65e-12	BC332_18481	1870.72	1291.6	1859.14	4514.9	4198.46	2742.21	1673.82	3818.52	-1.16347	9.56e-05	0.00117764	gnl|BL_ORD_ID|427425 sp|Q9ZUF6|SBT18_ARATH Subtilisin-like protease SBT1.8 OS=Arabidopsis thaliana OX=3702 GN=SBT1.8 PE=1 SV=1//0
LNC_101644	XLOC_165009	transcript	0.00286933	0.938992	-8.35425	8.6e-12	4.06e-10	novel_253	5.12059	479.192	-5.119	1.57e-14	3.65e-12	BC332_33134	4810.2	3177.55	2130.11	1224.19	1088.49	1367.22	3372.62	1226.63	1.42175	9.78e-06	0.00016284	gnl|BL_ORD_ID|11970 sp|Q9SHF3|AGO2_ARATH Protein argonaute 2 OS=Arabidopsis thaliana OX=3702 GN=AGO2 PE=1 SV=1//0
LNC_101644	XLOC_165009	transcript	0.00286933	0.938992	-8.35425	8.6e-12	4.06e-10	novel_253	5.12059	479.192	-5.119	1.57e-14	3.65e-12	BC332_33179	136.229	81.911	386.873	744.66	697.553	197.697	201.671	546.636	-1.34387	0.00718236	0.0422392	gnl|BL_ORD_ID|40648 sp|P00303|BABL_CUCSA Basic blue protein OS=Cucumis sativus OX=3659 PE=1 SV=1//6.33466e-36
LNC_101644	XLOC_165009	transcript	0.00286933	0.938992	-8.35425	8.6e-12	4.06e-10	novel_253	5.12059	479.192	-5.119	1.57e-14	3.65e-12	BC332_09076	788.185	479.479	224.141	46.9377	38.3271	84.4098	497.268	56.5582	2.9793	1.45e-11	7.41e-10	gnl|BL_ORD_ID|110579 sp|Q9FNR3|E70E2_ARATH Exocyst complex component EXO70E2 OS=Arabidopsis thaliana OX=3702 GN=EXO70E2 PE=1 SV=1//6.18694e-163
LNC_101644	XLOC_165009	transcript	0.00286933	0.938992	-8.35425	8.6e-12	4.06e-10	novel_253	5.12059	479.192	-5.119	1.57e-14	3.65e-12	BC332_28564	1058.21	920.999	1239.68	2891.11	2781.45	2566.72	1072.96	2746.43	-1.33263	3.93e-07	9.1e-06	gnl|BL_ORD_ID|207615 sp|Q9LZU5|KN5D_ARATH Kinesin-like protein KIN-5D OS=Arabidopsis thaliana OX=3702 GN=KIN5D PE=3 SV=1//0
LNC_101644	XLOC_165009	transcript	0.00286933	0.938992	-8.35425	8.6e-12	4.06e-10	novel_253	5.12059	479.192	-5.119	1.57e-14	3.65e-12	BC332_10307	22.7049	3.99566	19.1902	0	0	0	15.2969	0	3.59006	0.000261669	0.00276088	gnl|BL_ORD_ID|429140 sp|O81905|SD18_ARATH Receptor-like serine/threonine-protein kinase SD1-8 OS=Arabidopsis thaliana OX=3702 GN=SD18 PE=1 SV=1//0
LNC_101644	XLOC_165009	transcript	0.00286933	0.938992	-8.35425	8.6e-12	4.06e-10	novel_253	5.12059	479.192	-5.119	1.57e-14	3.65e-12	BC332_19515	781.697	1419.46	1064.67	215.66	215.727	314.315	1088.61	248.567	2.07484	1.33e-10	5.91e-09	gnl|BL_ORD_ID|48743 sp|H2DH21|C7A29_PANGI Cytochrome P450 CYP72A219 OS=Panax ginseng OX=4054 PE=2 SV=1//0
LNC_101644	XLOC_165009	transcript	0.00286933	0.938992	-8.35425	8.6e-12	4.06e-10	novel_253	5.12059	479.192	-5.119	1.57e-14	3.65e-12	BC332_19504	331.654	338.632	188.831	6.34293	4.38024	8.88524	286.372	6.53614	5.11195	2.77e-26	8.2e-24	gnl|BL_ORD_ID|48743 sp|H2DH21|C7A29_PANGI Cytochrome P450 CYP72A219 OS=Panax ginseng OX=4054 PE=2 SV=1//0
LNC_101644	XLOC_165009	transcript	0.00286933	0.938992	-8.35425	8.6e-12	4.06e-10	novel_253	5.12059	479.192	-5.119	1.57e-14	3.65e-12	BC332_05524	148.393	141.846	76.7606	2.53717	16.4259	8.88524	122.333	9.28277	3.40271	5.39e-10	2.16e-08	gnl|BL_ORD_ID|223371 sp|Q9FF31|LRL21_ARATH LEAF RUST 10 DISEASE-RESISTANCE LOCUS RECEPTOR-LIKE PROTEIN KINASE-like 2.1 OS=Arabidopsis thaliana OX=3702 GN=LRK10L-2.1 PE=3 SV=1//8.83975e-153
LNC_101644	XLOC_165009	transcript	0.00286933	0.938992	-8.35425	8.6e-12	4.06e-10	novel_253	5.12059	479.192	-5.119	1.57e-14	3.65e-12	BC332_18964	1551.23	1608.25	1775.47	7030.5	5453.4	6665.04	1644.99	6382.98	-1.92435	6.97e-14	5e-12	gnl|BL_ORD_ID|275010 sp|Q93YU8|NRG2_ARATH Nitrate regulatory gene2 protein OS=Arabidopsis thaliana OX=3702 GN=NRG2 PE=1 SV=1//1.2101e-16
LNC_101644	XLOC_165009	transcript	0.00286933	0.938992	-8.35425	8.6e-12	4.06e-10	novel_253	5.12059	479.192	-5.119	1.57e-14	3.65e-12	BC332_12591	2345.09	2494.29	2307.42	5786.02	5041.66	4232.71	2382.27	5020.13	-1.05766	4.43e-05	0.000601298	gnl|BL_ORD_ID|63028 sp|O24133|CHLD_TOBAC Magnesium-chelatase subunit ChlD, chloroplastic OS=Nicotiana tabacum OX=4097 GN=CHLD PE=2 SV=1//0
LNC_101644	XLOC_165009	transcript	0.00286933	0.938992	-8.35425	8.6e-12	4.06e-10	novel_253	5.12059	479.192	-5.119	1.57e-14	3.65e-12	BC332_04944	269.215	186.797	462.099	1297.76	976.793	439.82	306.037	904.792	-1.49733	0.000230483	0.00247703	gnl|BL_ORD_ID|29431 sp|Q8CJ27|ASPM_MOUSE Abnormal spindle-like microcephaly-associated protein homolog OS=Mus musculus OX=10090 GN=Aspm PE=1 SV=2//1.21977e-08
LNC_101644	XLOC_165009	transcript	0.00286933	0.938992	-8.35425	8.6e-12	4.06e-10	novel_253	5.12059	479.192	-5.119	1.57e-14	3.65e-12	BC332_05390	767.101	1469.4	2562.27	12.6859	97.4603	16.6598	1599.59	42.2687	4.21594	1.17e-07	3.05e-06	gnl|BL_ORD_ID|97951 sp|P14720|DFRA_PETHY Dihydroflavonol 4-reductase OS=Petunia hybrida OX=4102 GN=DFRA PE=2 SV=2//0
LNC_151115	XLOC_243990	transcript	0.768697	2.77797	-1.85354	7.73e-09	2.21e-07	novel_253	5.12059	479.192	-5.119	1.57e-14	3.65e-12	BC332_01233	566.812	610.337	971.022	2282.19	1997.39	1544.92	716.057	1941.5	-1.40461	5.35e-06	9.57e-05	gnl|BL_ORD_ID|142272 sp|O81312|GAE3_ARATH UDP-glucuronate 4-epimerase 3 OS=Arabidopsis thaliana OX=3702 GN=GAE3 PE=2 SV=1//0
LNC_151115	XLOC_243990	transcript	0.768697	2.77797	-1.85354	7.73e-09	2.21e-07	novel_253	5.12059	479.192	-5.119	1.57e-14	3.65e-12	BC332_06232	628.439	777.156	319.324	55.8178	63.5135	94.4057	574.973	71.2456	2.89842	4.54e-14	3.34e-12	gnl|BL_ORD_ID|216897 sp|Q9FKS8|LHT1_ARATH Lysine histidine transporter 1 OS=Arabidopsis thaliana OX=3702 GN=LHT1 PE=1 SV=1//0
LNC_151115	XLOC_243990	transcript	0.768697	2.77797	-1.85354	7.73e-09	2.21e-07	novel_253	5.12059	479.192	-5.119	1.57e-14	3.65e-12	BC332_18481	1870.72	1291.6	1859.14	4514.9	4198.46	2742.21	1673.82	3818.52	-1.16347	9.56e-05	0.00117764	gnl|BL_ORD_ID|427425 sp|Q9ZUF6|SBT18_ARATH Subtilisin-like protease SBT1.8 OS=Arabidopsis thaliana OX=3702 GN=SBT1.8 PE=1 SV=1//0
LNC_151115	XLOC_243990	transcript	0.768697	2.77797	-1.85354	7.73e-09	2.21e-07	novel_253	5.12059	479.192	-5.119	1.57e-14	3.65e-12	BC332_33134	4810.2	3177.55	2130.11	1224.19	1088.49	1367.22	3372.62	1226.63	1.42175	9.78e-06	0.00016284	gnl|BL_ORD_ID|11970 sp|Q9SHF3|AGO2_ARATH Protein argonaute 2 OS=Arabidopsis thaliana OX=3702 GN=AGO2 PE=1 SV=1//0
LNC_151115	XLOC_243990	transcript	0.768697	2.77797	-1.85354	7.73e-09	2.21e-07	novel_253	5.12059	479.192	-5.119	1.57e-14	3.65e-12	BC332_33179	136.229	81.911	386.873	744.66	697.553	197.697	201.671	546.636	-1.34387	0.00718236	0.0422392	gnl|BL_ORD_ID|40648 sp|P00303|BABL_CUCSA Basic blue protein OS=Cucumis sativus OX=3659 PE=1 SV=1//6.33466e-36
LNC_151115	XLOC_243990	transcript	0.768697	2.77797	-1.85354	7.73e-09	2.21e-07	novel_253	5.12059	479.192	-5.119	1.57e-14	3.65e-12	BC332_09076	788.185	479.479	224.141	46.9377	38.3271	84.4098	497.268	56.5582	2.9793	1.45e-11	7.41e-10	gnl|BL_ORD_ID|110579 sp|Q9FNR3|E70E2_ARATH Exocyst complex component EXO70E2 OS=Arabidopsis thaliana OX=3702 GN=EXO70E2 PE=1 SV=1//6.18694e-163
LNC_151115	XLOC_243990	transcript	0.768697	2.77797	-1.85354	7.73e-09	2.21e-07	novel_253	5.12059	479.192	-5.119	1.57e-14	3.65e-12	BC332_28564	1058.21	920.999	1239.68	2891.11	2781.45	2566.72	1072.96	2746.43	-1.33263	3.93e-07	9.1e-06	gnl|BL_ORD_ID|207615 sp|Q9LZU5|KN5D_ARATH Kinesin-like protein KIN-5D OS=Arabidopsis thaliana OX=3702 GN=KIN5D PE=3 SV=1//0
LNC_151115	XLOC_243990	transcript	0.768697	2.77797	-1.85354	7.73e-09	2.21e-07	novel_253	5.12059	479.192	-5.119	1.57e-14	3.65e-12	BC332_10307	22.7049	3.99566	19.1902	0	0	0	15.2969	0	3.59006	0.000261669	0.00276088	gnl|BL_ORD_ID|429140 sp|O81905|SD18_ARATH Receptor-like serine/threonine-protein kinase SD1-8 OS=Arabidopsis thaliana OX=3702 GN=SD18 PE=1 SV=1//0
LNC_151115	XLOC_243990	transcript	0.768697	2.77797	-1.85354	7.73e-09	2.21e-07	novel_253	5.12059	479.192	-5.119	1.57e-14	3.65e-12	BC332_19515	781.697	1419.46	1064.67	215.66	215.727	314.315	1088.61	248.567	2.07484	1.33e-10	5.91e-09	gnl|BL_ORD_ID|48743 sp|H2DH21|C7A29_PANGI Cytochrome P450 CYP72A219 OS=Panax ginseng OX=4054 PE=2 SV=1//0
LNC_151115	XLOC_243990	transcript	0.768697	2.77797	-1.85354	7.73e-09	2.21e-07	novel_253	5.12059	479.192	-5.119	1.57e-14	3.65e-12	BC332_19504	331.654	338.632	188.831	6.34293	4.38024	8.88524	286.372	6.53614	5.11195	2.77e-26	8.2e-24	gnl|BL_ORD_ID|48743 sp|H2DH21|C7A29_PANGI Cytochrome P450 CYP72A219 OS=Panax ginseng OX=4054 PE=2 SV=1//0
LNC_151115	XLOC_243990	transcript	0.768697	2.77797	-1.85354	7.73e-09	2.21e-07	novel_253	5.12059	479.192	-5.119	1.57e-14	3.65e-12	BC332_05524	148.393	141.846	76.7606	2.53717	16.4259	8.88524	122.333	9.28277	3.40271	5.39e-10	2.16e-08	gnl|BL_ORD_ID|223371 sp|Q9FF31|LRL21_ARATH LEAF RUST 10 DISEASE-RESISTANCE LOCUS RECEPTOR-LIKE PROTEIN KINASE-like 2.1 OS=Arabidopsis thaliana OX=3702 GN=LRK10L-2.1 PE=3 SV=1//8.83975e-153
LNC_151115	XLOC_243990	transcript	0.768697	2.77797	-1.85354	7.73e-09	2.21e-07	novel_253	5.12059	479.192	-5.119	1.57e-14	3.65e-12	BC332_18964	1551.23	1608.25	1775.47	7030.5	5453.4	6665.04	1644.99	6382.98	-1.92435	6.97e-14	5e-12	gnl|BL_ORD_ID|275010 sp|Q93YU8|NRG2_ARATH Nitrate regulatory gene2 protein OS=Arabidopsis thaliana OX=3702 GN=NRG2 PE=1 SV=1//1.2101e-16
LNC_151115	XLOC_243990	transcript	0.768697	2.77797	-1.85354	7.73e-09	2.21e-07	novel_253	5.12059	479.192	-5.119	1.57e-14	3.65e-12	BC332_12591	2345.09	2494.29	2307.42	5786.02	5041.66	4232.71	2382.27	5020.13	-1.05766	4.43e-05	0.000601298	gnl|BL_ORD_ID|63028 sp|O24133|CHLD_TOBAC Magnesium-chelatase subunit ChlD, chloroplastic OS=Nicotiana tabacum OX=4097 GN=CHLD PE=2 SV=1//0
LNC_151115	XLOC_243990	transcript	0.768697	2.77797	-1.85354	7.73e-09	2.21e-07	novel_253	5.12059	479.192	-5.119	1.57e-14	3.65e-12	BC332_04944	269.215	186.797	462.099	1297.76	976.793	439.82	306.037	904.792	-1.49733	0.000230483	0.00247703	gnl|BL_ORD_ID|29431 sp|Q8CJ27|ASPM_MOUSE Abnormal spindle-like microcephaly-associated protein homolog OS=Mus musculus OX=10090 GN=Aspm PE=1 SV=2//1.21977e-08
LNC_151115	XLOC_243990	transcript	0.768697	2.77797	-1.85354	7.73e-09	2.21e-07	novel_253	5.12059	479.192	-5.119	1.57e-14	3.65e-12	BC332_05390	767.101	1469.4	2562.27	12.6859	97.4603	16.6598	1599.59	42.2687	4.21594	1.17e-07	3.05e-06	gnl|BL_ORD_ID|97951 sp|P14720|DFRA_PETHY Dihydroflavonol 4-reductase OS=Petunia hybrida OX=4102 GN=DFRA PE=2 SV=2//0
LNC_251648	XLOC_402451	transcript	0.626614	0.133044	2.23567	0.00574735	0.0337654	novel_253	5.12059	479.192	-5.119	1.57e-14	3.65e-12	BC332_01233	566.812	610.337	971.022	2282.19	1997.39	1544.92	716.057	1941.5	-1.40461	5.35e-06	9.57e-05	gnl|BL_ORD_ID|142272 sp|O81312|GAE3_ARATH UDP-glucuronate 4-epimerase 3 OS=Arabidopsis thaliana OX=3702 GN=GAE3 PE=2 SV=1//0
LNC_251648	XLOC_402451	transcript	0.626614	0.133044	2.23567	0.00574735	0.0337654	novel_253	5.12059	479.192	-5.119	1.57e-14	3.65e-12	BC332_06232	628.439	777.156	319.324	55.8178	63.5135	94.4057	574.973	71.2456	2.89842	4.54e-14	3.34e-12	gnl|BL_ORD_ID|216897 sp|Q9FKS8|LHT1_ARATH Lysine histidine transporter 1 OS=Arabidopsis thaliana OX=3702 GN=LHT1 PE=1 SV=1//0
LNC_251648	XLOC_402451	transcript	0.626614	0.133044	2.23567	0.00574735	0.0337654	novel_253	5.12059	479.192	-5.119	1.57e-14	3.65e-12	BC332_18481	1870.72	1291.6	1859.14	4514.9	4198.46	2742.21	1673.82	3818.52	-1.16347	9.56e-05	0.00117764	gnl|BL_ORD_ID|427425 sp|Q9ZUF6|SBT18_ARATH Subtilisin-like protease SBT1.8 OS=Arabidopsis thaliana OX=3702 GN=SBT1.8 PE=1 SV=1//0
LNC_251648	XLOC_402451	transcript	0.626614	0.133044	2.23567	0.00574735	0.0337654	novel_253	5.12059	479.192	-5.119	1.57e-14	3.65e-12	BC332_33134	4810.2	3177.55	2130.11	1224.19	1088.49	1367.22	3372.62	1226.63	1.42175	9.78e-06	0.00016284	gnl|BL_ORD_ID|11970 sp|Q9SHF3|AGO2_ARATH Protein argonaute 2 OS=Arabidopsis thaliana OX=3702 GN=AGO2 PE=1 SV=1//0
LNC_251648	XLOC_402451	transcript	0.626614	0.133044	2.23567	0.00574735	0.0337654	novel_253	5.12059	479.192	-5.119	1.57e-14	3.65e-12	BC332_33179	136.229	81.911	386.873	744.66	697.553	197.697	201.671	546.636	-1.34387	0.00718236	0.0422392	gnl|BL_ORD_ID|40648 sp|P00303|BABL_CUCSA Basic blue protein OS=Cucumis sativus OX=3659 PE=1 SV=1//6.33466e-36
LNC_251648	XLOC_402451	transcript	0.626614	0.133044	2.23567	0.00574735	0.0337654	novel_253	5.12059	479.192	-5.119	1.57e-14	3.65e-12	BC332_09076	788.185	479.479	224.141	46.9377	38.3271	84.4098	497.268	56.5582	2.9793	1.45e-11	7.41e-10	gnl|BL_ORD_ID|110579 sp|Q9FNR3|E70E2_ARATH Exocyst complex component EXO70E2 OS=Arabidopsis thaliana OX=3702 GN=EXO70E2 PE=1 SV=1//6.18694e-163
LNC_251648	XLOC_402451	transcript	0.626614	0.133044	2.23567	0.00574735	0.0337654	novel_253	5.12059	479.192	-5.119	1.57e-14	3.65e-12	BC332_28564	1058.21	920.999	1239.68	2891.11	2781.45	2566.72	1072.96	2746.43	-1.33263	3.93e-07	9.1e-06	gnl|BL_ORD_ID|207615 sp|Q9LZU5|KN5D_ARATH Kinesin-like protein KIN-5D OS=Arabidopsis thaliana OX=3702 GN=KIN5D PE=3 SV=1//0
LNC_251648	XLOC_402451	transcript	0.626614	0.133044	2.23567	0.00574735	0.0337654	novel_253	5.12059	479.192	-5.119	1.57e-14	3.65e-12	BC332_10307	22.7049	3.99566	19.1902	0	0	0	15.2969	0	3.59006	0.000261669	0.00276088	gnl|BL_ORD_ID|429140 sp|O81905|SD18_ARATH Receptor-like serine/threonine-protein kinase SD1-8 OS=Arabidopsis thaliana OX=3702 GN=SD18 PE=1 SV=1//0
LNC_251648	XLOC_402451	transcript	0.626614	0.133044	2.23567	0.00574735	0.0337654	novel_253	5.12059	479.192	-5.119	1.57e-14	3.65e-12	BC332_19515	781.697	1419.46	1064.67	215.66	215.727	314.315	1088.61	248.567	2.07484	1.33e-10	5.91e-09	gnl|BL_ORD_ID|48743 sp|H2DH21|C7A29_PANGI Cytochrome P450 CYP72A219 OS=Panax ginseng OX=4054 PE=2 SV=1//0
LNC_251648	XLOC_402451	transcript	0.626614	0.133044	2.23567	0.00574735	0.0337654	novel_253	5.12059	479.192	-5.119	1.57e-14	3.65e-12	BC332_19504	331.654	338.632	188.831	6.34293	4.38024	8.88524	286.372	6.53614	5.11195	2.77e-26	8.2e-24	gnl|BL_ORD_ID|48743 sp|H2DH21|C7A29_PANGI Cytochrome P450 CYP72A219 OS=Panax ginseng OX=4054 PE=2 SV=1//0
LNC_251648	XLOC_402451	transcript	0.626614	0.133044	2.23567	0.00574735	0.0337654	novel_253	5.12059	479.192	-5.119	1.57e-14	3.65e-12	BC332_05524	148.393	141.846	76.7606	2.53717	16.4259	8.88524	122.333	9.28277	3.40271	5.39e-10	2.16e-08	gnl|BL_ORD_ID|223371 sp|Q9FF31|LRL21_ARATH LEAF RUST 10 DISEASE-RESISTANCE LOCUS RECEPTOR-LIKE PROTEIN KINASE-like 2.1 OS=Arabidopsis thaliana OX=3702 GN=LRK10L-2.1 PE=3 SV=1//8.83975e-153
LNC_251648	XLOC_402451	transcript	0.626614	0.133044	2.23567	0.00574735	0.0337654	novel_253	5.12059	479.192	-5.119	1.57e-14	3.65e-12	BC332_18964	1551.23	1608.25	1775.47	7030.5	5453.4	6665.04	1644.99	6382.98	-1.92435	6.97e-14	5e-12	gnl|BL_ORD_ID|275010 sp|Q93YU8|NRG2_ARATH Nitrate regulatory gene2 protein OS=Arabidopsis thaliana OX=3702 GN=NRG2 PE=1 SV=1//1.2101e-16
LNC_251648	XLOC_402451	transcript	0.626614	0.133044	2.23567	0.00574735	0.0337654	novel_253	5.12059	479.192	-5.119	1.57e-14	3.65e-12	BC332_12591	2345.09	2494.29	2307.42	5786.02	5041.66	4232.71	2382.27	5020.13	-1.05766	4.43e-05	0.000601298	gnl|BL_ORD_ID|63028 sp|O24133|CHLD_TOBAC Magnesium-chelatase subunit ChlD, chloroplastic OS=Nicotiana tabacum OX=4097 GN=CHLD PE=2 SV=1//0
LNC_251648	XLOC_402451	transcript	0.626614	0.133044	2.23567	0.00574735	0.0337654	novel_253	5.12059	479.192	-5.119	1.57e-14	3.65e-12	BC332_04944	269.215	186.797	462.099	1297.76	976.793	439.82	306.037	904.792	-1.49733	0.000230483	0.00247703	gnl|BL_ORD_ID|29431 sp|Q8CJ27|ASPM_MOUSE Abnormal spindle-like microcephaly-associated protein homolog OS=Mus musculus OX=10090 GN=Aspm PE=1 SV=2//1.21977e-08
LNC_251648	XLOC_402451	transcript	0.626614	0.133044	2.23567	0.00574735	0.0337654	novel_253	5.12059	479.192	-5.119	1.57e-14	3.65e-12	BC332_05390	767.101	1469.4	2562.27	12.6859	97.4603	16.6598	1599.59	42.2687	4.21594	1.17e-07	3.05e-06	gnl|BL_ORD_ID|97951 sp|P14720|DFRA_PETHY Dihydroflavonol 4-reductase OS=Petunia hybrida OX=4102 GN=DFRA PE=2 SV=2//0
LNC_142879	XLOC_230719	transcript	0.606204	6.42016	-3.40473	5.78e-05	0.000691326	novel_253	5.12059	479.192	-5.119	1.57e-14	3.65e-12	BC332_01233	566.812	610.337	971.022	2282.19	1997.39	1544.92	716.057	1941.5	-1.40461	5.35e-06	9.57e-05	gnl|BL_ORD_ID|142272 sp|O81312|GAE3_ARATH UDP-glucuronate 4-epimerase 3 OS=Arabidopsis thaliana OX=3702 GN=GAE3 PE=2 SV=1//0
LNC_142879	XLOC_230719	transcript	0.606204	6.42016	-3.40473	5.78e-05	0.000691326	novel_253	5.12059	479.192	-5.119	1.57e-14	3.65e-12	BC332_06232	628.439	777.156	319.324	55.8178	63.5135	94.4057	574.973	71.2456	2.89842	4.54e-14	3.34e-12	gnl|BL_ORD_ID|216897 sp|Q9FKS8|LHT1_ARATH Lysine histidine transporter 1 OS=Arabidopsis thaliana OX=3702 GN=LHT1 PE=1 SV=1//0
LNC_142879	XLOC_230719	transcript	0.606204	6.42016	-3.40473	5.78e-05	0.000691326	novel_253	5.12059	479.192	-5.119	1.57e-14	3.65e-12	BC332_18481	1870.72	1291.6	1859.14	4514.9	4198.46	2742.21	1673.82	3818.52	-1.16347	9.56e-05	0.00117764	gnl|BL_ORD_ID|427425 sp|Q9ZUF6|SBT18_ARATH Subtilisin-like protease SBT1.8 OS=Arabidopsis thaliana OX=3702 GN=SBT1.8 PE=1 SV=1//0
LNC_142879	XLOC_230719	transcript	0.606204	6.42016	-3.40473	5.78e-05	0.000691326	novel_253	5.12059	479.192	-5.119	1.57e-14	3.65e-12	BC332_33134	4810.2	3177.55	2130.11	1224.19	1088.49	1367.22	3372.62	1226.63	1.42175	9.78e-06	0.00016284	gnl|BL_ORD_ID|11970 sp|Q9SHF3|AGO2_ARATH Protein argonaute 2 OS=Arabidopsis thaliana OX=3702 GN=AGO2 PE=1 SV=1//0
LNC_142879	XLOC_230719	transcript	0.606204	6.42016	-3.40473	5.78e-05	0.000691326	novel_253	5.12059	479.192	-5.119	1.57e-14	3.65e-12	BC332_33179	136.229	81.911	386.873	744.66	697.553	197.697	201.671	546.636	-1.34387	0.00718236	0.0422392	gnl|BL_ORD_ID|40648 sp|P00303|BABL_CUCSA Basic blue protein OS=Cucumis sativus OX=3659 PE=1 SV=1//6.33466e-36
LNC_142879	XLOC_230719	transcript	0.606204	6.42016	-3.40473	5.78e-05	0.000691326	novel_253	5.12059	479.192	-5.119	1.57e-14	3.65e-12	BC332_09076	788.185	479.479	224.141	46.9377	38.3271	84.4098	497.268	56.5582	2.9793	1.45e-11	7.41e-10	gnl|BL_ORD_ID|110579 sp|Q9FNR3|E70E2_ARATH Exocyst complex component EXO70E2 OS=Arabidopsis thaliana OX=3702 GN=EXO70E2 PE=1 SV=1//6.18694e-163
LNC_142879	XLOC_230719	transcript	0.606204	6.42016	-3.40473	5.78e-05	0.000691326	novel_253	5.12059	479.192	-5.119	1.57e-14	3.65e-12	BC332_28564	1058.21	920.999	1239.68	2891.11	2781.45	2566.72	1072.96	2746.43	-1.33263	3.93e-07	9.1e-06	gnl|BL_ORD_ID|207615 sp|Q9LZU5|KN5D_ARATH Kinesin-like protein KIN-5D OS=Arabidopsis thaliana OX=3702 GN=KIN5D PE=3 SV=1//0
LNC_142879	XLOC_230719	transcript	0.606204	6.42016	-3.40473	5.78e-05	0.000691326	novel_253	5.12059	479.192	-5.119	1.57e-14	3.65e-12	BC332_10307	22.7049	3.99566	19.1902	0	0	0	15.2969	0	3.59006	0.000261669	0.00276088	gnl|BL_ORD_ID|429140 sp|O81905|SD18_ARATH Receptor-like serine/threonine-protein kinase SD1-8 OS=Arabidopsis thaliana OX=3702 GN=SD18 PE=1 SV=1//0
LNC_142879	XLOC_230719	transcript	0.606204	6.42016	-3.40473	5.78e-05	0.000691326	novel_253	5.12059	479.192	-5.119	1.57e-14	3.65e-12	BC332_19515	781.697	1419.46	1064.67	215.66	215.727	314.315	1088.61	248.567	2.07484	1.33e-10	5.91e-09	gnl|BL_ORD_ID|48743 sp|H2DH21|C7A29_PANGI Cytochrome P450 CYP72A219 OS=Panax ginseng OX=4054 PE=2 SV=1//0
LNC_142879	XLOC_230719	transcript	0.606204	6.42016	-3.40473	5.78e-05	0.000691326	novel_253	5.12059	479.192	-5.119	1.57e-14	3.65e-12	BC332_19504	331.654	338.632	188.831	6.34293	4.38024	8.88524	286.372	6.53614	5.11195	2.77e-26	8.2e-24	gnl|BL_ORD_ID|48743 sp|H2DH21|C7A29_PANGI Cytochrome P450 CYP72A219 OS=Panax ginseng OX=4054 PE=2 SV=1//0
LNC_142879	XLOC_230719	transcript	0.606204	6.42016	-3.40473	5.78e-05	0.000691326	novel_253	5.12059	479.192	-5.119	1.57e-14	3.65e-12	BC332_05524	148.393	141.846	76.7606	2.53717	16.4259	8.88524	122.333	9.28277	3.40271	5.39e-10	2.16e-08	gnl|BL_ORD_ID|223371 sp|Q9FF31|LRL21_ARATH LEAF RUST 10 DISEASE-RESISTANCE LOCUS RECEPTOR-LIKE PROTEIN KINASE-like 2.1 OS=Arabidopsis thaliana OX=3702 GN=LRK10L-2.1 PE=3 SV=1//8.83975e-153
LNC_142879	XLOC_230719	transcript	0.606204	6.42016	-3.40473	5.78e-05	0.000691326	novel_253	5.12059	479.192	-5.119	1.57e-14	3.65e-12	BC332_18964	1551.23	1608.25	1775.47	7030.5	5453.4	6665.04	1644.99	6382.98	-1.92435	6.97e-14	5e-12	gnl|BL_ORD_ID|275010 sp|Q93YU8|NRG2_ARATH Nitrate regulatory gene2 protein OS=Arabidopsis thaliana OX=3702 GN=NRG2 PE=1 SV=1//1.2101e-16
LNC_142879	XLOC_230719	transcript	0.606204	6.42016	-3.40473	5.78e-05	0.000691326	novel_253	5.12059	479.192	-5.119	1.57e-14	3.65e-12	BC332_12591	2345.09	2494.29	2307.42	5786.02	5041.66	4232.71	2382.27	5020.13	-1.05766	4.43e-05	0.000601298	gnl|BL_ORD_ID|63028 sp|O24133|CHLD_TOBAC Magnesium-chelatase subunit ChlD, chloroplastic OS=Nicotiana tabacum OX=4097 GN=CHLD PE=2 SV=1//0
LNC_142879	XLOC_230719	transcript	0.606204	6.42016	-3.40473	5.78e-05	0.000691326	novel_253	5.12059	479.192	-5.119	1.57e-14	3.65e-12	BC332_04944	269.215	186.797	462.099	1297.76	976.793	439.82	306.037	904.792	-1.49733	0.000230483	0.00247703	gnl|BL_ORD_ID|29431 sp|Q8CJ27|ASPM_MOUSE Abnormal spindle-like microcephaly-associated protein homolog OS=Mus musculus OX=10090 GN=Aspm PE=1 SV=2//1.21977e-08
LNC_142879	XLOC_230719	transcript	0.606204	6.42016	-3.40473	5.78e-05	0.000691326	novel_253	5.12059	479.192	-5.119	1.57e-14	3.65e-12	BC332_05390	767.101	1469.4	2562.27	12.6859	97.4603	16.6598	1599.59	42.2687	4.21594	1.17e-07	3.05e-06	gnl|BL_ORD_ID|97951 sp|P14720|DFRA_PETHY Dihydroflavonol 4-reductase OS=Petunia hybrida OX=4102 GN=DFRA PE=2 SV=2//0
LNC_083297	XLOC_136252	transcript	1.25394	0.238682	2.39331	4.14e-06	6.72e-05	sly-miR482a	190.345	1118.97	-2.2389	4.82e-05	0.0027951	BC332_04764	231.104	583.366	479.754	125.59	139.073	158.824	431.408	141.162	1.55451	3.01e-05	0.000429539	gnl|BL_ORD_ID|119910 sp|Q9M0Y3|ENT3_ARATH Equilibrative nucleotide transporter 3 OS=Arabidopsis thaliana OX=3702 GN=ENT3 PE=1 SV=1//0
LNC_083297	XLOC_136252	transcript	1.25394	0.238682	2.39331	4.14e-06	6.72e-05	sly-miR482a	190.345	1118.97	-2.2389	4.82e-05	0.0027951	BC332_12732	68.1147	98.8926	62.1761	0	2.19012	2.22131	76.3945	1.47048	4.77541	6.17e-12	3.35e-10	gnl|BL_ORD_ID|337270 sp|Q6L438|R1A6_SOLDE Putative late blight resistance protein homolog R1A-6 OS=Solanum demissum OX=50514 GN=R1A-6 PE=3 SV=2//7.82201e-08
LNC_083297	XLOC_136252	transcript	1.25394	0.238682	2.39331	4.14e-06	6.72e-05	sly-miR482a	190.345	1118.97	-2.2389	4.82e-05	0.0027951	BC332_27587	387.605	430.532	335.444	97.6811	145.643	119.951	384.527	121.092	1.62163	5.46e-07	1.22e-05	gnl|BL_ORD_ID|314220 sp|Q947D2|PRAF1_ARATH PH, RCC1 and FYVE domains-containing protein 1 OS=Arabidopsis thaliana OX=3702 GN=PRAF1 PE=1 SV=1//1.15363e-28
LNC_083297	XLOC_136252	transcript	1.25394	0.238682	2.39331	4.14e-06	6.72e-05	sly-miR482a	190.345	1118.97	-2.2389	4.82e-05	0.0027951	BC332_22952	52.7078	19.9783	172.711	502.36	422.693	118.84	81.7992	347.964	-1.91149	0.000654188	0.00593445	gnl|BL_ORD_ID|308290 sp|Q9SCP2|PLY12_ARATH Probable pectate lyase 12 OS=Arabidopsis thaliana OX=3702 GN=At3g53190 PE=2 SV=2//0
LNC_083297	XLOC_136252	transcript	1.25394	0.238682	2.39331	4.14e-06	6.72e-05	sly-miR482a	190.345	1118.97	-2.2389	4.82e-05	0.0027951	BC332_21438	53.5187	28.9685	52.9648	209.317	204.776	77.7459	45.1507	163.946	-1.75584	0.000125831	0.00148711	gnl|BL_ORD_ID|287180 sp|Q6EWX0|ORC5_ARATH Origin of replication complex subunit 5 OS=Arabidopsis thaliana OX=3702 GN=ORC5 PE=1 SV=1//0
LNC_083297	XLOC_136252	transcript	1.25394	0.238682	2.39331	4.14e-06	6.72e-05	sly-miR482a	190.345	1118.97	-2.2389	4.82e-05	0.0027951	BC332_09787	227.049	209.772	121.282	0	2.19012	0	186.034	0.73004	6.50537	6.71e-21	1.16e-18	gnl|BL_ORD_ID|475791 sp|Q40392|TMVRN_NICGU TMV resistance protein N OS=Nicotiana glutinosa OX=35889 GN=N PE=1 SV=1//1.94445e-109
LNC_083297	XLOC_136252	transcript	1.25394	0.238682	2.39331	4.14e-06	6.72e-05	sly-miR482a	190.345	1118.97	-2.2389	4.82e-05	0.0027951	BC332_06475	716.826	523.431	409.902	164.916	127.027	218.799	550.053	170.247	1.64261	1.56e-06	3.17e-05	gnl|BL_ORD_ID|223360 sp|O48837|LRKS2_ARATH Receptor like protein kinase S.2 OS=Arabidopsis thaliana OX=3702 GN=LECRKS2 PE=2 SV=2//5.15086e-42
LNC_046569	XLOC_076686	transcript	0.196599	1.02125	-2.37701	6.64e-08	1.58e-06	sly-miR482a	190.345	1118.97	-2.2389	4.82e-05	0.0027951	BC332_04764	231.104	583.366	479.754	125.59	139.073	158.824	431.408	141.162	1.55451	3.01e-05	0.000429539	gnl|BL_ORD_ID|119910 sp|Q9M0Y3|ENT3_ARATH Equilibrative nucleotide transporter 3 OS=Arabidopsis thaliana OX=3702 GN=ENT3 PE=1 SV=1//0
LNC_046569	XLOC_076686	transcript	0.196599	1.02125	-2.37701	6.64e-08	1.58e-06	sly-miR482a	190.345	1118.97	-2.2389	4.82e-05	0.0027951	BC332_12732	68.1147	98.8926	62.1761	0	2.19012	2.22131	76.3945	1.47048	4.77541	6.17e-12	3.35e-10	gnl|BL_ORD_ID|337270 sp|Q6L438|R1A6_SOLDE Putative late blight resistance protein homolog R1A-6 OS=Solanum demissum OX=50514 GN=R1A-6 PE=3 SV=2//7.82201e-08
LNC_046569	XLOC_076686	transcript	0.196599	1.02125	-2.37701	6.64e-08	1.58e-06	sly-miR482a	190.345	1118.97	-2.2389	4.82e-05	0.0027951	BC332_27587	387.605	430.532	335.444	97.6811	145.643	119.951	384.527	121.092	1.62163	5.46e-07	1.22e-05	gnl|BL_ORD_ID|314220 sp|Q947D2|PRAF1_ARATH PH, RCC1 and FYVE domains-containing protein 1 OS=Arabidopsis thaliana OX=3702 GN=PRAF1 PE=1 SV=1//1.15363e-28
LNC_046569	XLOC_076686	transcript	0.196599	1.02125	-2.37701	6.64e-08	1.58e-06	sly-miR482a	190.345	1118.97	-2.2389	4.82e-05	0.0027951	BC332_22952	52.7078	19.9783	172.711	502.36	422.693	118.84	81.7992	347.964	-1.91149	0.000654188	0.00593445	gnl|BL_ORD_ID|308290 sp|Q9SCP2|PLY12_ARATH Probable pectate lyase 12 OS=Arabidopsis thaliana OX=3702 GN=At3g53190 PE=2 SV=2//0
LNC_046569	XLOC_076686	transcript	0.196599	1.02125	-2.37701	6.64e-08	1.58e-06	sly-miR482a	190.345	1118.97	-2.2389	4.82e-05	0.0027951	BC332_21438	53.5187	28.9685	52.9648	209.317	204.776	77.7459	45.1507	163.946	-1.75584	0.000125831	0.00148711	gnl|BL_ORD_ID|287180 sp|Q6EWX0|ORC5_ARATH Origin of replication complex subunit 5 OS=Arabidopsis thaliana OX=3702 GN=ORC5 PE=1 SV=1//0
LNC_046569	XLOC_076686	transcript	0.196599	1.02125	-2.37701	6.64e-08	1.58e-06	sly-miR482a	190.345	1118.97	-2.2389	4.82e-05	0.0027951	BC332_09787	227.049	209.772	121.282	0	2.19012	0	186.034	0.73004	6.50537	6.71e-21	1.16e-18	gnl|BL_ORD_ID|475791 sp|Q40392|TMVRN_NICGU TMV resistance protein N OS=Nicotiana glutinosa OX=35889 GN=N PE=1 SV=1//1.94445e-109
LNC_046569	XLOC_076686	transcript	0.196599	1.02125	-2.37701	6.64e-08	1.58e-06	sly-miR482a	190.345	1118.97	-2.2389	4.82e-05	0.0027951	BC332_06475	716.826	523.431	409.902	164.916	127.027	218.799	550.053	170.247	1.64261	1.56e-06	3.17e-05	gnl|BL_ORD_ID|223360 sp|O48837|LRKS2_ARATH Receptor like protein kinase S.2 OS=Arabidopsis thaliana OX=3702 GN=LECRKS2 PE=2 SV=2//5.15086e-42
LNC_183762	XLOC_296109	transcript	0.161894	0.90687	-2.48585	1.27e-06	2.32e-05	sly-miR171a	32.1205	120.178	-1.6257	0.0057175	0.16581	BC332_00174	178.396	163.822	204.951	27.9089	28.4716	26.6557	182.39	27.6787	2.61461	2.91e-11	1.42e-09	gnl|BL_ORD_ID|3843 sp|Q9LYS2|AB10C_ARATH ABC transporter C family member 10 OS=Arabidopsis thaliana OX=3702 GN=ABCC10 PE=2 SV=2//5.48185e-11
LNC_183762	XLOC_296109	transcript	0.161894	0.90687	-2.48585	1.27e-06	2.32e-05	sly-miR171a	32.1205	120.178	-1.6257	0.0057175	0.16581	BC332_25193	71.3583	75.9175	243.331	698.991	535.484	355.41	130.202	529.962	-1.92249	1.26e-05	0.000202657	gnl|BL_ORD_ID|306298 sp|Q9SIE7|PLAT2_ARATH PLAT domain-containing protein 2 OS=Arabidopsis thaliana OX=3702 GN=PLAT2 PE=2 SV=1//2.17682e-63
LNC_183762	XLOC_296109	transcript	0.161894	0.90687	-2.48585	1.27e-06	2.32e-05	sly-miR171a	32.1205	120.178	-1.6257	0.0057175	0.16581	BC332_08470	4595.31	3739.94	2952.98	466.84	534.389	525.34	3762.74	508.856	2.83117	2.5e-24	5.83e-22	gnl|BL_ORD_ID|1977 sp|P31687|4CL2_SOYBN 4-coumarate--CoA ligase 2 OS=Glycine max OX=3847 PE=2 SV=2//0

## Sheet: HNCy01_vs_HNCc22
Supplementary Table 10. Information of HNCy01_vs_HNCc22 DE miRNA, DE lncRNA and DE mRNA
transcript_id	gene_id	feature_id	HNCy01_FPKM	HNCc22_FPKM	log2(foldchange)	pvalue	qvalue	sRNA	HNCy01_readcount	HNCc22_readcount	log2FoldChange	pval	padj	gene_id	HNCy01_1	HNCy01_2	HNCy01_3	HNCc22_1	HNCc22_2	HNCc22_3	HNCy01	HNCc22	log2FoldChange	pval	padj	Decription
LNC_227456	XLOC_363674	transcript	0.320261	0	Inf	0.000300124	0.0126902	sly-miR171a	33.9383	185.048	-1.9654	0.0012131	0.052693	BC332_00174	177.272	163.206	202.457	19.0966	38.9292	9.07544	180.978	22.3671	2.88162	9.8448e-06	0.000391934	gnl|BL_ORD_ID|3843 sp|Q9LYS2|AB10C_ARATH ABC transporter C family member 10 OS=Arabidopsis thaliana OX=3702 GN=ABCC10 PE=2 SV=2//5.48185e-11
LNC_227456	XLOC_363674	transcript	0.320261	0	Inf	0.000300124	0.0126902	sly-miR171a	33.9383	185.048	-1.9654	0.0012131	0.052693	BC332_08470	4566.37	3725.88	2917.05	582.445	594.182	464.36	3736.43	546.996	2.71605	7.6553e-09	7.23745e-07	gnl|BL_ORD_ID|1977 sp|P31687|4CL2_SOYBN 4-coumarate--CoA ligase 2 OS=Glycine max OX=3847 PE=2 SV=2//0
LNC_227456	XLOC_363674	transcript	0.320261	0	Inf	0.000300124	0.0126902	sly-miR171a	33.9383	185.048	-1.9654	0.0012131	0.052693	BC332_25193	70.9088	75.6322	240.37	498.632	993.719	834.94	128.97	775.764	-2.50012	3.47954e-05	0.00113427	gnl|BL_ORD_ID|306298 sp|Q9SIE7|PLAT2_ARATH PLAT domain-containing protein 2 OS=Arabidopsis thaliana OX=3702 GN=PLAT2 PE=2 SV=1//2.17682e-63
LNC_049094	XLOC_081610	transcript	2.26011	0	Inf	2.19096e-11	1.69369e-08	novel_84	10.2315	38.0626	-1.3605	0.049278	0.40079	BC332_14376	3257.78	3892.07	2369.58	541.069	721.215	978.635	3173.14	746.973	2.04117	3.41109e-05	0.00111509	-//-
LNC_049094	XLOC_081610	transcript	2.26011	0	Inf	2.19096e-11	1.69369e-08	novel_84	10.2315	38.0626	-1.3605	0.049278	0.40079	BC332_24638	368.242	573.212	528.511	1538.33	1209.88	1574.59	489.989	1440.93	-1.524	0.00141933	0.0225171	gnl|BL_ORD_ID|490 sp|Q9STR4|1A17_ARATH 1-aminocyclopropane-1-carboxylate synthase 7 OS=Arabidopsis thaliana OX=3702 GN=ACS7 PE=1 SV=1//0
LNC_049094	XLOC_081610	transcript	2.26011	0	Inf	2.19096e-11	1.69369e-08	novel_84	10.2315	38.0626	-1.3605	0.049278	0.40079	BC332_22743	62.851	78.6177	66.7274	185.661	284.798	331.254	69.3987	267.237	-1.89301	0.000467754	0.00932294	-//-
LNC_049094	XLOC_081610	transcript	2.26011	0	Inf	2.19096e-11	1.69369e-08	novel_84	10.2315	38.0626	-1.3605	0.049278	0.40079	BC332_19100	164.379	49.758	141.796	769.167	839.027	272.263	118.644	626.819	-2.31581	0.00018162	0.00432785	gnl|BL_ORD_ID|69221 sp|Q564K3|CND2_ARATH Condensin complex subunit 2 OS=Arabidopsis thaliana OX=3702 GN=CAPH PE=1 SV=1//1.16632e-150
LNC_049094	XLOC_081610	transcript	2.26011	0	Inf	2.19096e-11	1.69369e-08	novel_84	10.2315	38.0626	-1.3605	0.049278	0.40079	BC332_12494	253.821	279.64	103.882	10.6092	16.3912	37.8143	212.448	21.6049	3.17522	2.58284e-06	0.000126107	gnl|BL_ORD_ID|385382 sp|Q9SKK2|RLP21_ARATH Receptor like protein 21 OS=Arabidopsis thaliana OX=3702 GN=RLP21 PE=3 SV=2//6.19268e-19
LNC_049094	XLOC_081610	transcript	2.26011	0	Inf	2.19096e-11	1.69369e-08	novel_84	10.2315	38.0626	-1.3605	0.049278	0.40079	BC332_23141	156.322	55.729	192.6	2444.36	1693.42	310.078	134.883	1482.62	-3.30688	1.33814e-06	7.30781e-05	gnl|BL_ORD_ID|207545 sp|Q8L7Y8|KN12B_ARATH Kinesin-like protein KIN-12B OS=Arabidopsis thaliana OX=3702 GN=KIN12B PE=1 SV=1//0
LNC_053689	XLOC_088362	transcript	5.13466	43.2484	-3.07431	0.00106182	0.0352731	novel_84	10.2315	38.0626	-1.3605	0.049278	0.40079	BC332_14376	3257.78	3892.07	2369.58	541.069	721.215	978.635	3173.14	746.973	2.04117	3.41109e-05	0.00111509	-//-
LNC_053689	XLOC_088362	transcript	5.13466	43.2484	-3.07431	0.00106182	0.0352731	novel_84	10.2315	38.0626	-1.3605	0.049278	0.40079	BC332_24638	368.242	573.212	528.511	1538.33	1209.88	1574.59	489.989	1440.93	-1.524	0.00141933	0.0225171	gnl|BL_ORD_ID|490 sp|Q9STR4|1A17_ARATH 1-aminocyclopropane-1-carboxylate synthase 7 OS=Arabidopsis thaliana OX=3702 GN=ACS7 PE=1 SV=1//0
LNC_053689	XLOC_088362	transcript	5.13466	43.2484	-3.07431	0.00106182	0.0352731	novel_84	10.2315	38.0626	-1.3605	0.049278	0.40079	BC332_22743	62.851	78.6177	66.7274	185.661	284.798	331.254	69.3987	267.237	-1.89301	0.000467754	0.00932294	-//-
LNC_053689	XLOC_088362	transcript	5.13466	43.2484	-3.07431	0.00106182	0.0352731	novel_84	10.2315	38.0626	-1.3605	0.049278	0.40079	BC332_19100	164.379	49.758	141.796	769.167	839.027	272.263	118.644	626.819	-2.31581	0.00018162	0.00432785	gnl|BL_ORD_ID|69221 sp|Q564K3|CND2_ARATH Condensin complex subunit 2 OS=Arabidopsis thaliana OX=3702 GN=CAPH PE=1 SV=1//1.16632e-150
LNC_053689	XLOC_088362	transcript	5.13466	43.2484	-3.07431	0.00106182	0.0352731	novel_84	10.2315	38.0626	-1.3605	0.049278	0.40079	BC332_12494	253.821	279.64	103.882	10.6092	16.3912	37.8143	212.448	21.6049	3.17522	2.58284e-06	0.000126107	gnl|BL_ORD_ID|385382 sp|Q9SKK2|RLP21_ARATH Receptor like protein 21 OS=Arabidopsis thaliana OX=3702 GN=RLP21 PE=3 SV=2//6.19268e-19
LNC_053689	XLOC_088362	transcript	5.13466	43.2484	-3.07431	0.00106182	0.0352731	novel_84	10.2315	38.0626	-1.3605	0.049278	0.40079	BC332_23141	156.322	55.729	192.6	2444.36	1693.42	310.078	134.883	1482.62	-3.30688	1.33814e-06	7.30781e-05	gnl|BL_ORD_ID|207545 sp|Q8L7Y8|KN12B_ARATH Kinesin-like protein KIN-12B OS=Arabidopsis thaliana OX=3702 GN=KIN12B PE=1 SV=1//0
LNC_042076	XLOC_069368	transcript	1.11081	0.0712637	3.9623	0.00149356	0.0458702	novel_84	10.2315	38.0626	-1.3605	0.049278	0.40079	BC332_14376	3257.78	3892.07	2369.58	541.069	721.215	978.635	3173.14	746.973	2.04117	3.41109e-05	0.00111509	-//-
LNC_042076	XLOC_069368	transcript	1.11081	0.0712637	3.9623	0.00149356	0.0458702	novel_84	10.2315	38.0626	-1.3605	0.049278	0.40079	BC332_24638	368.242	573.212	528.511	1538.33	1209.88	1574.59	489.989	1440.93	-1.524	0.00141933	0.0225171	gnl|BL_ORD_ID|490 sp|Q9STR4|1A17_ARATH 1-aminocyclopropane-1-carboxylate synthase 7 OS=Arabidopsis thaliana OX=3702 GN=ACS7 PE=1 SV=1//0
LNC_042076	XLOC_069368	transcript	1.11081	0.0712637	3.9623	0.00149356	0.0458702	novel_84	10.2315	38.0626	-1.3605	0.049278	0.40079	BC332_22743	62.851	78.6177	66.7274	185.661	284.798	331.254	69.3987	267.237	-1.89301	0.000467754	0.00932294	-//-
LNC_042076	XLOC_069368	transcript	1.11081	0.0712637	3.9623	0.00149356	0.0458702	novel_84	10.2315	38.0626	-1.3605	0.049278	0.40079	BC332_19100	164.379	49.758	141.796	769.167	839.027	272.263	118.644	626.819	-2.31581	0.00018162	0.00432785	gnl|BL_ORD_ID|69221 sp|Q564K3|CND2_ARATH Condensin complex subunit 2 OS=Arabidopsis thaliana OX=3702 GN=CAPH PE=1 SV=1//1.16632e-150
LNC_042076	XLOC_069368	transcript	1.11081	0.0712637	3.9623	0.00149356	0.0458702	novel_84	10.2315	38.0626	-1.3605	0.049278	0.40079	BC332_12494	253.821	279.64	103.882	10.6092	16.3912	37.8143	212.448	21.6049	3.17522	2.58284e-06	0.000126107	gnl|BL_ORD_ID|385382 sp|Q9SKK2|RLP21_ARATH Receptor like protein 21 OS=Arabidopsis thaliana OX=3702 GN=RLP21 PE=3 SV=2//6.19268e-19
LNC_042076	XLOC_069368	transcript	1.11081	0.0712637	3.9623	0.00149356	0.0458702	novel_84	10.2315	38.0626	-1.3605	0.049278	0.40079	BC332_23141	156.322	55.729	192.6	2444.36	1693.42	310.078	134.883	1482.62	-3.30688	1.33814e-06	7.30781e-05	gnl|BL_ORD_ID|207545 sp|Q8L7Y8|KN12B_ARATH Kinesin-like protein KIN-12B OS=Arabidopsis thaliana OX=3702 GN=KIN12B PE=1 SV=1//0
LNC_246534	XLOC_393108	transcript	0.847955	0	Inf	1.90308e-07	2.66627e-05	novel_84	10.2315	38.0626	-1.3605	0.049278	0.40079	BC332_14376	3257.78	3892.07	2369.58	541.069	721.215	978.635	3173.14	746.973	2.04117	3.41109e-05	0.00111509	-//-
LNC_246534	XLOC_393108	transcript	0.847955	0	Inf	1.90308e-07	2.66627e-05	novel_84	10.2315	38.0626	-1.3605	0.049278	0.40079	BC332_24638	368.242	573.212	528.511	1538.33	1209.88	1574.59	489.989	1440.93	-1.524	0.00141933	0.0225171	gnl|BL_ORD_ID|490 sp|Q9STR4|1A17_ARATH 1-aminocyclopropane-1-carboxylate synthase 7 OS=Arabidopsis thaliana OX=3702 GN=ACS7 PE=1 SV=1//0
LNC_246534	XLOC_393108	transcript	0.847955	0	Inf	1.90308e-07	2.66627e-05	novel_84	10.2315	38.0626	-1.3605	0.049278	0.40079	BC332_22743	62.851	78.6177	66.7274	185.661	284.798	331.254	69.3987	267.237	-1.89301	0.000467754	0.00932294	-//-
LNC_246534	XLOC_393108	transcript	0.847955	0	Inf	1.90308e-07	2.66627e-05	novel_84	10.2315	38.0626	-1.3605	0.049278	0.40079	BC332_19100	164.379	49.758	141.796	769.167	839.027	272.263	118.644	626.819	-2.31581	0.00018162	0.00432785	gnl|BL_ORD_ID|69221 sp|Q564K3|CND2_ARATH Condensin complex subunit 2 OS=Arabidopsis thaliana OX=3702 GN=CAPH PE=1 SV=1//1.16632e-150
LNC_246534	XLOC_393108	transcript	0.847955	0	Inf	1.90308e-07	2.66627e-05	novel_84	10.2315	38.0626	-1.3605	0.049278	0.40079	BC332_12494	253.821	279.64	103.882	10.6092	16.3912	37.8143	212.448	21.6049	3.17522	2.58284e-06	0.000126107	gnl|BL_ORD_ID|385382 sp|Q9SKK2|RLP21_ARATH Receptor like protein 21 OS=Arabidopsis thaliana OX=3702 GN=RLP21 PE=3 SV=2//6.19268e-19
LNC_246534	XLOC_393108	transcript	0.847955	0	Inf	1.90308e-07	2.66627e-05	novel_84	10.2315	38.0626	-1.3605	0.049278	0.40079	BC332_23141	156.322	55.729	192.6	2444.36	1693.42	310.078	134.883	1482.62	-3.30688	1.33814e-06	7.30781e-05	gnl|BL_ORD_ID|207545 sp|Q8L7Y8|KN12B_ARATH Kinesin-like protein KIN-12B OS=Arabidopsis thaliana OX=3702 GN=KIN12B PE=1 SV=1//0
LNC_090743	XLOC_147493	transcript	7.26365	0.225378	5.01027	1.48798e-06	0.000152294	novel_84	10.2315	38.0626	-1.3605	0.049278	0.40079	BC332_14376	3257.78	3892.07	2369.58	541.069	721.215	978.635	3173.14	746.973	2.04117	3.41109e-05	0.00111509	-//-
LNC_090743	XLOC_147493	transcript	7.26365	0.225378	5.01027	1.48798e-06	0.000152294	novel_84	10.2315	38.0626	-1.3605	0.049278	0.40079	BC332_24638	368.242	573.212	528.511	1538.33	1209.88	1574.59	489.989	1440.93	-1.524	0.00141933	0.0225171	gnl|BL_ORD_ID|490 sp|Q9STR4|1A17_ARATH 1-aminocyclopropane-1-carboxylate synthase 7 OS=Arabidopsis thaliana OX=3702 GN=ACS7 PE=1 SV=1//0
LNC_090743	XLOC_147493	transcript	7.26365	0.225378	5.01027	1.48798e-06	0.000152294	novel_84	10.2315	38.0626	-1.3605	0.049278	0.40079	BC332_22743	62.851	78.6177	66.7274	185.661	284.798	331.254	69.3987	267.237	-1.89301	0.000467754	0.00932294	-//-
LNC_090743	XLOC_147493	transcript	7.26365	0.225378	5.01027	1.48798e-06	0.000152294	novel_84	10.2315	38.0626	-1.3605	0.049278	0.40079	BC332_19100	164.379	49.758	141.796	769.167	839.027	272.263	118.644	626.819	-2.31581	0.00018162	0.00432785	gnl|BL_ORD_ID|69221 sp|Q564K3|CND2_ARATH Condensin complex subunit 2 OS=Arabidopsis thaliana OX=3702 GN=CAPH PE=1 SV=1//1.16632e-150
LNC_090743	XLOC_147493	transcript	7.26365	0.225378	5.01027	1.48798e-06	0.000152294	novel_84	10.2315	38.0626	-1.3605	0.049278	0.40079	BC332_12494	253.821	279.64	103.882	10.6092	16.3912	37.8143	212.448	21.6049	3.17522	2.58284e-06	0.000126107	gnl|BL_ORD_ID|385382 sp|Q9SKK2|RLP21_ARATH Receptor like protein 21 OS=Arabidopsis thaliana OX=3702 GN=RLP21 PE=3 SV=2//6.19268e-19
LNC_090743	XLOC_147493	transcript	7.26365	0.225378	5.01027	1.48798e-06	0.000152294	novel_84	10.2315	38.0626	-1.3605	0.049278	0.40079	BC332_23141	156.322	55.729	192.6	2444.36	1693.42	310.078	134.883	1482.62	-3.30688	1.33814e-06	7.30781e-05	gnl|BL_ORD_ID|207545 sp|Q8L7Y8|KN12B_ARATH Kinesin-like protein KIN-12B OS=Arabidopsis thaliana OX=3702 GN=KIN12B PE=1 SV=1//0
LNC_008438	XLOC_013687	transcript	1.31326	0.00285167	8.84713	1.47346e-07	2.15631e-05	novel_174	38.672	91.6032	-1.0743	0.039351	0.35239	BC332_32521	140.206	260.732	492.873	1752.64	4646.92	7260.35	297.937	4553.3	-3.79366	9.73681e-10	1.17704e-07	gnl|BL_ORD_ID|53434 sp|P27524|CB4A_SOLLC Chlorophyll a-b binding protein CP24 10A, chloroplastic OS=Solanum lycopersicum OX=4081 GN=CAP10A PE=3 SV=1//1.83445e-90
LNC_008438	XLOC_013687	transcript	1.31326	0.00285167	8.84713	1.47346e-07	2.15631e-05	novel_174	38.672	91.6032	-1.0743	0.039351	0.35239	BC332_07589	752.6	463.745	490.598	151.712	162.888	58.9904	568.981	124.53	2.12485	0.000156657	0.00387222	gnl|BL_ORD_ID|110198 sp|Q9FJU9|E1313_ARATH Glucan endo-1,3-beta-glucosidase 13 OS=Arabidopsis thaliana OX=3702 GN=At5g56590 PE=1 SV=1//4.93469e-118
LNC_008438	XLOC_013687	transcript	1.31326	0.00285167	8.84713	1.47346e-07	2.15631e-05	novel_174	38.672	91.6032	-1.0743	0.039351	0.35239	BC332_25655	248.181	173.158	184.259	12.731	33.8069	27.2263	201.866	24.5881	2.93363	1.77921e-06	9.2903e-05	gnl|BL_ORD_ID|285266 sp|O04351|OFP2_ARATH Transcription repressor OFP2 OS=Arabidopsis thaliana OX=3702 GN=OFP2 PE=1 SV=1//5.39805e-27
LNC_008438	XLOC_013687	transcript	1.31326	0.00285167	8.84713	1.47346e-07	2.15631e-05	novel_174	38.672	91.6032	-1.0743	0.039351	0.35239	BC332_25318	11.2809	2.98548	16.6819	63.6552	69.6628	42.352	10.3161	58.5567	-2.34032	0.00370292	0.0466457	-//-
LNC_008438	XLOC_013687	transcript	1.31326	0.00285167	8.84713	1.47346e-07	2.15631e-05	novel_174	38.672	91.6032	-1.0743	0.039351	0.35239	BC332_13964	9813.62	7842.86	4258.42	699.146	706.872	3926.64	7304.97	1777.55	1.95546	0.00332788	0.0430426	gnl|BL_ORD_ID|296352 sp|Q76CU2|PDR1_TOBAC Pleiotropic drug resistance protein 1 OS=Nicotiana tabacum OX=4097 GN=PDR1 PE=2 SV=1//0
LNC_008438	XLOC_013687	transcript	1.31326	0.00285167	8.84713	1.47346e-07	2.15631e-05	novel_174	38.672	91.6032	-1.0743	0.039351	0.35239	BC332_27221	520.535	424.934	275.251	64.7161	80.9317	152.77	406.906	99.4726	1.97723	0.000470263	0.00936893	gnl|BL_ORD_ID|223366 sp|Q9C6K9|LRL11_ARATH LEAF RUST 10 DISEASE-RESISTANCE LOCUS RECEPTOR-LIKE PROTEIN KINASE-like 1.1 OS=Arabidopsis thaliana OX=3702 GN=LRK10L-1.1 PE=2 SV=1//1.28039e-162
LNC_008438	XLOC_013687	transcript	1.31326	0.00285167	8.84713	1.47346e-07	2.15631e-05	novel_174	38.672	91.6032	-1.0743	0.039351	0.35239	BC332_21222	160.351	155.245	329.087	1282.65	740.679	299.489	214.894	774.274	-1.78579	0.0034308	0.0440791	gnl|BL_ORD_ID|275010 sp|Q93YU8|NRG2_ARATH Nitrate regulatory gene2 protein OS=Arabidopsis thaliana OX=3702 GN=NRG2 PE=1 SV=1//2.19821e-37
LNC_008438	XLOC_013687	transcript	1.31326	0.00285167	8.84713	1.47346e-07	2.15631e-05	novel_174	38.672	91.6032	-1.0743	0.039351	0.35239	BC332_15834	4215.04	4886.24	4485.9	17197.5	15284.8	14000.4	4529.06	15494.2	-1.74225	9.96286e-05	0.00269558	gnl|BL_ORD_ID|296221 sp|Q9XF61|PDI_DATGL Protein disulfide-isomerase OS=Datisca glomerata OX=34297 GN=PDI PE=2 SV=1//0
LNC_008438	XLOC_013687	transcript	1.31326	0.00285167	8.84713	1.47346e-07	2.15631e-05	novel_174	38.672	91.6032	-1.0743	0.039351	0.35239	BC332_18856	941.153	2376.44	2271.01	171.869	434.368	425.033	1862.87	343.757	2.36624	3.17276e-05	0.00104676	gnl|BL_ORD_ID|48667 sp|H1A988|C7254_GLYUR 11-oxo-beta-amyrin 30-oxidase OS=Glycyrrhiza uralensis OX=74613 GN=CYP72A154 PE=1 SV=1//2.11958e-165
LNC_008438	XLOC_013687	transcript	1.31326	0.00285167	8.84713	1.47346e-07	2.15631e-05	novel_174	38.672	91.6032	-1.0743	0.039351	0.35239	BC332_31983	140.206	135.342	148.62	49.8632	15.3668	40.8395	141.389	35.3565	1.928	0.00249907	0.0347534	gnl|BL_ORD_ID|326264 sp|Q9SVC6|PUB22_ARATH E3 ubiquitin-protein ligase PUB22 OS=Arabidopsis thaliana OX=3702 GN=PUB22 PE=1 SV=1//1.54378e-152
LNC_008438	XLOC_013687	transcript	1.31326	0.00285167	8.84713	1.47346e-07	2.15631e-05	novel_174	38.672	91.6032	-1.0743	0.039351	0.35239	BC332_17991	2.41735	1.99032	8.34093	5.3046	18.4401	152.77	4.24953	58.8382	-3.3606	0.00118839	0.019569	-//-
LNC_008438	XLOC_013687	transcript	1.31326	0.00285167	8.84713	1.47346e-07	2.15631e-05	novel_174	38.672	91.6032	-1.0743	0.039351	0.35239	BC332_05878	393.222	626.951	461.784	40.315	73.7606	116.468	493.986	76.8479	2.61107	3.82226e-06	0.000175672	-//-
LNC_008438	XLOC_013687	transcript	1.31326	0.00285167	8.84713	1.47346e-07	2.15631e-05	novel_174	38.672	91.6032	-1.0743	0.039351	0.35239	BC332_00344	51.57	33.8355	25.781	161.26	225.38	325.203	37.0622	237.281	-2.59162	1.09438e-05	0.000425827	gnl|BL_ORD_ID|272561 sp|P12670|NP24_SOLLC Protein NP24 OS=Solanum lycopersicum OX=4081 PE=1 SV=2//3.39684e-169
LNC_008438	XLOC_013687	transcript	1.31326	0.00285167	8.84713	1.47346e-07	2.15631e-05	novel_174	38.672	91.6032	-1.0743	0.039351	0.35239	BC332_16954	11592	10513.9	7748.72	2567.43	2173.89	3435.05	9951.52	2725.46	1.83043	0.000112405	0.00296467	gnl|BL_ORD_ID|148980 sp|Q8RWE8|GGAP1_ARATH GDP-L-galactose phosphorylase 1 OS=Arabidopsis thaliana OX=3702 GN=VTC2 PE=1 SV=1//0
LNC_008438	XLOC_013687	transcript	1.31326	0.00285167	8.84713	1.47346e-07	2.15631e-05	novel_174	38.672	91.6032	-1.0743	0.039351	0.35239	BC332_32516	949.211	1112.59	1728.09	11725.3	10404.3	13691.8	1263.3	11940.5	-3.17262	3.89779e-11	6.34861e-09	gnl|BL_ORD_ID|53434 sp|P27524|CB4A_SOLLC Chlorophyll a-b binding protein CP24 10A, chloroplastic OS=Solanum lycopersicum OX=4081 GN=CAP10A PE=3 SV=1//5.57646e-160
LNC_008438	XLOC_013687	transcript	1.31326	0.00285167	8.84713	1.47346e-07	2.15631e-05	novel_174	38.672	91.6032	-1.0743	0.039351	0.35239	BC332_06930	631.733	436.875	151.653	49.8632	93.2252	71.0909	406.754	71.3931	2.42134	8.9546e-05	0.00246106	gnl|BL_ORD_ID|448958 sp|Q9SV13|SUT31_ARATH Sulfate transporter 3.1 OS=Arabidopsis thaliana OX=3702 GN=SULTR3;1 PE=2 SV=1//0
LNC_008438	XLOC_013687	transcript	1.31326	0.00285167	8.84713	1.47346e-07	2.15631e-05	novel_174	38.672	91.6032	-1.0743	0.039351	0.35239	BC332_05525	280.412	310.49	289.658	2019.99	676.139	576.29	293.52	1090.81	-1.83649	0.00144893	0.0228773	gnl|BL_ORD_ID|78637 sp|Q9LF10|CRS1_ARATH Chloroplastic group IIA intron splicing facilitator CRS1, chloroplastic OS=Arabidopsis thaliana OX=3702 GN=At5g16180 PE=3 SV=2//0
LNC_008438	XLOC_013687	transcript	1.31326	0.00285167	8.84713	1.47346e-07	2.15631e-05	novel_174	38.672	91.6032	-1.0743	0.039351	0.35239	BC332_29818	204.669	268.693	245.678	595.176	732.483	913.594	239.68	747.085	-1.60465	0.000986829	0.0169787	gnl|BL_ORD_ID|349701 sp|P47924|RIBA1_ARATH Bifunctional riboflavin biosynthesis protein RIBA 1, chloroplastic OS=Arabidopsis thaliana OX=3702 GN=RIBA1 PE=1 SV=2//0
LNC_008438	XLOC_013687	transcript	1.31326	0.00285167	8.84713	1.47346e-07	2.15631e-05	novel_174	38.672	91.6032	-1.0743	0.039351	0.35239	BC332_23452	31080.6	28051.6	29418.4	172230	104470	161258	29516.9	145986	-2.26102	1.14476e-06	6.37933e-05	gnl|BL_ORD_ID|53435 sp|Q9XF88|CB4B_ARATH Chlorophyll a-b binding protein CP29.2, chloroplastic OS=Arabidopsis thaliana OX=3702 GN=LHCB4.2 PE=1 SV=1//3.46942e-164
LNC_008438	XLOC_013687	transcript	1.31326	0.00285167	8.84713	1.47346e-07	2.15631e-05	novel_174	38.672	91.6032	-1.0743	0.039351	0.35239	BC332_26989	112.809	105.487	90.2337	7.42644	4.09781	27.2263	102.843	12.9169	2.8639	0.000166795	0.00406772	gnl|BL_ORD_ID|48855 sp|O22203|C98A3_ARATH Cytochrome P450 98A3 OS=Arabidopsis thaliana OX=3702 GN=CYP98A3 PE=1 SV=1//0
LNC_008438	XLOC_013687	transcript	1.31326	0.00285167	8.84713	1.47346e-07	2.15631e-05	novel_174	38.672	91.6032	-1.0743	0.039351	0.35239	BC332_15990	224.007	255.756	169.093	48.8023	26.6358	83.1915	216.286	52.8765	1.97131	0.00113561	0.0188808	-//-
LNC_008438	XLOC_013687	transcript	1.31326	0.00285167	8.84713	1.47346e-07	2.15631e-05	novel_174	38.672	91.6032	-1.0743	0.039351	0.35239	BC332_11495	229.648	225.901	45.496	7.42644	5.12226	18.1509	167.015	10.2332	3.8318	5.63711e-07	3.47971e-05	gnl|BL_ORD_ID|239358 sp|Q8VZG8|MIK2_ARATH MDIS1-interacting receptor like kinase 2 OS=Arabidopsis thaliana OX=3702 GN=MIK2 PE=1 SV=3//0
LNC_008438	XLOC_013687	transcript	1.31326	0.00285167	8.84713	1.47346e-07	2.15631e-05	novel_174	38.672	91.6032	-1.0743	0.039351	0.35239	BC332_25056	34.6486	51.7483	19.7149	0	0	0	35.3706	0	6.0052	4.16885e-06	0.000190283	gnl|BL_ORD_ID|48743 sp|H2DH21|C7A29_PANGI Cytochrome P450 CYP72A219 OS=Panax ginseng OX=4054 PE=2 SV=1//3.54304e-158
LNC_008438	XLOC_013687	transcript	1.31326	0.00285167	8.84713	1.47346e-07	2.15631e-05	novel_174	38.672	91.6032	-1.0743	0.039351	0.35239	BC332_32650	68.4915	19.9032	71.277	304.484	409.781	148.232	53.2239	287.499	-2.33803	0.000278126	0.00612383	gnl|BL_ORD_ID|464499 sp|Q197W8|TANA_ARATH Microtubule-binding protein TANGLED OS=Arabidopsis thaliana OX=3702 GN=TAN PE=1 SV=1//2.22893e-113
LNC_008438	XLOC_013687	transcript	1.31326	0.00285167	8.84713	1.47346e-07	2.15631e-05	novel_174	38.672	91.6032	-1.0743	0.039351	0.35239	BC332_33450	1016.09	815.036	292.691	39.254	25.6113	110.418	707.939	58.4277	3.46412	1.29826e-07	9.35799e-06	gnl|BL_ORD_ID|48743 sp|H2DH21|C7A29_PANGI Cytochrome P450 CYP72A219 OS=Panax ginseng OX=4054 PE=2 SV=1//0
LNC_008438	XLOC_013687	transcript	1.31326	0.00285167	8.84713	1.47346e-07	2.15631e-05	novel_174	38.672	91.6032	-1.0743	0.039351	0.35239	BC332_32519	726.815	914.552	1839.55	20707	22588.2	31609.8	1160.31	24968.3	-4.31701	1.45862e-16	5.83698e-14	gnl|BL_ORD_ID|53434 sp|P27524|CB4A_SOLLC Chlorophyll a-b binding protein CP24 10A, chloroplastic OS=Solanum lycopersicum OX=4081 GN=CAP10A PE=3 SV=1//7.0331e-164
LNC_008438	XLOC_013687	transcript	1.31326	0.00285167	8.84713	1.47346e-07	2.15631e-05	novel_174	38.672	91.6032	-1.0743	0.039351	0.35239	BC332_21567	225.619	282.626	286.625	1308.11	825.709	677.633	264.956	937.152	-1.78108	0.000390682	0.00801877	gnl|BL_ORD_ID|311769 sp|Q9SV26|PP297_ARATH Pentatricopeptide repeat-containing protein At4g01030, mitochondrial OS=Arabidopsis thaliana OX=3702 GN=PCMP-H65 PE=3 SV=2//7.54171e-13
LNC_008438	XLOC_013687	transcript	1.31326	0.00285167	8.84713	1.47346e-07	2.15631e-05	novel_174	38.672	91.6032	-1.0743	0.039351	0.35239	BC332_11477	223.202	203.013	153.17	24.4012	35.8558	75.6287	193.128	45.2952	2.02835	0.00102724	0.0175052	gnl|BL_ORD_ID|239358 sp|Q8VZG8|MIK2_ARATH MDIS1-interacting receptor like kinase 2 OS=Arabidopsis thaliana OX=3702 GN=MIK2 PE=1 SV=3//1.81779e-06
LNC_002696	XLOC_005181	transcript	0.924551	0.00250333	8.52876	2.37271e-10	1.23735e-07	novel_174	38.672	91.6032	-1.0743	0.039351	0.35239	BC332_32521	140.206	260.732	492.873	1752.64	4646.92	7260.35	297.937	4553.3	-3.79366	9.73681e-10	1.17704e-07	gnl|BL_ORD_ID|53434 sp|P27524|CB4A_SOLLC Chlorophyll a-b binding protein CP24 10A, chloroplastic OS=Solanum lycopersicum OX=4081 GN=CAP10A PE=3 SV=1//1.83445e-90
LNC_002696	XLOC_005181	transcript	0.924551	0.00250333	8.52876	2.37271e-10	1.23735e-07	novel_174	38.672	91.6032	-1.0743	0.039351	0.35239	BC332_07589	752.6	463.745	490.598	151.712	162.888	58.9904	568.981	124.53	2.12485	0.000156657	0.00387222	gnl|BL_ORD_ID|110198 sp|Q9FJU9|E1313_ARATH Glucan endo-1,3-beta-glucosidase 13 OS=Arabidopsis thaliana OX=3702 GN=At5g56590 PE=1 SV=1//4.93469e-118
LNC_002696	XLOC_005181	transcript	0.924551	0.00250333	8.52876	2.37271e-10	1.23735e-07	novel_174	38.672	91.6032	-1.0743	0.039351	0.35239	BC332_25655	248.181	173.158	184.259	12.731	33.8069	27.2263	201.866	24.5881	2.93363	1.77921e-06	9.2903e-05	gnl|BL_ORD_ID|285266 sp|O04351|OFP2_ARATH Transcription repressor OFP2 OS=Arabidopsis thaliana OX=3702 GN=OFP2 PE=1 SV=1//5.39805e-27
LNC_002696	XLOC_005181	transcript	0.924551	0.00250333	8.52876	2.37271e-10	1.23735e-07	novel_174	38.672	91.6032	-1.0743	0.039351	0.35239	BC332_25318	11.2809	2.98548	16.6819	63.6552	69.6628	42.352	10.3161	58.5567	-2.34032	0.00370292	0.0466457	-//-
LNC_002696	XLOC_005181	transcript	0.924551	0.00250333	8.52876	2.37271e-10	1.23735e-07	novel_174	38.672	91.6032	-1.0743	0.039351	0.35239	BC332_13964	9813.62	7842.86	4258.42	699.146	706.872	3926.64	7304.97	1777.55	1.95546	0.00332788	0.0430426	gnl|BL_ORD_ID|296352 sp|Q76CU2|PDR1_TOBAC Pleiotropic drug resistance protein 1 OS=Nicotiana tabacum OX=4097 GN=PDR1 PE=2 SV=1//0
LNC_002696	XLOC_005181	transcript	0.924551	0.00250333	8.52876	2.37271e-10	1.23735e-07	novel_174	38.672	91.6032	-1.0743	0.039351	0.35239	BC332_27221	520.535	424.934	275.251	64.7161	80.9317	152.77	406.906	99.4726	1.97723	0.000470263	0.00936893	gnl|BL_ORD_ID|223366 sp|Q9C6K9|LRL11_ARATH LEAF RUST 10 DISEASE-RESISTANCE LOCUS RECEPTOR-LIKE PROTEIN KINASE-like 1.1 OS=Arabidopsis thaliana OX=3702 GN=LRK10L-1.1 PE=2 SV=1//1.28039e-162
LNC_002696	XLOC_005181	transcript	0.924551	0.00250333	8.52876	2.37271e-10	1.23735e-07	novel_174	38.672	91.6032	-1.0743	0.039351	0.35239	BC332_21222	160.351	155.245	329.087	1282.65	740.679	299.489	214.894	774.274	-1.78579	0.0034308	0.0440791	gnl|BL_ORD_ID|275010 sp|Q93YU8|NRG2_ARATH Nitrate regulatory gene2 protein OS=Arabidopsis thaliana OX=3702 GN=NRG2 PE=1 SV=1//2.19821e-37
LNC_002696	XLOC_005181	transcript	0.924551	0.00250333	8.52876	2.37271e-10	1.23735e-07	novel_174	38.672	91.6032	-1.0743	0.039351	0.35239	BC332_15834	4215.04	4886.24	4485.9	17197.5	15284.8	14000.4	4529.06	15494.2	-1.74225	9.96286e-05	0.00269558	gnl|BL_ORD_ID|296221 sp|Q9XF61|PDI_DATGL Protein disulfide-isomerase OS=Datisca glomerata OX=34297 GN=PDI PE=2 SV=1//0
LNC_002696	XLOC_005181	transcript	0.924551	0.00250333	8.52876	2.37271e-10	1.23735e-07	novel_174	38.672	91.6032	-1.0743	0.039351	0.35239	BC332_18856	941.153	2376.44	2271.01	171.869	434.368	425.033	1862.87	343.757	2.36624	3.17276e-05	0.00104676	gnl|BL_ORD_ID|48667 sp|H1A988|C7254_GLYUR 11-oxo-beta-amyrin 30-oxidase OS=Glycyrrhiza uralensis OX=74613 GN=CYP72A154 PE=1 SV=1//2.11958e-165
LNC_002696	XLOC_005181	transcript	0.924551	0.00250333	8.52876	2.37271e-10	1.23735e-07	novel_174	38.672	91.6032	-1.0743	0.039351	0.35239	BC332_31983	140.206	135.342	148.62	49.8632	15.3668	40.8395	141.389	35.3565	1.928	0.00249907	0.0347534	gnl|BL_ORD_ID|326264 sp|Q9SVC6|PUB22_ARATH E3 ubiquitin-protein ligase PUB22 OS=Arabidopsis thaliana OX=3702 GN=PUB22 PE=1 SV=1//1.54378e-152
LNC_002696	XLOC_005181	transcript	0.924551	0.00250333	8.52876	2.37271e-10	1.23735e-07	novel_174	38.672	91.6032	-1.0743	0.039351	0.35239	BC332_17991	2.41735	1.99032	8.34093	5.3046	18.4401	152.77	4.24953	58.8382	-3.3606	0.00118839	0.019569	-//-
LNC_002696	XLOC_005181	transcript	0.924551	0.00250333	8.52876	2.37271e-10	1.23735e-07	novel_174	38.672	91.6032	-1.0743	0.039351	0.35239	BC332_05878	393.222	626.951	461.784	40.315	73.7606	116.468	493.986	76.8479	2.61107	3.82226e-06	0.000175672	-//-
LNC_002696	XLOC_005181	transcript	0.924551	0.00250333	8.52876	2.37271e-10	1.23735e-07	novel_174	38.672	91.6032	-1.0743	0.039351	0.35239	BC332_00344	51.57	33.8355	25.781	161.26	225.38	325.203	37.0622	237.281	-2.59162	1.09438e-05	0.000425827	gnl|BL_ORD_ID|272561 sp|P12670|NP24_SOLLC Protein NP24 OS=Solanum lycopersicum OX=4081 PE=1 SV=2//3.39684e-169
LNC_002696	XLOC_005181	transcript	0.924551	0.00250333	8.52876	2.37271e-10	1.23735e-07	novel_174	38.672	91.6032	-1.0743	0.039351	0.35239	BC332_16954	11592	10513.9	7748.72	2567.43	2173.89	3435.05	9951.52	2725.46	1.83043	0.000112405	0.00296467	gnl|BL_ORD_ID|148980 sp|Q8RWE8|GGAP1_ARATH GDP-L-galactose phosphorylase 1 OS=Arabidopsis thaliana OX=3702 GN=VTC2 PE=1 SV=1//0
LNC_002696	XLOC_005181	transcript	0.924551	0.00250333	8.52876	2.37271e-10	1.23735e-07	novel_174	38.672	91.6032	-1.0743	0.039351	0.35239	BC332_32516	949.211	1112.59	1728.09	11725.3	10404.3	13691.8	1263.3	11940.5	-3.17262	3.89779e-11	6.34861e-09	gnl|BL_ORD_ID|53434 sp|P27524|CB4A_SOLLC Chlorophyll a-b binding protein CP24 10A, chloroplastic OS=Solanum lycopersicum OX=4081 GN=CAP10A PE=3 SV=1//5.57646e-160
LNC_002696	XLOC_005181	transcript	0.924551	0.00250333	8.52876	2.37271e-10	1.23735e-07	novel_174	38.672	91.6032	-1.0743	0.039351	0.35239	BC332_06930	631.733	436.875	151.653	49.8632	93.2252	71.0909	406.754	71.3931	2.42134	8.9546e-05	0.00246106	gnl|BL_ORD_ID|448958 sp|Q9SV13|SUT31_ARATH Sulfate transporter 3.1 OS=Arabidopsis thaliana OX=3702 GN=SULTR3;1 PE=2 SV=1//0
LNC_002696	XLOC_005181	transcript	0.924551	0.00250333	8.52876	2.37271e-10	1.23735e-07	novel_174	38.672	91.6032	-1.0743	0.039351	0.35239	BC332_05525	280.412	310.49	289.658	2019.99	676.139	576.29	293.52	1090.81	-1.83649	0.00144893	0.0228773	gnl|BL_ORD_ID|78637 sp|Q9LF10|CRS1_ARATH Chloroplastic group IIA intron splicing facilitator CRS1, chloroplastic OS=Arabidopsis thaliana OX=3702 GN=At5g16180 PE=3 SV=2//0
LNC_002696	XLOC_005181	transcript	0.924551	0.00250333	8.52876	2.37271e-10	1.23735e-07	novel_174	38.672	91.6032	-1.0743	0.039351	0.35239	BC332_29818	204.669	268.693	245.678	595.176	732.483	913.594	239.68	747.085	-1.60465	0.000986829	0.0169787	gnl|BL_ORD_ID|349701 sp|P47924|RIBA1_ARATH Bifunctional riboflavin biosynthesis protein RIBA 1, chloroplastic OS=Arabidopsis thaliana OX=3702 GN=RIBA1 PE=1 SV=2//0
LNC_002696	XLOC_005181	transcript	0.924551	0.00250333	8.52876	2.37271e-10	1.23735e-07	novel_174	38.672	91.6032	-1.0743	0.039351	0.35239	BC332_23452	31080.6	28051.6	29418.4	172230	104470	161258	29516.9	145986	-2.26102	1.14476e-06	6.37933e-05	gnl|BL_ORD_ID|53435 sp|Q9XF88|CB4B_ARATH Chlorophyll a-b binding protein CP29.2, chloroplastic OS=Arabidopsis thaliana OX=3702 GN=LHCB4.2 PE=1 SV=1//3.46942e-164
LNC_002696	XLOC_005181	transcript	0.924551	0.00250333	8.52876	2.37271e-10	1.23735e-07	novel_174	38.672	91.6032	-1.0743	0.039351	0.35239	BC332_26989	112.809	105.487	90.2337	7.42644	4.09781	27.2263	102.843	12.9169	2.8639	0.000166795	0.00406772	gnl|BL_ORD_ID|48855 sp|O22203|C98A3_ARATH Cytochrome P450 98A3 OS=Arabidopsis thaliana OX=3702 GN=CYP98A3 PE=1 SV=1//0
LNC_002696	XLOC_005181	transcript	0.924551	0.00250333	8.52876	2.37271e-10	1.23735e-07	novel_174	38.672	91.6032	-1.0743	0.039351	0.35239	BC332_15990	224.007	255.756	169.093	48.8023	26.6358	83.1915	216.286	52.8765	1.97131	0.00113561	0.0188808	-//-
LNC_002696	XLOC_005181	transcript	0.924551	0.00250333	8.52876	2.37271e-10	1.23735e-07	novel_174	38.672	91.6032	-1.0743	0.039351	0.35239	BC332_11495	229.648	225.901	45.496	7.42644	5.12226	18.1509	167.015	10.2332	3.8318	5.63711e-07	3.47971e-05	gnl|BL_ORD_ID|239358 sp|Q8VZG8|MIK2_ARATH MDIS1-interacting receptor like kinase 2 OS=Arabidopsis thaliana OX=3702 GN=MIK2 PE=1 SV=3//0
LNC_002696	XLOC_005181	transcript	0.924551	0.00250333	8.52876	2.37271e-10	1.23735e-07	novel_174	38.672	91.6032	-1.0743	0.039351	0.35239	BC332_25056	34.6486	51.7483	19.7149	0	0	0	35.3706	0	6.0052	4.16885e-06	0.000190283	gnl|BL_ORD_ID|48743 sp|H2DH21|C7A29_PANGI Cytochrome P450 CYP72A219 OS=Panax ginseng OX=4054 PE=2 SV=1//3.54304e-158
LNC_002696	XLOC_005181	transcript	0.924551	0.00250333	8.52876	2.37271e-10	1.23735e-07	novel_174	38.672	91.6032	-1.0743	0.039351	0.35239	BC332_32650	68.4915	19.9032	71.277	304.484	409.781	148.232	53.2239	287.499	-2.33803	0.000278126	0.00612383	gnl|BL_ORD_ID|464499 sp|Q197W8|TANA_ARATH Microtubule-binding protein TANGLED OS=Arabidopsis thaliana OX=3702 GN=TAN PE=1 SV=1//2.22893e-113
LNC_002696	XLOC_005181	transcript	0.924551	0.00250333	8.52876	2.37271e-10	1.23735e-07	novel_174	38.672	91.6032	-1.0743	0.039351	0.35239	BC332_33450	1016.09	815.036	292.691	39.254	25.6113	110.418	707.939	58.4277	3.46412	1.29826e-07	9.35799e-06	gnl|BL_ORD_ID|48743 sp|H2DH21|C7A29_PANGI Cytochrome P450 CYP72A219 OS=Panax ginseng OX=4054 PE=2 SV=1//0
LNC_002696	XLOC_005181	transcript	0.924551	0.00250333	8.52876	2.37271e-10	1.23735e-07	novel_174	38.672	91.6032	-1.0743	0.039351	0.35239	BC332_32519	726.815	914.552	1839.55	20707	22588.2	31609.8	1160.31	24968.3	-4.31701	1.45862e-16	5.83698e-14	gnl|BL_ORD_ID|53434 sp|P27524|CB4A_SOLLC Chlorophyll a-b binding protein CP24 10A, chloroplastic OS=Solanum lycopersicum OX=4081 GN=CAP10A PE=3 SV=1//7.0331e-164
LNC_002696	XLOC_005181	transcript	0.924551	0.00250333	8.52876	2.37271e-10	1.23735e-07	novel_174	38.672	91.6032	-1.0743	0.039351	0.35239	BC332_21567	225.619	282.626	286.625	1308.11	825.709	677.633	264.956	937.152	-1.78108	0.000390682	0.00801877	gnl|BL_ORD_ID|311769 sp|Q9SV26|PP297_ARATH Pentatricopeptide repeat-containing protein At4g01030, mitochondrial OS=Arabidopsis thaliana OX=3702 GN=PCMP-H65 PE=3 SV=2//7.54171e-13
LNC_002696	XLOC_005181	transcript	0.924551	0.00250333	8.52876	2.37271e-10	1.23735e-07	novel_174	38.672	91.6032	-1.0743	0.039351	0.35239	BC332_11477	223.202	203.013	153.17	24.4012	35.8558	75.6287	193.128	45.2952	2.02835	0.00102724	0.0175052	gnl|BL_ORD_ID|239358 sp|Q8VZG8|MIK2_ARATH MDIS1-interacting receptor like kinase 2 OS=Arabidopsis thaliana OX=3702 GN=MIK2 PE=1 SV=3//1.81779e-06
LNC_202630	XLOC_326290	transcript	0.228604	0	Inf	4.7398e-06	0.000405525	novel_174	38.672	91.6032	-1.0743	0.039351	0.35239	BC332_32521	140.206	260.732	492.873	1752.64	4646.92	7260.35	297.937	4553.3	-3.79366	9.73681e-10	1.17704e-07	gnl|BL_ORD_ID|53434 sp|P27524|CB4A_SOLLC Chlorophyll a-b binding protein CP24 10A, chloroplastic OS=Solanum lycopersicum OX=4081 GN=CAP10A PE=3 SV=1//1.83445e-90
LNC_202630	XLOC_326290	transcript	0.228604	0	Inf	4.7398e-06	0.000405525	novel_174	38.672	91.6032	-1.0743	0.039351	0.35239	BC332_07589	752.6	463.745	490.598	151.712	162.888	58.9904	568.981	124.53	2.12485	0.000156657	0.00387222	gnl|BL_ORD_ID|110198 sp|Q9FJU9|E1313_ARATH Glucan endo-1,3-beta-glucosidase 13 OS=Arabidopsis thaliana OX=3702 GN=At5g56590 PE=1 SV=1//4.93469e-118
LNC_202630	XLOC_326290	transcript	0.228604	0	Inf	4.7398e-06	0.000405525	novel_174	38.672	91.6032	-1.0743	0.039351	0.35239	BC332_25655	248.181	173.158	184.259	12.731	33.8069	27.2263	201.866	24.5881	2.93363	1.77921e-06	9.2903e-05	gnl|BL_ORD_ID|285266 sp|O04351|OFP2_ARATH Transcription repressor OFP2 OS=Arabidopsis thaliana OX=3702 GN=OFP2 PE=1 SV=1//5.39805e-27
LNC_202630	XLOC_326290	transcript	0.228604	0	Inf	4.7398e-06	0.000405525	novel_174	38.672	91.6032	-1.0743	0.039351	0.35239	BC332_25318	11.2809	2.98548	16.6819	63.6552	69.6628	42.352	10.3161	58.5567	-2.34032	0.00370292	0.0466457	-//-
LNC_202630	XLOC_326290	transcript	0.228604	0	Inf	4.7398e-06	0.000405525	novel_174	38.672	91.6032	-1.0743	0.039351	0.35239	BC332_13964	9813.62	7842.86	4258.42	699.146	706.872	3926.64	7304.97	1777.55	1.95546	0.00332788	0.0430426	gnl|BL_ORD_ID|296352 sp|Q76CU2|PDR1_TOBAC Pleiotropic drug resistance protein 1 OS=Nicotiana tabacum OX=4097 GN=PDR1 PE=2 SV=1//0
LNC_202630	XLOC_326290	transcript	0.228604	0	Inf	4.7398e-06	0.000405525	novel_174	38.672	91.6032	-1.0743	0.039351	0.35239	BC332_27221	520.535	424.934	275.251	64.7161	80.9317	152.77	406.906	99.4726	1.97723	0.000470263	0.00936893	gnl|BL_ORD_ID|223366 sp|Q9C6K9|LRL11_ARATH LEAF RUST 10 DISEASE-RESISTANCE LOCUS RECEPTOR-LIKE PROTEIN KINASE-like 1.1 OS=Arabidopsis thaliana OX=3702 GN=LRK10L-1.1 PE=2 SV=1//1.28039e-162
LNC_202630	XLOC_326290	transcript	0.228604	0	Inf	4.7398e-06	0.000405525	novel_174	38.672	91.6032	-1.0743	0.039351	0.35239	BC332_21222	160.351	155.245	329.087	1282.65	740.679	299.489	214.894	774.274	-1.78579	0.0034308	0.0440791	gnl|BL_ORD_ID|275010 sp|Q93YU8|NRG2_ARATH Nitrate regulatory gene2 protein OS=Arabidopsis thaliana OX=3702 GN=NRG2 PE=1 SV=1//2.19821e-37
LNC_202630	XLOC_326290	transcript	0.228604	0	Inf	4.7398e-06	0.000405525	novel_174	38.672	91.6032	-1.0743	0.039351	0.35239	BC332_15834	4215.04	4886.24	4485.9	17197.5	15284.8	14000.4	4529.06	15494.2	-1.74225	9.96286e-05	0.00269558	gnl|BL_ORD_ID|296221 sp|Q9XF61|PDI_DATGL Protein disulfide-isomerase OS=Datisca glomerata OX=34297 GN=PDI PE=2 SV=1//0
LNC_202630	XLOC_326290	transcript	0.228604	0	Inf	4.7398e-06	0.000405525	novel_174	38.672	91.6032	-1.0743	0.039351	0.35239	BC332_18856	941.153	2376.44	2271.01	171.869	434.368	425.033	1862.87	343.757	2.36624	3.17276e-05	0.00104676	gnl|BL_ORD_ID|48667 sp|H1A988|C7254_GLYUR 11-oxo-beta-amyrin 30-oxidase OS=Glycyrrhiza uralensis OX=74613 GN=CYP72A154 PE=1 SV=1//2.11958e-165
LNC_202630	XLOC_326290	transcript	0.228604	0	Inf	4.7398e-06	0.000405525	novel_174	38.672	91.6032	-1.0743	0.039351	0.35239	BC332_31983	140.206	135.342	148.62	49.8632	15.3668	40.8395	141.389	35.3565	1.928	0.00249907	0.0347534	gnl|BL_ORD_ID|326264 sp|Q9SVC6|PUB22_ARATH E3 ubiquitin-protein ligase PUB22 OS=Arabidopsis thaliana OX=3702 GN=PUB22 PE=1 SV=1//1.54378e-152
LNC_202630	XLOC_326290	transcript	0.228604	0	Inf	4.7398e-06	0.000405525	novel_174	38.672	91.6032	-1.0743	0.039351	0.35239	BC332_17991	2.41735	1.99032	8.34093	5.3046	18.4401	152.77	4.24953	58.8382	-3.3606	0.00118839	0.019569	-//-
LNC_202630	XLOC_326290	transcript	0.228604	0	Inf	4.7398e-06	0.000405525	novel_174	38.672	91.6032	-1.0743	0.039351	0.35239	BC332_05878	393.222	626.951	461.784	40.315	73.7606	116.468	493.986	76.8479	2.61107	3.82226e-06	0.000175672	-//-
LNC_202630	XLOC_326290	transcript	0.228604	0	Inf	4.7398e-06	0.000405525	novel_174	38.672	91.6032	-1.0743	0.039351	0.35239	BC332_00344	51.57	33.8355	25.781	161.26	225.38	325.203	37.0622	237.281	-2.59162	1.09438e-05	0.000425827	gnl|BL_ORD_ID|272561 sp|P12670|NP24_SOLLC Protein NP24 OS=Solanum lycopersicum OX=4081 PE=1 SV=2//3.39684e-169
LNC_202630	XLOC_326290	transcript	0.228604	0	Inf	4.7398e-06	0.000405525	novel_174	38.672	91.6032	-1.0743	0.039351	0.35239	BC332_16954	11592	10513.9	7748.72	2567.43	2173.89	3435.05	9951.52	2725.46	1.83043	0.000112405	0.00296467	gnl|BL_ORD_ID|148980 sp|Q8RWE8|GGAP1_ARATH GDP-L-galactose phosphorylase 1 OS=Arabidopsis thaliana OX=3702 GN=VTC2 PE=1 SV=1//0
LNC_202630	XLOC_326290	transcript	0.228604	0	Inf	4.7398e-06	0.000405525	novel_174	38.672	91.6032	-1.0743	0.039351	0.35239	BC332_32516	949.211	1112.59	1728.09	11725.3	10404.3	13691.8	1263.3	11940.5	-3.17262	3.89779e-11	6.34861e-09	gnl|BL_ORD_ID|53434 sp|P27524|CB4A_SOLLC Chlorophyll a-b binding protein CP24 10A, chloroplastic OS=Solanum lycopersicum OX=4081 GN=CAP10A PE=3 SV=1//5.57646e-160
LNC_202630	XLOC_326290	transcript	0.228604	0	Inf	4.7398e-06	0.000405525	novel_174	38.672	91.6032	-1.0743	0.039351	0.35239	BC332_06930	631.733	436.875	151.653	49.8632	93.2252	71.0909	406.754	71.3931	2.42134	8.9546e-05	0.00246106	gnl|BL_ORD_ID|448958 sp|Q9SV13|SUT31_ARATH Sulfate transporter 3.1 OS=Arabidopsis thaliana OX=3702 GN=SULTR3;1 PE=2 SV=1//0
LNC_202630	XLOC_326290	transcript	0.228604	0	Inf	4.7398e-06	0.000405525	novel_174	38.672	91.6032	-1.0743	0.039351	0.35239	BC332_05525	280.412	310.49	289.658	2019.99	676.139	576.29	293.52	1090.81	-1.83649	0.00144893	0.0228773	gnl|BL_ORD_ID|78637 sp|Q9LF10|CRS1_ARATH Chloroplastic group IIA intron splicing facilitator CRS1, chloroplastic OS=Arabidopsis thaliana OX=3702 GN=At5g16180 PE=3 SV=2//0
LNC_202630	XLOC_326290	transcript	0.228604	0	Inf	4.7398e-06	0.000405525	novel_174	38.672	91.6032	-1.0743	0.039351	0.35239	BC332_29818	204.669	268.693	245.678	595.176	732.483	913.594	239.68	747.085	-1.60465	0.000986829	0.0169787	gnl|BL_ORD_ID|349701 sp|P47924|RIBA1_ARATH Bifunctional riboflavin biosynthesis protein RIBA 1, chloroplastic OS=Arabidopsis thaliana OX=3702 GN=RIBA1 PE=1 SV=2//0
LNC_202630	XLOC_326290	transcript	0.228604	0	Inf	4.7398e-06	0.000405525	novel_174	38.672	91.6032	-1.0743	0.039351	0.35239	BC332_23452	31080.6	28051.6	29418.4	172230	104470	161258	29516.9	145986	-2.26102	1.14476e-06	6.37933e-05	gnl|BL_ORD_ID|53435 sp|Q9XF88|CB4B_ARATH Chlorophyll a-b binding protein CP29.2, chloroplastic OS=Arabidopsis thaliana OX=3702 GN=LHCB4.2 PE=1 SV=1//3.46942e-164
LNC_202630	XLOC_326290	transcript	0.228604	0	Inf	4.7398e-06	0.000405525	novel_174	38.672	91.6032	-1.0743	0.039351	0.35239	BC332_26989	112.809	105.487	90.2337	7.42644	4.09781	27.2263	102.843	12.9169	2.8639	0.000166795	0.00406772	gnl|BL_ORD_ID|48855 sp|O22203|C98A3_ARATH Cytochrome P450 98A3 OS=Arabidopsis thaliana OX=3702 GN=CYP98A3 PE=1 SV=1//0
LNC_202630	XLOC_326290	transcript	0.228604	0	Inf	4.7398e-06	0.000405525	novel_174	38.672	91.6032	-1.0743	0.039351	0.35239	BC332_15990	224.007	255.756	169.093	48.8023	26.6358	83.1915	216.286	52.8765	1.97131	0.00113561	0.0188808	-//-
LNC_202630	XLOC_326290	transcript	0.228604	0	Inf	4.7398e-06	0.000405525	novel_174	38.672	91.6032	-1.0743	0.039351	0.35239	BC332_11495	229.648	225.901	45.496	7.42644	5.12226	18.1509	167.015	10.2332	3.8318	5.63711e-07	3.47971e-05	gnl|BL_ORD_ID|239358 sp|Q8VZG8|MIK2_ARATH MDIS1-interacting receptor like kinase 2 OS=Arabidopsis thaliana OX=3702 GN=MIK2 PE=1 SV=3//0
LNC_202630	XLOC_326290	transcript	0.228604	0	Inf	4.7398e-06	0.000405525	novel_174	38.672	91.6032	-1.0743	0.039351	0.35239	BC332_25056	34.6486	51.7483	19.7149	0	0	0	35.3706	0	6.0052	4.16885e-06	0.000190283	gnl|BL_ORD_ID|48743 sp|H2DH21|C7A29_PANGI Cytochrome P450 CYP72A219 OS=Panax ginseng OX=4054 PE=2 SV=1//3.54304e-158
LNC_202630	XLOC_326290	transcript	0.228604	0	Inf	4.7398e-06	0.000405525	novel_174	38.672	91.6032	-1.0743	0.039351	0.35239	BC332_32650	68.4915	19.9032	71.277	304.484	409.781	148.232	53.2239	287.499	-2.33803	0.000278126	0.00612383	gnl|BL_ORD_ID|464499 sp|Q197W8|TANA_ARATH Microtubule-binding protein TANGLED OS=Arabidopsis thaliana OX=3702 GN=TAN PE=1 SV=1//2.22893e-113
LNC_202630	XLOC_326290	transcript	0.228604	0	Inf	4.7398e-06	0.000405525	novel_174	38.672	91.6032	-1.0743	0.039351	0.35239	BC332_33450	1016.09	815.036	292.691	39.254	25.6113	110.418	707.939	58.4277	3.46412	1.29826e-07	9.35799e-06	gnl|BL_ORD_ID|48743 sp|H2DH21|C7A29_PANGI Cytochrome P450 CYP72A219 OS=Panax ginseng OX=4054 PE=2 SV=1//0
LNC_202630	XLOC_326290	transcript	0.228604	0	Inf	4.7398e-06	0.000405525	novel_174	38.672	91.6032	-1.0743	0.039351	0.35239	BC332_32519	726.815	914.552	1839.55	20707	22588.2	31609.8	1160.31	24968.3	-4.31701	1.45862e-16	5.83698e-14	gnl|BL_ORD_ID|53434 sp|P27524|CB4A_SOLLC Chlorophyll a-b binding protein CP24 10A, chloroplastic OS=Solanum lycopersicum OX=4081 GN=CAP10A PE=3 SV=1//7.0331e-164
LNC_202630	XLOC_326290	transcript	0.228604	0	Inf	4.7398e-06	0.000405525	novel_174	38.672	91.6032	-1.0743	0.039351	0.35239	BC332_21567	225.619	282.626	286.625	1308.11	825.709	677.633	264.956	937.152	-1.78108	0.000390682	0.00801877	gnl|BL_ORD_ID|311769 sp|Q9SV26|PP297_ARATH Pentatricopeptide repeat-containing protein At4g01030, mitochondrial OS=Arabidopsis thaliana OX=3702 GN=PCMP-H65 PE=3 SV=2//7.54171e-13
LNC_202630	XLOC_326290	transcript	0.228604	0	Inf	4.7398e-06	0.000405525	novel_174	38.672	91.6032	-1.0743	0.039351	0.35239	BC332_11477	223.202	203.013	153.17	24.4012	35.8558	75.6287	193.128	45.2952	2.02835	0.00102724	0.0175052	gnl|BL_ORD_ID|239358 sp|Q8VZG8|MIK2_ARATH MDIS1-interacting receptor like kinase 2 OS=Arabidopsis thaliana OX=3702 GN=MIK2 PE=1 SV=3//1.81779e-06
LNC_002695	XLOC_005181	transcript	1.18557	0	Inf	1.307e-11	1.08709e-08	novel_174	38.672	91.6032	-1.0743	0.039351	0.35239	BC332_32521	140.206	260.732	492.873	1752.64	4646.92	7260.35	297.937	4553.3	-3.79366	9.73681e-10	1.17704e-07	gnl|BL_ORD_ID|53434 sp|P27524|CB4A_SOLLC Chlorophyll a-b binding protein CP24 10A, chloroplastic OS=Solanum lycopersicum OX=4081 GN=CAP10A PE=3 SV=1//1.83445e-90
LNC_002695	XLOC_005181	transcript	1.18557	0	Inf	1.307e-11	1.08709e-08	novel_174	38.672	91.6032	-1.0743	0.039351	0.35239	BC332_07589	752.6	463.745	490.598	151.712	162.888	58.9904	568.981	124.53	2.12485	0.000156657	0.00387222	gnl|BL_ORD_ID|110198 sp|Q9FJU9|E1313_ARATH Glucan endo-1,3-beta-glucosidase 13 OS=Arabidopsis thaliana OX=3702 GN=At5g56590 PE=1 SV=1//4.93469e-118
LNC_002695	XLOC_005181	transcript	1.18557	0	Inf	1.307e-11	1.08709e-08	novel_174	38.672	91.6032	-1.0743	0.039351	0.35239	BC332_25655	248.181	173.158	184.259	12.731	33.8069	27.2263	201.866	24.5881	2.93363	1.77921e-06	9.2903e-05	gnl|BL_ORD_ID|285266 sp|O04351|OFP2_ARATH Transcription repressor OFP2 OS=Arabidopsis thaliana OX=3702 GN=OFP2 PE=1 SV=1//5.39805e-27
LNC_002695	XLOC_005181	transcript	1.18557	0	Inf	1.307e-11	1.08709e-08	novel_174	38.672	91.6032	-1.0743	0.039351	0.35239	BC332_25318	11.2809	2.98548	16.6819	63.6552	69.6628	42.352	10.3161	58.5567	-2.34032	0.00370292	0.0466457	-//-
LNC_002695	XLOC_005181	transcript	1.18557	0	Inf	1.307e-11	1.08709e-08	novel_174	38.672	91.6032	-1.0743	0.039351	0.35239	BC332_13964	9813.62	7842.86	4258.42	699.146	706.872	3926.64	7304.97	1777.55	1.95546	0.00332788	0.0430426	gnl|BL_ORD_ID|296352 sp|Q76CU2|PDR1_TOBAC Pleiotropic drug resistance protein 1 OS=Nicotiana tabacum OX=4097 GN=PDR1 PE=2 SV=1//0
LNC_002695	XLOC_005181	transcript	1.18557	0	Inf	1.307e-11	1.08709e-08	novel_174	38.672	91.6032	-1.0743	0.039351	0.35239	BC332_27221	520.535	424.934	275.251	64.7161	80.9317	152.77	406.906	99.4726	1.97723	0.000470263	0.00936893	gnl|BL_ORD_ID|223366 sp|Q9C6K9|LRL11_ARATH LEAF RUST 10 DISEASE-RESISTANCE LOCUS RECEPTOR-LIKE PROTEIN KINASE-like 1.1 OS=Arabidopsis thaliana OX=3702 GN=LRK10L-1.1 PE=2 SV=1//1.28039e-162
LNC_002695	XLOC_005181	transcript	1.18557	0	Inf	1.307e-11	1.08709e-08	novel_174	38.672	91.6032	-1.0743	0.039351	0.35239	BC332_21222	160.351	155.245	329.087	1282.65	740.679	299.489	214.894	774.274	-1.78579	0.0034308	0.0440791	gnl|BL_ORD_ID|275010 sp|Q93YU8|NRG2_ARATH Nitrate regulatory gene2 protein OS=Arabidopsis thaliana OX=3702 GN=NRG2 PE=1 SV=1//2.19821e-37
LNC_002695	XLOC_005181	transcript	1.18557	0	Inf	1.307e-11	1.08709e-08	novel_174	38.672	91.6032	-1.0743	0.039351	0.35239	BC332_15834	4215.04	4886.24	4485.9	17197.5	15284.8	14000.4	4529.06	15494.2	-1.74225	9.96286e-05	0.00269558	gnl|BL_ORD_ID|296221 sp|Q9XF61|PDI_DATGL Protein disulfide-isomerase OS=Datisca glomerata OX=34297 GN=PDI PE=2 SV=1//0
LNC_002695	XLOC_005181	transcript	1.18557	0	Inf	1.307e-11	1.08709e-08	novel_174	38.672	91.6032	-1.0743	0.039351	0.35239	BC332_18856	941.153	2376.44	2271.01	171.869	434.368	425.033	1862.87	343.757	2.36624	3.17276e-05	0.00104676	gnl|BL_ORD_ID|48667 sp|H1A988|C7254_GLYUR 11-oxo-beta-amyrin 30-oxidase OS=Glycyrrhiza uralensis OX=74613 GN=CYP72A154 PE=1 SV=1//2.11958e-165
LNC_002695	XLOC_005181	transcript	1.18557	0	Inf	1.307e-11	1.08709e-08	novel_174	38.672	91.6032	-1.0743	0.039351	0.35239	BC332_31983	140.206	135.342	148.62	49.8632	15.3668	40.8395	141.389	35.3565	1.928	0.00249907	0.0347534	gnl|BL_ORD_ID|326264 sp|Q9SVC6|PUB22_ARATH E3 ubiquitin-protein ligase PUB22 OS=Arabidopsis thaliana OX=3702 GN=PUB22 PE=1 SV=1//1.54378e-152
LNC_002695	XLOC_005181	transcript	1.18557	0	Inf	1.307e-11	1.08709e-08	novel_174	38.672	91.6032	-1.0743	0.039351	0.35239	BC332_17991	2.41735	1.99032	8.34093	5.3046	18.4401	152.77	4.24953	58.8382	-3.3606	0.00118839	0.019569	-//-
LNC_002695	XLOC_005181	transcript	1.18557	0	Inf	1.307e-11	1.08709e-08	novel_174	38.672	91.6032	-1.0743	0.039351	0.35239	BC332_05878	393.222	626.951	461.784	40.315	73.7606	116.468	493.986	76.8479	2.61107	3.82226e-06	0.000175672	-//-
LNC_002695	XLOC_005181	transcript	1.18557	0	Inf	1.307e-11	1.08709e-08	novel_174	38.672	91.6032	-1.0743	0.039351	0.35239	BC332_00344	51.57	33.8355	25.781	161.26	225.38	325.203	37.0622	237.281	-2.59162	1.09438e-05	0.000425827	gnl|BL_ORD_ID|272561 sp|P12670|NP24_SOLLC Protein NP24 OS=Solanum lycopersicum OX=4081 PE=1 SV=2//3.39684e-169
LNC_002695	XLOC_005181	transcript	1.18557	0	Inf	1.307e-11	1.08709e-08	novel_174	38.672	91.6032	-1.0743	0.039351	0.35239	BC332_16954	11592	10513.9	7748.72	2567.43	2173.89	3435.05	9951.52	2725.46	1.83043	0.000112405	0.00296467	gnl|BL_ORD_ID|148980 sp|Q8RWE8|GGAP1_ARATH GDP-L-galactose phosphorylase 1 OS=Arabidopsis thaliana OX=3702 GN=VTC2 PE=1 SV=1//0
LNC_002695	XLOC_005181	transcript	1.18557	0	Inf	1.307e-11	1.08709e-08	novel_174	38.672	91.6032	-1.0743	0.039351	0.35239	BC332_32516	949.211	1112.59	1728.09	11725.3	10404.3	13691.8	1263.3	11940.5	-3.17262	3.89779e-11	6.34861e-09	gnl|BL_ORD_ID|53434 sp|P27524|CB4A_SOLLC Chlorophyll a-b binding protein CP24 10A, chloroplastic OS=Solanum lycopersicum OX=4081 GN=CAP10A PE=3 SV=1//5.57646e-160
LNC_002695	XLOC_005181	transcript	1.18557	0	Inf	1.307e-11	1.08709e-08	novel_174	38.672	91.6032	-1.0743	0.039351	0.35239	BC332_06930	631.733	436.875	151.653	49.8632	93.2252	71.0909	406.754	71.3931	2.42134	8.9546e-05	0.00246106	gnl|BL_ORD_ID|448958 sp|Q9SV13|SUT31_ARATH Sulfate transporter 3.1 OS=Arabidopsis thaliana OX=3702 GN=SULTR3;1 PE=2 SV=1//0
LNC_002695	XLOC_005181	transcript	1.18557	0	Inf	1.307e-11	1.08709e-08	novel_174	38.672	91.6032	-1.0743	0.039351	0.35239	BC332_05525	280.412	310.49	289.658	2019.99	676.139	576.29	293.52	1090.81	-1.83649	0.00144893	0.0228773	gnl|BL_ORD_ID|78637 sp|Q9LF10|CRS1_ARATH Chloroplastic group IIA intron splicing facilitator CRS1, chloroplastic OS=Arabidopsis thaliana OX=3702 GN=At5g16180 PE=3 SV=2//0
LNC_002695	XLOC_005181	transcript	1.18557	0	Inf	1.307e-11	1.08709e-08	novel_174	38.672	91.6032	-1.0743	0.039351	0.35239	BC332_29818	204.669	268.693	245.678	595.176	732.483	913.594	239.68	747.085	-1.60465	0.000986829	0.0169787	gnl|BL_ORD_ID|349701 sp|P47924|RIBA1_ARATH Bifunctional riboflavin biosynthesis protein RIBA 1, chloroplastic OS=Arabidopsis thaliana OX=3702 GN=RIBA1 PE=1 SV=2//0
LNC_002695	XLOC_005181	transcript	1.18557	0	Inf	1.307e-11	1.08709e-08	novel_174	38.672	91.6032	-1.0743	0.039351	0.35239	BC332_23452	31080.6	28051.6	29418.4	172230	104470	161258	29516.9	145986	-2.26102	1.14476e-06	6.37933e-05	gnl|BL_ORD_ID|53435 sp|Q9XF88|CB4B_ARATH Chlorophyll a-b binding protein CP29.2, chloroplastic OS=Arabidopsis thaliana OX=3702 GN=LHCB4.2 PE=1 SV=1//3.46942e-164
LNC_002695	XLOC_005181	transcript	1.18557	0	Inf	1.307e-11	1.08709e-08	novel_174	38.672	91.6032	-1.0743	0.039351	0.35239	BC332_26989	112.809	105.487	90.2337	7.42644	4.09781	27.2263	102.843	12.9169	2.8639	0.000166795	0.00406772	gnl|BL_ORD_ID|48855 sp|O22203|C98A3_ARATH Cytochrome P450 98A3 OS=Arabidopsis thaliana OX=3702 GN=CYP98A3 PE=1 SV=1//0
LNC_002695	XLOC_005181	transcript	1.18557	0	Inf	1.307e-11	1.08709e-08	novel_174	38.672	91.6032	-1.0743	0.039351	0.35239	BC332_15990	224.007	255.756	169.093	48.8023	26.6358	83.1915	216.286	52.8765	1.97131	0.00113561	0.0188808	-//-
LNC_002695	XLOC_005181	transcript	1.18557	0	Inf	1.307e-11	1.08709e-08	novel_174	38.672	91.6032	-1.0743	0.039351	0.35239	BC332_11495	229.648	225.901	45.496	7.42644	5.12226	18.1509	167.015	10.2332	3.8318	5.63711e-07	3.47971e-05	gnl|BL_ORD_ID|239358 sp|Q8VZG8|MIK2_ARATH MDIS1-interacting receptor like kinase 2 OS=Arabidopsis thaliana OX=3702 GN=MIK2 PE=1 SV=3//0
LNC_002695	XLOC_005181	transcript	1.18557	0	Inf	1.307e-11	1.08709e-08	novel_174	38.672	91.6032	-1.0743	0.039351	0.35239	BC332_25056	34.6486	51.7483	19.7149	0	0	0	35.3706	0	6.0052	4.16885e-06	0.000190283	gnl|BL_ORD_ID|48743 sp|H2DH21|C7A29_PANGI Cytochrome P450 CYP72A219 OS=Panax ginseng OX=4054 PE=2 SV=1//3.54304e-158
LNC_002695	XLOC_005181	transcript	1.18557	0	Inf	1.307e-11	1.08709e-08	novel_174	38.672	91.6032	-1.0743	0.039351	0.35239	BC332_32650	68.4915	19.9032	71.277	304.484	409.781	148.232	53.2239	287.499	-2.33803	0.000278126	0.00612383	gnl|BL_ORD_ID|464499 sp|Q197W8|TANA_ARATH Microtubule-binding protein TANGLED OS=Arabidopsis thaliana OX=3702 GN=TAN PE=1 SV=1//2.22893e-113
LNC_002695	XLOC_005181	transcript	1.18557	0	Inf	1.307e-11	1.08709e-08	novel_174	38.672	91.6032	-1.0743	0.039351	0.35239	BC332_33450	1016.09	815.036	292.691	39.254	25.6113	110.418	707.939	58.4277	3.46412	1.29826e-07	9.35799e-06	gnl|BL_ORD_ID|48743 sp|H2DH21|C7A29_PANGI Cytochrome P450 CYP72A219 OS=Panax ginseng OX=4054 PE=2 SV=1//0
LNC_002695	XLOC_005181	transcript	1.18557	0	Inf	1.307e-11	1.08709e-08	novel_174	38.672	91.6032	-1.0743	0.039351	0.35239	BC332_32519	726.815	914.552	1839.55	20707	22588.2	31609.8	1160.31	24968.3	-4.31701	1.45862e-16	5.83698e-14	gnl|BL_ORD_ID|53434 sp|P27524|CB4A_SOLLC Chlorophyll a-b binding protein CP24 10A, chloroplastic OS=Solanum lycopersicum OX=4081 GN=CAP10A PE=3 SV=1//7.0331e-164
LNC_002695	XLOC_005181	transcript	1.18557	0	Inf	1.307e-11	1.08709e-08	novel_174	38.672	91.6032	-1.0743	0.039351	0.35239	BC332_21567	225.619	282.626	286.625	1308.11	825.709	677.633	264.956	937.152	-1.78108	0.000390682	0.00801877	gnl|BL_ORD_ID|311769 sp|Q9SV26|PP297_ARATH Pentatricopeptide repeat-containing protein At4g01030, mitochondrial OS=Arabidopsis thaliana OX=3702 GN=PCMP-H65 PE=3 SV=2//7.54171e-13
LNC_002695	XLOC_005181	transcript	1.18557	0	Inf	1.307e-11	1.08709e-08	novel_174	38.672	91.6032	-1.0743	0.039351	0.35239	BC332_11477	223.202	203.013	153.17	24.4012	35.8558	75.6287	193.128	45.2952	2.02835	0.00102724	0.0175052	gnl|BL_ORD_ID|239358 sp|Q8VZG8|MIK2_ARATH MDIS1-interacting receptor like kinase 2 OS=Arabidopsis thaliana OX=3702 GN=MIK2 PE=1 SV=3//1.81779e-06
LNC_031910	XLOC_052497	transcript	0.681692	0	Inf	5.7262e-06	0.000472376	novel_174	38.672	91.6032	-1.0743	0.039351	0.35239	BC332_32521	140.206	260.732	492.873	1752.64	4646.92	7260.35	297.937	4553.3	-3.79366	9.73681e-10	1.17704e-07	gnl|BL_ORD_ID|53434 sp|P27524|CB4A_SOLLC Chlorophyll a-b binding protein CP24 10A, chloroplastic OS=Solanum lycopersicum OX=4081 GN=CAP10A PE=3 SV=1//1.83445e-90
LNC_031910	XLOC_052497	transcript	0.681692	0	Inf	5.7262e-06	0.000472376	novel_174	38.672	91.6032	-1.0743	0.039351	0.35239	BC332_07589	752.6	463.745	490.598	151.712	162.888	58.9904	568.981	124.53	2.12485	0.000156657	0.00387222	gnl|BL_ORD_ID|110198 sp|Q9FJU9|E1313_ARATH Glucan endo-1,3-beta-glucosidase 13 OS=Arabidopsis thaliana OX=3702 GN=At5g56590 PE=1 SV=1//4.93469e-118
LNC_031910	XLOC_052497	transcript	0.681692	0	Inf	5.7262e-06	0.000472376	novel_174	38.672	91.6032	-1.0743	0.039351	0.35239	BC332_25655	248.181	173.158	184.259	12.731	33.8069	27.2263	201.866	24.5881	2.93363	1.77921e-06	9.2903e-05	gnl|BL_ORD_ID|285266 sp|O04351|OFP2_ARATH Transcription repressor OFP2 OS=Arabidopsis thaliana OX=3702 GN=OFP2 PE=1 SV=1//5.39805e-27
LNC_031910	XLOC_052497	transcript	0.681692	0	Inf	5.7262e-06	0.000472376	novel_174	38.672	91.6032	-1.0743	0.039351	0.35239	BC332_25318	11.2809	2.98548	16.6819	63.6552	69.6628	42.352	10.3161	58.5567	-2.34032	0.00370292	0.0466457	-//-
LNC_031910	XLOC_052497	transcript	0.681692	0	Inf	5.7262e-06	0.000472376	novel_174	38.672	91.6032	-1.0743	0.039351	0.35239	BC332_13964	9813.62	7842.86	4258.42	699.146	706.872	3926.64	7304.97	1777.55	1.95546	0.00332788	0.0430426	gnl|BL_ORD_ID|296352 sp|Q76CU2|PDR1_TOBAC Pleiotropic drug resistance protein 1 OS=Nicotiana tabacum OX=4097 GN=PDR1 PE=2 SV=1//0
LNC_031910	XLOC_052497	transcript	0.681692	0	Inf	5.7262e-06	0.000472376	novel_174	38.672	91.6032	-1.0743	0.039351	0.35239	BC332_27221	520.535	424.934	275.251	64.7161	80.9317	152.77	406.906	99.4726	1.97723	0.000470263	0.00936893	gnl|BL_ORD_ID|223366 sp|Q9C6K9|LRL11_ARATH LEAF RUST 10 DISEASE-RESISTANCE LOCUS RECEPTOR-LIKE PROTEIN KINASE-like 1.1 OS=Arabidopsis thaliana OX=3702 GN=LRK10L-1.1 PE=2 SV=1//1.28039e-162
LNC_031910	XLOC_052497	transcript	0.681692	0	Inf	5.7262e-06	0.000472376	novel_174	38.672	91.6032	-1.0743	0.039351	0.35239	BC332_21222	160.351	155.245	329.087	1282.65	740.679	299.489	214.894	774.274	-1.78579	0.0034308	0.0440791	gnl|BL_ORD_ID|275010 sp|Q93YU8|NRG2_ARATH Nitrate regulatory gene2 protein OS=Arabidopsis thaliana OX=3702 GN=NRG2 PE=1 SV=1//2.19821e-37
LNC_031910	XLOC_052497	transcript	0.681692	0	Inf	5.7262e-06	0.000472376	novel_174	38.672	91.6032	-1.0743	0.039351	0.35239	BC332_15834	4215.04	4886.24	4485.9	17197.5	15284.8	14000.4	4529.06	15494.2	-1.74225	9.96286e-05	0.00269558	gnl|BL_ORD_ID|296221 sp|Q9XF61|PDI_DATGL Protein disulfide-isomerase OS=Datisca glomerata OX=34297 GN=PDI PE=2 SV=1//0
LNC_031910	XLOC_052497	transcript	0.681692	0	Inf	5.7262e-06	0.000472376	novel_174	38.672	91.6032	-1.0743	0.039351	0.35239	BC332_18856	941.153	2376.44	2271.01	171.869	434.368	425.033	1862.87	343.757	2.36624	3.17276e-05	0.00104676	gnl|BL_ORD_ID|48667 sp|H1A988|C7254_GLYUR 11-oxo-beta-amyrin 30-oxidase OS=Glycyrrhiza uralensis OX=74613 GN=CYP72A154 PE=1 SV=1//2.11958e-165
LNC_031910	XLOC_052497	transcript	0.681692	0	Inf	5.7262e-06	0.000472376	novel_174	38.672	91.6032	-1.0743	0.039351	0.35239	BC332_31983	140.206	135.342	148.62	49.8632	15.3668	40.8395	141.389	35.3565	1.928	0.00249907	0.0347534	gnl|BL_ORD_ID|326264 sp|Q9SVC6|PUB22_ARATH E3 ubiquitin-protein ligase PUB22 OS=Arabidopsis thaliana OX=3702 GN=PUB22 PE=1 SV=1//1.54378e-152
LNC_031910	XLOC_052497	transcript	0.681692	0	Inf	5.7262e-06	0.000472376	novel_174	38.672	91.6032	-1.0743	0.039351	0.35239	BC332_17991	2.41735	1.99032	8.34093	5.3046	18.4401	152.77	4.24953	58.8382	-3.3606	0.00118839	0.019569	-//-
LNC_031910	XLOC_052497	transcript	0.681692	0	Inf	5.7262e-06	0.000472376	novel_174	38.672	91.6032	-1.0743	0.039351	0.35239	BC332_05878	393.222	626.951	461.784	40.315	73.7606	116.468	493.986	76.8479	2.61107	3.82226e-06	0.000175672	-//-
LNC_031910	XLOC_052497	transcript	0.681692	0	Inf	5.7262e-06	0.000472376	novel_174	38.672	91.6032	-1.0743	0.039351	0.35239	BC332_00344	51.57	33.8355	25.781	161.26	225.38	325.203	37.0622	237.281	-2.59162	1.09438e-05	0.000425827	gnl|BL_ORD_ID|272561 sp|P12670|NP24_SOLLC Protein NP24 OS=Solanum lycopersicum OX=4081 PE=1 SV=2//3.39684e-169
LNC_031910	XLOC_052497	transcript	0.681692	0	Inf	5.7262e-06	0.000472376	novel_174	38.672	91.6032	-1.0743	0.039351	0.35239	BC332_16954	11592	10513.9	7748.72	2567.43	2173.89	3435.05	9951.52	2725.46	1.83043	0.000112405	0.00296467	gnl|BL_ORD_ID|148980 sp|Q8RWE8|GGAP1_ARATH GDP-L-galactose phosphorylase 1 OS=Arabidopsis thaliana OX=3702 GN=VTC2 PE=1 SV=1//0
LNC_031910	XLOC_052497	transcript	0.681692	0	Inf	5.7262e-06	0.000472376	novel_174	38.672	91.6032	-1.0743	0.039351	0.35239	BC332_32516	949.211	1112.59	1728.09	11725.3	10404.3	13691.8	1263.3	11940.5	-3.17262	3.89779e-11	6.34861e-09	gnl|BL_ORD_ID|53434 sp|P27524|CB4A_SOLLC Chlorophyll a-b binding protein CP24 10A, chloroplastic OS=Solanum lycopersicum OX=4081 GN=CAP10A PE=3 SV=1//5.57646e-160
LNC_031910	XLOC_052497	transcript	0.681692	0	Inf	5.7262e-06	0.000472376	novel_174	38.672	91.6032	-1.0743	0.039351	0.35239	BC332_06930	631.733	436.875	151.653	49.8632	93.2252	71.0909	406.754	71.3931	2.42134	8.9546e-05	0.00246106	gnl|BL_ORD_ID|448958 sp|Q9SV13|SUT31_ARATH Sulfate transporter 3.1 OS=Arabidopsis thaliana OX=3702 GN=SULTR3;1 PE=2 SV=1//0
LNC_031910	XLOC_052497	transcript	0.681692	0	Inf	5.7262e-06	0.000472376	novel_174	38.672	91.6032	-1.0743	0.039351	0.35239	BC332_05525	280.412	310.49	289.658	2019.99	676.139	576.29	293.52	1090.81	-1.83649	0.00144893	0.0228773	gnl|BL_ORD_ID|78637 sp|Q9LF10|CRS1_ARATH Chloroplastic group IIA intron splicing facilitator CRS1, chloroplastic OS=Arabidopsis thaliana OX=3702 GN=At5g16180 PE=3 SV=2//0
LNC_031910	XLOC_052497	transcript	0.681692	0	Inf	5.7262e-06	0.000472376	novel_174	38.672	91.6032	-1.0743	0.039351	0.35239	BC332_29818	204.669	268.693	245.678	595.176	732.483	913.594	239.68	747.085	-1.60465	0.000986829	0.0169787	gnl|BL_ORD_ID|349701 sp|P47924|RIBA1_ARATH Bifunctional riboflavin biosynthesis protein RIBA 1, chloroplastic OS=Arabidopsis thaliana OX=3702 GN=RIBA1 PE=1 SV=2//0
LNC_031910	XLOC_052497	transcript	0.681692	0	Inf	5.7262e-06	0.000472376	novel_174	38.672	91.6032	-1.0743	0.039351	0.35239	BC332_23452	31080.6	28051.6	29418.4	172230	104470	161258	29516.9	145986	-2.26102	1.14476e-06	6.37933e-05	gnl|BL_ORD_ID|53435 sp|Q9XF88|CB4B_ARATH Chlorophyll a-b binding protein CP29.2, chloroplastic OS=Arabidopsis thaliana OX=3702 GN=LHCB4.2 PE=1 SV=1//3.46942e-164
LNC_031910	XLOC_052497	transcript	0.681692	0	Inf	5.7262e-06	0.000472376	novel_174	38.672	91.6032	-1.0743	0.039351	0.35239	BC332_26989	112.809	105.487	90.2337	7.42644	4.09781	27.2263	102.843	12.9169	2.8639	0.000166795	0.00406772	gnl|BL_ORD_ID|48855 sp|O22203|C98A3_ARATH Cytochrome P450 98A3 OS=Arabidopsis thaliana OX=3702 GN=CYP98A3 PE=1 SV=1//0
LNC_031910	XLOC_052497	transcript	0.681692	0	Inf	5.7262e-06	0.000472376	novel_174	38.672	91.6032	-1.0743	0.039351	0.35239	BC332_15990	224.007	255.756	169.093	48.8023	26.6358	83.1915	216.286	52.8765	1.97131	0.00113561	0.0188808	-//-
LNC_031910	XLOC_052497	transcript	0.681692	0	Inf	5.7262e-06	0.000472376	novel_174	38.672	91.6032	-1.0743	0.039351	0.35239	BC332_11495	229.648	225.901	45.496	7.42644	5.12226	18.1509	167.015	10.2332	3.8318	5.63711e-07	3.47971e-05	gnl|BL_ORD_ID|239358 sp|Q8VZG8|MIK2_ARATH MDIS1-interacting receptor like kinase 2 OS=Arabidopsis thaliana OX=3702 GN=MIK2 PE=1 SV=3//0
LNC_031910	XLOC_052497	transcript	0.681692	0	Inf	5.7262e-06	0.000472376	novel_174	38.672	91.6032	-1.0743	0.039351	0.35239	BC332_25056	34.6486	51.7483	19.7149	0	0	0	35.3706	0	6.0052	4.16885e-06	0.000190283	gnl|BL_ORD_ID|48743 sp|H2DH21|C7A29_PANGI Cytochrome P450 CYP72A219 OS=Panax ginseng OX=4054 PE=2 SV=1//3.54304e-158
LNC_031910	XLOC_052497	transcript	0.681692	0	Inf	5.7262e-06	0.000472376	novel_174	38.672	91.6032	-1.0743	0.039351	0.35239	BC332_32650	68.4915	19.9032	71.277	304.484	409.781	148.232	53.2239	287.499	-2.33803	0.000278126	0.00612383	gnl|BL_ORD_ID|464499 sp|Q197W8|TANA_ARATH Microtubule-binding protein TANGLED OS=Arabidopsis thaliana OX=3702 GN=TAN PE=1 SV=1//2.22893e-113
LNC_031910	XLOC_052497	transcript	0.681692	0	Inf	5.7262e-06	0.000472376	novel_174	38.672	91.6032	-1.0743	0.039351	0.35239	BC332_33450	1016.09	815.036	292.691	39.254	25.6113	110.418	707.939	58.4277	3.46412	1.29826e-07	9.35799e-06	gnl|BL_ORD_ID|48743 sp|H2DH21|C7A29_PANGI Cytochrome P450 CYP72A219 OS=Panax ginseng OX=4054 PE=2 SV=1//0
LNC_031910	XLOC_052497	transcript	0.681692	0	Inf	5.7262e-06	0.000472376	novel_174	38.672	91.6032	-1.0743	0.039351	0.35239	BC332_32519	726.815	914.552	1839.55	20707	22588.2	31609.8	1160.31	24968.3	-4.31701	1.45862e-16	5.83698e-14	gnl|BL_ORD_ID|53434 sp|P27524|CB4A_SOLLC Chlorophyll a-b binding protein CP24 10A, chloroplastic OS=Solanum lycopersicum OX=4081 GN=CAP10A PE=3 SV=1//7.0331e-164
LNC_031910	XLOC_052497	transcript	0.681692	0	Inf	5.7262e-06	0.000472376	novel_174	38.672	91.6032	-1.0743	0.039351	0.35239	BC332_21567	225.619	282.626	286.625	1308.11	825.709	677.633	264.956	937.152	-1.78108	0.000390682	0.00801877	gnl|BL_ORD_ID|311769 sp|Q9SV26|PP297_ARATH Pentatricopeptide repeat-containing protein At4g01030, mitochondrial OS=Arabidopsis thaliana OX=3702 GN=PCMP-H65 PE=3 SV=2//7.54171e-13
LNC_031910	XLOC_052497	transcript	0.681692	0	Inf	5.7262e-06	0.000472376	novel_174	38.672	91.6032	-1.0743	0.039351	0.35239	BC332_11477	223.202	203.013	153.17	24.4012	35.8558	75.6287	193.128	45.2952	2.02835	0.00102724	0.0175052	gnl|BL_ORD_ID|239358 sp|Q8VZG8|MIK2_ARATH MDIS1-interacting receptor like kinase 2 OS=Arabidopsis thaliana OX=3702 GN=MIK2 PE=1 SV=3//1.81779e-06
LNC_202629	XLOC_326290	transcript	0.456494	0	Inf	2.21892e-05	0.00146976	novel_174	38.672	91.6032	-1.0743	0.039351	0.35239	BC332_32521	140.206	260.732	492.873	1752.64	4646.92	7260.35	297.937	4553.3	-3.79366	9.73681e-10	1.17704e-07	gnl|BL_ORD_ID|53434 sp|P27524|CB4A_SOLLC Chlorophyll a-b binding protein CP24 10A, chloroplastic OS=Solanum lycopersicum OX=4081 GN=CAP10A PE=3 SV=1//1.83445e-90
LNC_202629	XLOC_326290	transcript	0.456494	0	Inf	2.21892e-05	0.00146976	novel_174	38.672	91.6032	-1.0743	0.039351	0.35239	BC332_07589	752.6	463.745	490.598	151.712	162.888	58.9904	568.981	124.53	2.12485	0.000156657	0.00387222	gnl|BL_ORD_ID|110198 sp|Q9FJU9|E1313_ARATH Glucan endo-1,3-beta-glucosidase 13 OS=Arabidopsis thaliana OX=3702 GN=At5g56590 PE=1 SV=1//4.93469e-118
LNC_202629	XLOC_326290	transcript	0.456494	0	Inf	2.21892e-05	0.00146976	novel_174	38.672	91.6032	-1.0743	0.039351	0.35239	BC332_25655	248.181	173.158	184.259	12.731	33.8069	27.2263	201.866	24.5881	2.93363	1.77921e-06	9.2903e-05	gnl|BL_ORD_ID|285266 sp|O04351|OFP2_ARATH Transcription repressor OFP2 OS=Arabidopsis thaliana OX=3702 GN=OFP2 PE=1 SV=1//5.39805e-27
LNC_202629	XLOC_326290	transcript	0.456494	0	Inf	2.21892e-05	0.00146976	novel_174	38.672	91.6032	-1.0743	0.039351	0.35239	BC332_25318	11.2809	2.98548	16.6819	63.6552	69.6628	42.352	10.3161	58.5567	-2.34032	0.00370292	0.0466457	-//-
LNC_202629	XLOC_326290	transcript	0.456494	0	Inf	2.21892e-05	0.00146976	novel_174	38.672	91.6032	-1.0743	0.039351	0.35239	BC332_13964	9813.62	7842.86	4258.42	699.146	706.872	3926.64	7304.97	1777.55	1.95546	0.00332788	0.0430426	gnl|BL_ORD_ID|296352 sp|Q76CU2|PDR1_TOBAC Pleiotropic drug resistance protein 1 OS=Nicotiana tabacum OX=4097 GN=PDR1 PE=2 SV=1//0
LNC_202629	XLOC_326290	transcript	0.456494	0	Inf	2.21892e-05	0.00146976	novel_174	38.672	91.6032	-1.0743	0.039351	0.35239	BC332_27221	520.535	424.934	275.251	64.7161	80.9317	152.77	406.906	99.4726	1.97723	0.000470263	0.00936893	gnl|BL_ORD_ID|223366 sp|Q9C6K9|LRL11_ARATH LEAF RUST 10 DISEASE-RESISTANCE LOCUS RECEPTOR-LIKE PROTEIN KINASE-like 1.1 OS=Arabidopsis thaliana OX=3702 GN=LRK10L-1.1 PE=2 SV=1//1.28039e-162
LNC_202629	XLOC_326290	transcript	0.456494	0	Inf	2.21892e-05	0.00146976	novel_174	38.672	91.6032	-1.0743	0.039351	0.35239	BC332_21222	160.351	155.245	329.087	1282.65	740.679	299.489	214.894	774.274	-1.78579	0.0034308	0.0440791	gnl|BL_ORD_ID|275010 sp|Q93YU8|NRG2_ARATH Nitrate regulatory gene2 protein OS=Arabidopsis thaliana OX=3702 GN=NRG2 PE=1 SV=1//2.19821e-37
LNC_202629	XLOC_326290	transcript	0.456494	0	Inf	2.21892e-05	0.00146976	novel_174	38.672	91.6032	-1.0743	0.039351	0.35239	BC332_15834	4215.04	4886.24	4485.9	17197.5	15284.8	14000.4	4529.06	15494.2	-1.74225	9.96286e-05	0.00269558	gnl|BL_ORD_ID|296221 sp|Q9XF61|PDI_DATGL Protein disulfide-isomerase OS=Datisca glomerata OX=34297 GN=PDI PE=2 SV=1//0
LNC_202629	XLOC_326290	transcript	0.456494	0	Inf	2.21892e-05	0.00146976	novel_174	38.672	91.6032	-1.0743	0.039351	0.35239	BC332_18856	941.153	2376.44	2271.01	171.869	434.368	425.033	1862.87	343.757	2.36624	3.17276e-05	0.00104676	gnl|BL_ORD_ID|48667 sp|H1A988|C7254_GLYUR 11-oxo-beta-amyrin 30-oxidase OS=Glycyrrhiza uralensis OX=74613 GN=CYP72A154 PE=1 SV=1//2.11958e-165
LNC_202629	XLOC_326290	transcript	0.456494	0	Inf	2.21892e-05	0.00146976	novel_174	38.672	91.6032	-1.0743	0.039351	0.35239	BC332_31983	140.206	135.342	148.62	49.8632	15.3668	40.8395	141.389	35.3565	1.928	0.00249907	0.0347534	gnl|BL_ORD_ID|326264 sp|Q9SVC6|PUB22_ARATH E3 ubiquitin-protein ligase PUB22 OS=Arabidopsis thaliana OX=3702 GN=PUB22 PE=1 SV=1//1.54378e-152
LNC_202629	XLOC_326290	transcript	0.456494	0	Inf	2.21892e-05	0.00146976	novel_174	38.672	91.6032	-1.0743	0.039351	0.35239	BC332_17991	2.41735	1.99032	8.34093	5.3046	18.4401	152.77	4.24953	58.8382	-3.3606	0.00118839	0.019569	-//-
LNC_202629	XLOC_326290	transcript	0.456494	0	Inf	2.21892e-05	0.00146976	novel_174	38.672	91.6032	-1.0743	0.039351	0.35239	BC332_05878	393.222	626.951	461.784	40.315	73.7606	116.468	493.986	76.8479	2.61107	3.82226e-06	0.000175672	-//-
LNC_202629	XLOC_326290	transcript	0.456494	0	Inf	2.21892e-05	0.00146976	novel_174	38.672	91.6032	-1.0743	0.039351	0.35239	BC332_00344	51.57	33.8355	25.781	161.26	225.38	325.203	37.0622	237.281	-2.59162	1.09438e-05	0.000425827	gnl|BL_ORD_ID|272561 sp|P12670|NP24_SOLLC Protein NP24 OS=Solanum lycopersicum OX=4081 PE=1 SV=2//3.39684e-169
LNC_202629	XLOC_326290	transcript	0.456494	0	Inf	2.21892e-05	0.00146976	novel_174	38.672	91.6032	-1.0743	0.039351	0.35239	BC332_16954	11592	10513.9	7748.72	2567.43	2173.89	3435.05	9951.52	2725.46	1.83043	0.000112405	0.00296467	gnl|BL_ORD_ID|148980 sp|Q8RWE8|GGAP1_ARATH GDP-L-galactose phosphorylase 1 OS=Arabidopsis thaliana OX=3702 GN=VTC2 PE=1 SV=1//0
LNC_202629	XLOC_326290	transcript	0.456494	0	Inf	2.21892e-05	0.00146976	novel_174	38.672	91.6032	-1.0743	0.039351	0.35239	BC332_32516	949.211	1112.59	1728.09	11725.3	10404.3	13691.8	1263.3	11940.5	-3.17262	3.89779e-11	6.34861e-09	gnl|BL_ORD_ID|53434 sp|P27524|CB4A_SOLLC Chlorophyll a-b binding protein CP24 10A, chloroplastic OS=Solanum lycopersicum OX=4081 GN=CAP10A PE=3 SV=1//5.57646e-160
LNC_202629	XLOC_326290	transcript	0.456494	0	Inf	2.21892e-05	0.00146976	novel_174	38.672	91.6032	-1.0743	0.039351	0.35239	BC332_06930	631.733	436.875	151.653	49.8632	93.2252	71.0909	406.754	71.3931	2.42134	8.9546e-05	0.00246106	gnl|BL_ORD_ID|448958 sp|Q9SV13|SUT31_ARATH Sulfate transporter 3.1 OS=Arabidopsis thaliana OX=3702 GN=SULTR3;1 PE=2 SV=1//0
LNC_202629	XLOC_326290	transcript	0.456494	0	Inf	2.21892e-05	0.00146976	novel_174	38.672	91.6032	-1.0743	0.039351	0.35239	BC332_05525	280.412	310.49	289.658	2019.99	676.139	576.29	293.52	1090.81	-1.83649	0.00144893	0.0228773	gnl|BL_ORD_ID|78637 sp|Q9LF10|CRS1_ARATH Chloroplastic group IIA intron splicing facilitator CRS1, chloroplastic OS=Arabidopsis thaliana OX=3702 GN=At5g16180 PE=3 SV=2//0
LNC_202629	XLOC_326290	transcript	0.456494	0	Inf	2.21892e-05	0.00146976	novel_174	38.672	91.6032	-1.0743	0.039351	0.35239	BC332_29818	204.669	268.693	245.678	595.176	732.483	913.594	239.68	747.085	-1.60465	0.000986829	0.0169787	gnl|BL_ORD_ID|349701 sp|P47924|RIBA1_ARATH Bifunctional riboflavin biosynthesis protein RIBA 1, chloroplastic OS=Arabidopsis thaliana OX=3702 GN=RIBA1 PE=1 SV=2//0
LNC_202629	XLOC_326290	transcript	0.456494	0	Inf	2.21892e-05	0.00146976	novel_174	38.672	91.6032	-1.0743	0.039351	0.35239	BC332_23452	31080.6	28051.6	29418.4	172230	104470	161258	29516.9	145986	-2.26102	1.14476e-06	6.37933e-05	gnl|BL_ORD_ID|53435 sp|Q9XF88|CB4B_ARATH Chlorophyll a-b binding protein CP29.2, chloroplastic OS=Arabidopsis thaliana OX=3702 GN=LHCB4.2 PE=1 SV=1//3.46942e-164
LNC_202629	XLOC_326290	transcript	0.456494	0	Inf	2.21892e-05	0.00146976	novel_174	38.672	91.6032	-1.0743	0.039351	0.35239	BC332_26989	112.809	105.487	90.2337	7.42644	4.09781	27.2263	102.843	12.9169	2.8639	0.000166795	0.00406772	gnl|BL_ORD_ID|48855 sp|O22203|C98A3_ARATH Cytochrome P450 98A3 OS=Arabidopsis thaliana OX=3702 GN=CYP98A3 PE=1 SV=1//0
LNC_202629	XLOC_326290	transcript	0.456494	0	Inf	2.21892e-05	0.00146976	novel_174	38.672	91.6032	-1.0743	0.039351	0.35239	BC332_15990	224.007	255.756	169.093	48.8023	26.6358	83.1915	216.286	52.8765	1.97131	0.00113561	0.0188808	-//-
LNC_202629	XLOC_326290	transcript	0.456494	0	Inf	2.21892e-05	0.00146976	novel_174	38.672	91.6032	-1.0743	0.039351	0.35239	BC332_11495	229.648	225.901	45.496	7.42644	5.12226	18.1509	167.015	10.2332	3.8318	5.63711e-07	3.47971e-05	gnl|BL_ORD_ID|239358 sp|Q8VZG8|MIK2_ARATH MDIS1-interacting receptor like kinase 2 OS=Arabidopsis thaliana OX=3702 GN=MIK2 PE=1 SV=3//0
LNC_202629	XLOC_326290	transcript	0.456494	0	Inf	2.21892e-05	0.00146976	novel_174	38.672	91.6032	-1.0743	0.039351	0.35239	BC332_25056	34.6486	51.7483	19.7149	0	0	0	35.3706	0	6.0052	4.16885e-06	0.000190283	gnl|BL_ORD_ID|48743 sp|H2DH21|C7A29_PANGI Cytochrome P450 CYP72A219 OS=Panax ginseng OX=4054 PE=2 SV=1//3.54304e-158
LNC_202629	XLOC_326290	transcript	0.456494	0	Inf	2.21892e-05	0.00146976	novel_174	38.672	91.6032	-1.0743	0.039351	0.35239	BC332_32650	68.4915	19.9032	71.277	304.484	409.781	148.232	53.2239	287.499	-2.33803	0.000278126	0.00612383	gnl|BL_ORD_ID|464499 sp|Q197W8|TANA_ARATH Microtubule-binding protein TANGLED OS=Arabidopsis thaliana OX=3702 GN=TAN PE=1 SV=1//2.22893e-113
LNC_202629	XLOC_326290	transcript	0.456494	0	Inf	2.21892e-05	0.00146976	novel_174	38.672	91.6032	-1.0743	0.039351	0.35239	BC332_33450	1016.09	815.036	292.691	39.254	25.6113	110.418	707.939	58.4277	3.46412	1.29826e-07	9.35799e-06	gnl|BL_ORD_ID|48743 sp|H2DH21|C7A29_PANGI Cytochrome P450 CYP72A219 OS=Panax ginseng OX=4054 PE=2 SV=1//0
LNC_202629	XLOC_326290	transcript	0.456494	0	Inf	2.21892e-05	0.00146976	novel_174	38.672	91.6032	-1.0743	0.039351	0.35239	BC332_32519	726.815	914.552	1839.55	20707	22588.2	31609.8	1160.31	24968.3	-4.31701	1.45862e-16	5.83698e-14	gnl|BL_ORD_ID|53434 sp|P27524|CB4A_SOLLC Chlorophyll a-b binding protein CP24 10A, chloroplastic OS=Solanum lycopersicum OX=4081 GN=CAP10A PE=3 SV=1//7.0331e-164
LNC_202629	XLOC_326290	transcript	0.456494	0	Inf	2.21892e-05	0.00146976	novel_174	38.672	91.6032	-1.0743	0.039351	0.35239	BC332_21567	225.619	282.626	286.625	1308.11	825.709	677.633	264.956	937.152	-1.78108	0.000390682	0.00801877	gnl|BL_ORD_ID|311769 sp|Q9SV26|PP297_ARATH Pentatricopeptide repeat-containing protein At4g01030, mitochondrial OS=Arabidopsis thaliana OX=3702 GN=PCMP-H65 PE=3 SV=2//7.54171e-13
LNC_202629	XLOC_326290	transcript	0.456494	0	Inf	2.21892e-05	0.00146976	novel_174	38.672	91.6032	-1.0743	0.039351	0.35239	BC332_11477	223.202	203.013	153.17	24.4012	35.8558	75.6287	193.128	45.2952	2.02835	0.00102724	0.0175052	gnl|BL_ORD_ID|239358 sp|Q8VZG8|MIK2_ARATH MDIS1-interacting receptor like kinase 2 OS=Arabidopsis thaliana OX=3702 GN=MIK2 PE=1 SV=3//1.81779e-06
LNC_056812	XLOC_092917	transcript	0.434873	0	Inf	7.63373e-05	0.0041765	sly-miR396a-3p	202.642	645.452	-1.4694	0.0033371	0.081425	BC332_02409	823.509	638.893	984.988	7498.58	3128.68	1061.83	815.797	3896.36	-2.17366	0.000541248	0.0105212	gnl|BL_ORD_ID|63419 sp|Q8W103|CHR24_ARATH Protein CHROMATIN REMODELING 24 OS=Arabidopsis thaliana OX=3702 GN=CHR24 PE=2 SV=1//0
LNC_056812	XLOC_092917	transcript	0.434873	0	Inf	7.63373e-05	0.0041765	sly-miR396a-3p	202.642	645.452	-1.4694	0.0033371	0.081425	BC332_15224	1246.54	1313.61	1022.9	203.697	202.842	122.518	1194.35	176.352	2.69697	4.08913e-08	3.3243e-06	gnl|BL_ORD_ID|438074 sp|O80875|SMXL7_ARATH Protein SMAX1-LIKE 7 OS=Arabidopsis thaliana OX=3702 GN=SMXL7 PE=1 SV=1//0
LNC_056812	XLOC_092917	transcript	0.434873	0	Inf	7.63373e-05	0.0041765	sly-miR396a-3p	202.642	645.452	-1.4694	0.0033371	0.081425	BC332_05141	11953.8	12964	12738.9	40908	31281.7	44785.8	12552.2	38991.8	-1.60477	0.00040046	0.00819628	gnl|BL_ORD_ID|38287 sp|P29790|ATPG_TOBAC ATP synthase gamma chain, chloroplastic OS=Nicotiana tabacum OX=4097 GN=ATPC PE=1 SV=1//0
LNC_056812	XLOC_092917	transcript	0.434873	0	Inf	7.63373e-05	0.0041765	sly-miR396a-3p	202.642	645.452	-1.4694	0.0033371	0.081425	BC332_21431	735.679	1281.77	1146.5	66.8379	166.986	214.785	1054.65	149.536	2.73881	1.11651e-06	6.2519e-05	gnl|BL_ORD_ID|349016 sp|Q2HIJ8|RHB1A_ARATH Probable E3 ubiquitin-protein ligase RHB1A OS=Arabidopsis thaliana OX=3702 GN=RHB1A PE=2 SV=1//4.97123e-47
LNC_251905	XLOC_402899	transcript	0.000951	0.175003	-7.52372	0.000350968	0.0143954	novel_48	48.138	125.724	-1.2004	0.020927	0.29351	BC332_13229	212.726	301.534	56.1117	4.24368	8.19562	33.2766	190.124	15.2386	3.45035	1.35147e-05	0.000508391	gnl|BL_ORD_ID|304394 sp|Q9S735|PHT19_ARATH Probable inorganic phosphate transporter 1-9 OS=Arabidopsis thaliana OX=3702 GN=PHT1-9 PE=2 SV=1//0
LNC_239221	XLOC_381684	transcript	0.466368	0	Inf	3.39853e-07	4.31936e-05	novel_48	48.138	125.724	-1.2004	0.020927	0.29351	BC332_13229	212.726	301.534	56.1117	4.24368	8.19562	33.2766	190.124	15.2386	3.45035	1.35147e-05	0.000508391	gnl|BL_ORD_ID|304394 sp|Q9S735|PHT19_ARATH Probable inorganic phosphate transporter 1-9 OS=Arabidopsis thaliana OX=3702 GN=PHT1-9 PE=2 SV=1//0
LNC_087345	XLOC_141809	transcript	0.939185	6.58749	-2.81025	0.000419221	0.0165841	novel_48	48.138	125.724	-1.2004	0.020927	0.29351	BC332_13229	212.726	301.534	56.1117	4.24368	8.19562	33.2766	190.124	15.2386	3.45035	1.35147e-05	0.000508391	gnl|BL_ORD_ID|304394 sp|Q9S735|PHT19_ARATH Probable inorganic phosphate transporter 1-9 OS=Arabidopsis thaliana OX=3702 GN=PHT1-9 PE=2 SV=1//0
LNC_010644	XLOC_017763	transcript	0.33245	0	Inf	6.06588e-05	0.00347193	novel_72	11.7476	91.8675	-1.6913	0.025262	0.29351	BC332_20152	1068.47	1515.63	1075.98	395.723	413.879	465.873	1220.03	425.158	1.49012	0.00162806	0.024969	gnl|BL_ORD_ID|208623 sp|Q39548|KSB_CUCMA Ent-kaur-16-ene synthase, chloroplastic OS=Cucurbita maxima OX=3661 PE=1 SV=1//0
LNC_010644	XLOC_017763	transcript	0.33245	0	Inf	6.06588e-05	0.00347193	novel_72	11.7476	91.8675	-1.6913	0.025262	0.29351	BC332_19549	12505.7	10911.9	8789.82	3853.26	3766.91	3510.68	10735.8	3710.28	1.50417	0.000922776	0.0160312	gnl|BL_ORD_ID|279376 sp|Q10LF7|NUG2_ORYSJ Nuclear/nucleolar GTPase 2 OS=Oryza sativa subsp. japonica OX=39947 GN=NUG2 PE=1 SV=1//0
LNC_010644	XLOC_017763	transcript	0.33245	0	Inf	6.06588e-05	0.00347193	novel_72	11.7476	91.8675	-1.6913	0.025262	0.29351	BC332_02223	192.582	353.282	558.084	1976.49	1521.31	2887.5	367.983	2128.44	-2.46254	6.63876e-06	0.000282726	gnl|BL_ORD_ID|140192 sp|Q75W17|FURH_VIBFR Furcatin hydrolase OS=Viburnum furcatum OX=237940 PE=1 SV=1//0
LNC_010644	XLOC_017763	transcript	0.33245	0	Inf	6.06588e-05	0.00347193	novel_72	11.7476	91.8675	-1.6913	0.025262	0.29351	BC332_00402	691.361	643.869	1288.29	2926.02	2896.13	1916.43	874.508	2579.52	-1.5238	0.00270123	0.0367393	gnl|BL_ORD_ID|427424 sp|O65351|SBT17_ARATH Subtilisin-like protease SBT1.7 OS=Arabidopsis thaliana OX=3702 GN=SBT1.7 PE=1 SV=1//9.52817e-172
LNC_010644	XLOC_017763	transcript	0.33245	0	Inf	6.06588e-05	0.00347193	novel_72	11.7476	91.8675	-1.6913	0.025262	0.29351	BC332_05193	85.4129	165.197	35.6385	0	2.0489	0	95.416	0.682968	6.10655	6.13362e-09	6.05793e-07	gnl|BL_ORD_ID|3304 sp|F4HUK6|AAE1_ARATH Probable acyl-activating enzyme 1, peroxisomal OS=Arabidopsis thaliana OX=3702 GN=AAE1 PE=2 SV=1//6.06287e-175
LNC_026950	XLOC_044668	transcript	20.0841	0.398103	5.65677	1.91249e-08	3.9894e-06	sly-miR6022	7.06249	0.600156	1.5564	0.04267	0.35902	BC332_04218	287.664	127.381	438.278	2948.3	2894.08	745.699	284.441	2196.02	-2.84153	5.66711e-06	0.00024678	gnl|BL_ORD_ID|293621 sp|Q94C59|PATL4_ARATH Patellin-4 OS=Arabidopsis thaliana OX=3702 GN=PATL4 PE=1 SV=2//1.7288e-09
LNC_026950	XLOC_044668	transcript	20.0841	0.398103	5.65677	1.91249e-08	3.9894e-06	sly-miR6022	7.06249	0.600156	1.5564	0.04267	0.35902	BC332_31787	31.4255	43.7871	7.58266	0	0	0	27.5984	0	5.57065	4.24748e-05	0.00133344	gnl|BL_ORD_ID|59454 sp|O49879|CF0_SOLLC Receptor-like protein Cf-9 homolog OS=Solanum lycopersicum OX=4081 GN=HCR9-0 PE=2 SV=2//1.7222e-65
LNC_026950	XLOC_044668	transcript	20.0841	0.398103	5.65677	1.91249e-08	3.9894e-06	sly-miR6022	7.06249	0.600156	1.5564	0.04267	0.35902	BC332_14923	8.05782	4.9758	32.6054	408.454	486.615	1190.4	15.213	695.155	-5.24941	5.28968e-14	1.37948e-11	gnl|BL_ORD_ID|64528 sp|O22932|CIPKB_ARATH CBL-interacting serine/threonine-protein kinase 11 OS=Arabidopsis thaliana OX=3702 GN=CIPK11 PE=1 SV=1//2.54914e-157
LNC_026950	XLOC_044668	transcript	20.0841	0.398103	5.65677	1.91249e-08	3.9894e-06	sly-miR6022	7.06249	0.600156	1.5564	0.04267	0.35902	BC332_34047	195.805	257.747	153.928	60.4724	31.758	60.5029	202.493	50.9111	1.93232	0.000915296	0.015931	gnl|BL_ORD_ID|337268 sp|Q6L440|R1A3_SOLDE Putative late blight resistance protein homolog R1A-3 OS=Solanum demissum OX=50514 GN=R1A-3 PE=5 SV=2//2.67259e-53
LNC_026950	XLOC_044668	transcript	20.0841	0.398103	5.65677	1.91249e-08	3.9894e-06	sly-miR6022	7.06249	0.600156	1.5564	0.04267	0.35902	BC332_18481	1858.94	1286.74	1836.52	8151.05	5817.87	2772.55	1660.73	5580.49	-1.7038	0.00129984	0.0209946	gnl|BL_ORD_ID|427425 sp|Q9ZUF6|SBT18_ARATH Subtilisin-like protease SBT1.8 OS=Arabidopsis thaliana OX=3702 GN=SBT1.8 PE=1 SV=1//0
LNC_018372	XLOC_030168	transcript	8.3298	0	Inf	8.57511e-15	1.94294e-11	sly-miR156d-5p	45.8743	17.0138	1.2224	0.023103	0.29351	BC332_26991	186.941	102.502	167.577	798.873	1367.64	800.151	152.34	988.889	-2.63138	4.0591e-07	2.60974e-05	gnl|BL_ORD_ID|106663 sp|Q9LXE5|DRM1L_ARATH DNA (cytosine-5)-methyltransferase DRM1 OS=Arabidopsis thaliana OX=3702 GN=DRM1 PE=3 SV=2//0
LNC_018372	XLOC_030168	transcript	8.3298	0	Inf	8.57511e-15	1.94294e-11	sly-miR156d-5p	45.8743	17.0138	1.2224	0.023103	0.29351	BC332_08683	852.517	580.179	1810.74	7390.37	5329.2	3351.86	1081.15	5357.14	-2.2415	7.02785e-05	0.00200759	gnl|BL_ORD_ID|73566 sp|Q9FQY8|COMT1_CAPAN Caffeic acid 3-O-methyltransferase OS=Capsicum annuum OX=4072 GN=COMT PE=2 SV=2//0
LNC_018372	XLOC_030168	transcript	8.3298	0	Inf	8.57511e-15	1.94294e-11	sly-miR156d-5p	45.8743	17.0138	1.2224	0.023103	0.29351	BC332_14376	3257.78	3892.07	2369.58	541.069	721.215	978.635	3173.14	746.973	2.04117	3.41109e-05	0.00111509	-//-
LNC_018372	XLOC_030168	transcript	8.3298	0	Inf	8.57511e-15	1.94294e-11	sly-miR156d-5p	45.8743	17.0138	1.2224	0.023103	0.29351	BC332_19680	169.214	179.129	256.294	396.784	660.772	827.378	201.546	628.311	-1.59857	0.00223333	0.0318205	gnl|BL_ORD_ID|128456 sp|Q9C8L2|FAP3_ARATH Fatty-acid-binding protein 3, chloroplastic OS=Arabidopsis thaliana OX=3702 GN=FAP3 PE=1 SV=1//3.68328e-82
LNC_018372	XLOC_030168	transcript	8.3298	0	Inf	8.57511e-15	1.94294e-11	sly-miR156d-5p	45.8743	17.0138	1.2224	0.023103	0.29351	BC332_22282	450.432	1327.54	1247.35	6135.3	3907.26	6308.94	1008.44	5450.5	-2.36863	1.30487e-05	0.000494062	gnl|BL_ORD_ID|397717 sp|P82024|RR21_SPIOL 30S ribosomal protein S21, chloroplastic OS=Spinacia oleracea OX=3562 GN=rps21 PE=1 SV=2//1.27927e-34
LNC_018372	XLOC_030168	transcript	8.3298	0	Inf	8.57511e-15	1.94294e-11	sly-miR156d-5p	45.8743	17.0138	1.2224	0.023103	0.29351	BC332_11730	707.476	795.133	603.58	251.438	180.304	304.027	702.063	245.256	1.48464	0.00267817	0.0365649	gnl|BL_ORD_ID|386416 sp|Q8TC41|RN217_HUMAN Probable E3 ubiquitin-protein ligase RNF217 OS=Homo sapiens OX=9606 GN=RNF217 PE=2 SV=4//3.46934e-18
LNC_018372	XLOC_030168	transcript	8.3298	0	Inf	8.57511e-15	1.94294e-11	sly-miR156d-5p	45.8743	17.0138	1.2224	0.023103	0.29351	BC332_26367	441.568	1819.15	1901.73	4412.37	5913.14	9328.04	1387.48	6551.18	-2.16592	0.000284629	0.0062355	gnl|BL_ORD_ID|314125 sp|Q7F8S5|PR2E2_ORYSJ Peroxiredoxin-2E-2, chloroplastic OS=Oryza sativa subsp. japonica OX=39947 GN=PRXIIE-2 PE=1 SV=1//4.92556e-91
LNC_018372	XLOC_030168	transcript	8.3298	0	Inf	8.57511e-15	1.94294e-11	sly-miR156d-5p	45.8743	17.0138	1.2224	0.023103	0.29351	BC332_22374	410.949	127.381	641.493	6365.52	5060.79	665.532	393.274	4030.62	-3.19553	8.38337e-06	0.000341665	gnl|BL_ORD_ID|207549 sp|Q27IK6|KN12D_ARATH Kinesin-like protein KIN-12D OS=Arabidopsis thaliana OX=3702 GN=KIN12D PE=2 SV=1//4.52088e-88
LNC_018372	XLOC_030168	transcript	8.3298	0	Inf	8.57511e-15	1.94294e-11	sly-miR156d-5p	45.8743	17.0138	1.2224	0.023103	0.29351	BC332_25156	3822.63	4573.76	4408.56	16758.3	18594.8	18370.2	4268.32	17907.8	-2.03154	5.30384e-06	0.000234035	gnl|BL_ORD_ID|63071 sp|O22436|CHLI_TOBAC Magnesium-chelatase subunit ChlI, chloroplastic OS=Nicotiana tabacum OX=4097 GN=CHLI PE=2 SV=1//0
LNC_018372	XLOC_030168	transcript	8.3298	0	Inf	8.57511e-15	1.94294e-11	sly-miR156d-5p	45.8743	17.0138	1.2224	0.023103	0.29351	BC332_19677	251.404	301.534	317.713	1163.83	1635.03	1535.26	290.217	1444.71	-2.26874	1.52389e-06	8.2333e-05	gnl|BL_ORD_ID|341392 sp|P83534|RBSKI_LACSD Bifunctional ribokinase/ribose-5-phosphate isomerase A OS=Lactobacillus sanfranciscensis (strain ATCC 27651 / DSM 20451 / JCM 5668 / KCTC 3205 / NCIMB 702811 / NRRL B-3934 / L-12) OX=1423800 GN=rbsK/rbiA PE=1 SV=2//2.51764e-34
LNC_018372	XLOC_030168	transcript	8.3298	0	Inf	8.57511e-15	1.94294e-11	sly-miR156d-5p	45.8743	17.0138	1.2224	0.023103	0.29351	BC332_26123	1349.68	1365.36	1185.93	384.053	384.17	555.114	1300.32	441.112	1.52868	0.00123409	0.0201429	gnl|BL_ORD_ID|94194 sp|Q3ACF5|DDL_CARHZ D-alanine--D-alanine ligase OS=Carboxydothermus hydrogenoformans (strain ATCC BAA-161 / DSM 6008 / Z-2901) OX=246194 GN=ddl PE=3 SV=1//8.13007e-06
LNC_018372	XLOC_030168	transcript	8.3298	0	Inf	8.57511e-15	1.94294e-11	sly-miR156d-5p	45.8743	17.0138	1.2224	0.023103	0.29351	BC332_12972	173.243	95.5354	229.755	1297.5	849.271	293.439	166.178	813.405	-2.21153	0.000309942	0.0066463	gnl|BL_ORD_ID|330534 sp|Q9LZV7|PXC2_ARATH Leucine-rich repeat receptor-like protein kinase PXC2 OS=Arabidopsis thaliana OX=3702 GN=PXC2 PE=2 SV=1//5.39024e-62
LNC_018372	XLOC_030168	transcript	8.3298	0	Inf	8.57511e-15	1.94294e-11	sly-miR156d-5p	45.8743	17.0138	1.2224	0.023103	0.29351	BC332_31194	411.755	504.546	340.461	59.4115	40.9781	58.9904	418.921	53.1267	2.90559	3.48259e-08	2.88167e-06	gnl|BL_ORD_ID|100229 sp|Q9ZSA7|DLO2_ARATH Protein DMR6-LIKE OXYGENASE 2 OS=Arabidopsis thaliana OX=3702 GN=DLO2 PE=2 SV=1//9.23486e-67
LNC_018372	XLOC_030168	transcript	8.3298	0	Inf	8.57511e-15	1.94294e-11	sly-miR156d-5p	45.8743	17.0138	1.2224	0.023103	0.29351	BC332_25461	385.164	670.738	704.429	1012.12	1995.63	2580.45	586.777	1862.73	-1.62279	0.00242998	0.0339963	gnl|BL_ORD_ID|113943 sp|B0JHV3|EFP_MICAN Elongation factor P OS=Microcystis aeruginosa (strain NIES-843) OX=449447 GN=efp PE=3 SV=1//6.52074e-75
LNC_018372	XLOC_030168	transcript	8.3298	0	Inf	8.57511e-15	1.94294e-11	sly-miR156d-5p	45.8743	17.0138	1.2224	0.023103	0.29351	BC332_05959	525.37	254.761	349.561	3227.32	1742.59	1179.81	376.564	2049.91	-2.37673	1.572e-05	0.000580991	gnl|BL_ORD_ID|442854 sp|O22265|SR43C_ARATH Signal recognition particle 43 kDa protein, chloroplastic OS=Arabidopsis thaliana OX=3702 GN=CAO PE=1 SV=2//4.18758e-127
LNC_018372	XLOC_030168	transcript	8.3298	0	Inf	8.57511e-15	1.94294e-11	sly-miR156d-5p	45.8743	17.0138	1.2224	0.023103	0.29351	BC332_27012	4373.78	7218.89	7204.29	22315.4	23241.8	31869.9	6265.65	25809	-1.99986	2.92465e-05	0.000976006	gnl|BL_ORD_ID|78035 sp|Q6SJV8|CRD1_GOSHI Magnesium-protoporphyrin IX monomethyl ester [oxidative] cyclase, chloroplastic OS=Gossypium hirsutum OX=3635 GN=CRD1 PE=2 SV=2//0
LNC_018372	XLOC_030168	transcript	8.3298	0	Inf	8.57511e-15	1.94294e-11	sly-miR156d-5p	45.8743	17.0138	1.2224	0.023103	0.29351	BC332_20404	2335.96	2616.28	1404.31	120.945	241.771	62.0155	2118.85	141.577	3.78021	6.37598e-11	9.67232e-09	gnl|BL_ORD_ID|442653 sp|Q9T050|SPXM2_ARATH SPX domain-containing membrane protein At4g11810 OS=Arabidopsis thaliana OX=3702 GN=At4g11810 PE=3 SV=1//0
LNC_224766	XLOC_359738	transcript	0.623008	0	Inf	0.000646683	0.0236199	novel_213	95.0357	26.9339	1.4421	0.020038	0.29351	BC332_25037	105.557	111.458	96.2998	298.118	362.656	308.565	104.438	323.113	-1.5922	0.00159628	0.0246101	gnl|BL_ORD_ID|308465 sp|Q9SHJ6|PMD2_ARATH Peroxisomal and mitochondrial division factor 2 OS=Arabidopsis thaliana OX=3702 GN=PMD2 PE=1 SV=1//2.21128e-15
LNC_224766	XLOC_359738	transcript	0.623008	0	Inf	0.000646683	0.0236199	novel_213	95.0357	26.9339	1.4421	0.020038	0.29351	BC332_18657	1294.89	890.669	1027.45	8947.8	2978.08	2728.68	1071	4884.85	-2.12502	0.000175265	0.004222	gnl|BL_ORD_ID|196047 sp|Q9M0S5|ISOA3_ARATH Isoamylase 3, chloroplastic OS=Arabidopsis thaliana OX=3702 GN=ISA3 PE=1 SV=2//1.5345e-70
LNC_212895	XLOC_341484	transcript	1.37749	0.0413037	5.05963	1.71309e-05	0.00118364	novel_213	95.0357	26.9339	1.4421	0.020038	0.29351	BC332_25037	105.557	111.458	96.2998	298.118	362.656	308.565	104.438	323.113	-1.5922	0.00159628	0.0246101	gnl|BL_ORD_ID|308465 sp|Q9SHJ6|PMD2_ARATH Peroxisomal and mitochondrial division factor 2 OS=Arabidopsis thaliana OX=3702 GN=PMD2 PE=1 SV=1//2.21128e-15
LNC_212895	XLOC_341484	transcript	1.37749	0.0413037	5.05963	1.71309e-05	0.00118364	novel_213	95.0357	26.9339	1.4421	0.020038	0.29351	BC332_18657	1294.89	890.669	1027.45	8947.8	2978.08	2728.68	1071	4884.85	-2.12502	0.000175265	0.004222	gnl|BL_ORD_ID|196047 sp|Q9M0S5|ISOA3_ARATH Isoamylase 3, chloroplastic OS=Arabidopsis thaliana OX=3702 GN=ISA3 PE=1 SV=2//1.5345e-70
LNC_151643	XLOC_245244	transcript	0.486615	0	Inf	2.33647e-09	7.41666e-07	novel_213	95.0357	26.9339	1.4421	0.020038	0.29351	BC332_25037	105.557	111.458	96.2998	298.118	362.656	308.565	104.438	323.113	-1.5922	0.00159628	0.0246101	gnl|BL_ORD_ID|308465 sp|Q9SHJ6|PMD2_ARATH Peroxisomal and mitochondrial division factor 2 OS=Arabidopsis thaliana OX=3702 GN=PMD2 PE=1 SV=1//2.21128e-15
LNC_151643	XLOC_245244	transcript	0.486615	0	Inf	2.33647e-09	7.41666e-07	novel_213	95.0357	26.9339	1.4421	0.020038	0.29351	BC332_18657	1294.89	890.669	1027.45	8947.8	2978.08	2728.68	1071	4884.85	-2.12502	0.000175265	0.004222	gnl|BL_ORD_ID|196047 sp|Q9M0S5|ISOA3_ARATH Isoamylase 3, chloroplastic OS=Arabidopsis thaliana OX=3702 GN=ISA3 PE=1 SV=2//1.5345e-70
LNC_121774	XLOC_197791	transcript	0.530273	13.1553	-4.63277	3.56056e-05	0.00223455	novel_213	95.0357	26.9339	1.4421	0.020038	0.29351	BC332_25037	105.557	111.458	96.2998	298.118	362.656	308.565	104.438	323.113	-1.5922	0.00159628	0.0246101	gnl|BL_ORD_ID|308465 sp|Q9SHJ6|PMD2_ARATH Peroxisomal and mitochondrial division factor 2 OS=Arabidopsis thaliana OX=3702 GN=PMD2 PE=1 SV=1//2.21128e-15
LNC_121774	XLOC_197791	transcript	0.530273	13.1553	-4.63277	3.56056e-05	0.00223455	novel_213	95.0357	26.9339	1.4421	0.020038	0.29351	BC332_18657	1294.89	890.669	1027.45	8947.8	2978.08	2728.68	1071	4884.85	-2.12502	0.000175265	0.004222	gnl|BL_ORD_ID|196047 sp|Q9M0S5|ISOA3_ARATH Isoamylase 3, chloroplastic OS=Arabidopsis thaliana OX=3702 GN=ISA3 PE=1 SV=2//1.5345e-70
LNC_049523	XLOC_082268	transcript	0.26212	0	Inf	4.17574e-06	0.000364867	novel_213	95.0357	26.9339	1.4421	0.020038	0.29351	BC332_25037	105.557	111.458	96.2998	298.118	362.656	308.565	104.438	323.113	-1.5922	0.00159628	0.0246101	gnl|BL_ORD_ID|308465 sp|Q9SHJ6|PMD2_ARATH Peroxisomal and mitochondrial division factor 2 OS=Arabidopsis thaliana OX=3702 GN=PMD2 PE=1 SV=1//2.21128e-15
LNC_049523	XLOC_082268	transcript	0.26212	0	Inf	4.17574e-06	0.000364867	novel_213	95.0357	26.9339	1.4421	0.020038	0.29351	BC332_18657	1294.89	890.669	1027.45	8947.8	2978.08	2728.68	1071	4884.85	-2.12502	0.000175265	0.004222	gnl|BL_ORD_ID|196047 sp|Q9M0S5|ISOA3_ARATH Isoamylase 3, chloroplastic OS=Arabidopsis thaliana OX=3702 GN=ISA3 PE=1 SV=2//1.5345e-70
LNC_049518	XLOC_082268	transcript	0.213714	0	Inf	1.54348e-05	0.0010855	novel_213	95.0357	26.9339	1.4421	0.020038	0.29351	BC332_25037	105.557	111.458	96.2998	298.118	362.656	308.565	104.438	323.113	-1.5922	0.00159628	0.0246101	gnl|BL_ORD_ID|308465 sp|Q9SHJ6|PMD2_ARATH Peroxisomal and mitochondrial division factor 2 OS=Arabidopsis thaliana OX=3702 GN=PMD2 PE=1 SV=1//2.21128e-15
LNC_049518	XLOC_082268	transcript	0.213714	0	Inf	1.54348e-05	0.0010855	novel_213	95.0357	26.9339	1.4421	0.020038	0.29351	BC332_18657	1294.89	890.669	1027.45	8947.8	2978.08	2728.68	1071	4884.85	-2.12502	0.000175265	0.004222	gnl|BL_ORD_ID|196047 sp|Q9M0S5|ISOA3_ARATH Isoamylase 3, chloroplastic OS=Arabidopsis thaliana OX=3702 GN=ISA3 PE=1 SV=2//1.5345e-70
LNC_049519	XLOC_082268	transcript	0.331602	0	Inf	9.78713e-07	0.000107721	novel_213	95.0357	26.9339	1.4421	0.020038	0.29351	BC332_25037	105.557	111.458	96.2998	298.118	362.656	308.565	104.438	323.113	-1.5922	0.00159628	0.0246101	gnl|BL_ORD_ID|308465 sp|Q9SHJ6|PMD2_ARATH Peroxisomal and mitochondrial division factor 2 OS=Arabidopsis thaliana OX=3702 GN=PMD2 PE=1 SV=1//2.21128e-15
LNC_049519	XLOC_082268	transcript	0.331602	0	Inf	9.78713e-07	0.000107721	novel_213	95.0357	26.9339	1.4421	0.020038	0.29351	BC332_18657	1294.89	890.669	1027.45	8947.8	2978.08	2728.68	1071	4884.85	-2.12502	0.000175265	0.004222	gnl|BL_ORD_ID|196047 sp|Q9M0S5|ISOA3_ARATH Isoamylase 3, chloroplastic OS=Arabidopsis thaliana OX=3702 GN=ISA3 PE=1 SV=2//1.5345e-70
